# Supplementary material for: Towards remote monitoring in pediatric care and clinical trials—Tolerability, repeatability and reference values of candidate digital endpoints derived from physical activity, heart rate and sleep in healthy children
Source: PLoS One. 2021 Jan 7;16(1):e0244877. doi: 10.1371/journal.pone.0244877 (PMC7790377; doi:10.1371/journal.pone.0244877)
Supplement: S1 Data — (CSV) [file pone.0244877.s011.csv]

	SubjectNr	DayNo	weekday	dayType	Age	sex	weight	height	BMI_SDS	ethnicity	school_year_final	sportsyesno	urbanisation	PedsQL_score_baseline	stepsTotalDaily	steps_hour_max	steps00	steps01	steps02	steps03	steps04	steps05	steps06	steps07	steps08	steps09	steps10	steps11	steps12	steps13	steps14	steps15	steps16	steps17	steps18	steps19	steps20	steps21	steps22	steps23	HR05Perc	HR95Perc	HRMinSleep	HRMaxSleep	AVGHR_daily	AVGHR_sleep	AVGHR_wake	HR00	HR01
1	2853189	0	Thu	holiday	2	Female	12	92	-1.8	Other / Mixed	Day care	No	Extremely urbanised	97.8260869565217	2806	1992	NA	NA	NA	NA	NA	NA	NA	NA	NA	NA	NA	7	NA	NA	NA	NA	480	1992	156	51	61	39	NA	20	56	123	NA	NA	96	NA	97	NA	NA
2	2853189	1	Fri	holiday	2	Female	12	92	-1.8	Other / Mixed	Day care	No	Extremely urbanised	97.8260869565217	2564	1205	151	NA	NA	NA	NA	NA	NA	NA	NA	NA	NA	NA	NA	32	9	58	NA	NA	NA	1205	599	NA	NA	NA	52	163	NA	NA	126	119	128	119	NA
3	2853189	2	Sat	holiday	2	Female	12	92	-1.8	Other / Mixed	Day care	No	Extremely urbanised	97.8260869565217	521	369	NA	NA	NA	NA	NA	NA	NA	NA	NA	NA	NA	369	78	NA	NA	NA	NA	NA	NA	74	NA	NA	NA	NA	71	137	NA	NA	103	NA	103	NA	NA
4	2853189	3	Sun	holiday	2	Female	12	92	-1.8	Other / Mixed	Day care	No	Extremely urbanised	97.8260869565217	250	114	NA	NA	NA	NA	NA	NA	NA	NA	NA	NA	NA	NA	114	106	NA	NA	NA	NA	NA	NA	30	NA	NA	NA	151	156	NA	NA	154	NA	154	NA	NA
5	2853189	4	Mon	school	2	Female	12	92	-1.8	Other / Mixed	Day care	No	Extremely urbanised	97.8260869565217	9	9	NA	NA	NA	NA	NA	NA	NA	NA	NA	NA	NA	NA	NA	NA	NA	NA	NA	NA	NA	9	NA	NA	NA	NA	NA	NA	NA	NA	NA	NA	NA	NA	NA
6	2853189	5	Tue	school	2	Female	12	92	-1.8	Other / Mixed	Day care	No	Extremely urbanised	97.8260869565217	12	12	NA	NA	NA	NA	NA	NA	NA	NA	NA	NA	12	NA	NA	NA	NA	NA	NA	NA	NA	NA	NA	NA	NA	NA	NA	NA	NA	NA	NA	NA	NA	NA	NA
7	2853189	6	Wed	school	2	Female	12	92	-1.8	Other / Mixed	Day care	No	Extremely urbanised	97.8260869565217	318	272	NA	NA	NA	NA	NA	NA	NA	NA	NA	NA	NA	NA	NA	NA	NA	NA	NA	272	34	12	NA	NA	NA	NA	57	137	NA	NA	106	NA	106	NA	NA
8	2853189	7	Thu	school	2	Female	12	92	-1.8	Other / Mixed	Day care	No	Extremely urbanised	97.8260869565217	0	NA	NA	NA	NA	NA	NA	NA	NA	NA	NA	NA	NA	NA	NA	NA	NA	NA	NA	NA	NA	NA	NA	NA	NA	NA	NA	NA	NA	NA	NA	NA	NA	NA	NA
9	2853189	8	Fri	school	2	Female	12	92	-1.8	Other / Mixed	Day care	No	Extremely urbanised	97.8260869565217	6	6	NA	NA	NA	NA	NA	NA	NA	NA	NA	NA	NA	NA	NA	NA	NA	6	NA	NA	NA	NA	NA	NA	NA	NA	NA	NA	NA	NA	NA	NA	NA	NA	NA
10	2853189	9	Sat	weekend	2	Female	12	92	-1.8	Other / Mixed	Day care	No	Extremely urbanised	97.8260869565217	0	NA	NA	NA	NA	NA	NA	NA	NA	NA	NA	NA	NA	NA	NA	NA	NA	NA	NA	NA	NA	NA	NA	NA	NA	NA	NA	NA	NA	NA	NA	NA	NA	NA	NA
11	2853189	10	Sun	weekend	2	Female	12	92	-1.8	Other / Mixed	Day care	No	Extremely urbanised	97.8260869565217	0	NA	NA	NA	NA	NA	NA	NA	NA	NA	NA	NA	NA	NA	NA	NA	NA	NA	NA	NA	NA	NA	NA	NA	NA	NA	NA	NA	NA	NA	NA	NA	NA	NA	NA
12	2853189	11	Mon	school	2	Female	12	92	-1.8	Other / Mixed	Day care	No	Extremely urbanised	97.8260869565217	0	NA	NA	NA	NA	NA	NA	NA	NA	NA	NA	NA	NA	NA	NA	NA	NA	NA	NA	NA	NA	NA	NA	NA	NA	NA	NA	NA	NA	NA	NA	NA	NA	NA	NA
13	2853189	12	Tue	school	2	Female	12	92	-1.8	Other / Mixed	Day care	No	Extremely urbanised	97.8260869565217	0	NA	NA	NA	NA	NA	NA	NA	NA	NA	NA	NA	NA	NA	NA	NA	NA	NA	NA	NA	NA	NA	NA	NA	NA	NA	NA	NA	NA	NA	NA	NA	NA	NA	NA
14	2853189	13	Wed	school	2	Female	12	92	-1.8	Other / Mixed	Day care	No	Extremely urbanised	97.8260869565217	0	NA	NA	NA	NA	NA	NA	NA	NA	NA	NA	NA	NA	NA	NA	NA	NA	NA	NA	NA	NA	NA	NA	NA	NA	NA	NA	NA	NA	NA	NA	NA	NA	NA	NA
15	2853189	14	Thu	school	2	Female	12	92	-1.8	Other / Mixed	Day care	No	Extremely urbanised	97.8260869565217	0	NA	NA	NA	NA	NA	NA	NA	NA	NA	NA	NA	NA	NA	NA	NA	NA	NA	NA	NA	NA	NA	NA	NA	NA	NA	NA	NA	NA	NA	NA	NA	NA	NA	NA
16	2853189	15	Fri	school	2	Female	12	92	-1.8	Other / Mixed	Day care	No	Extremely urbanised	97.8260869565217	305	253	NA	NA	NA	NA	NA	NA	NA	NA	NA	253	52	NA	NA	NA	NA	NA	NA	NA	NA	NA	NA	NA	NA	NA	76	129	NA	NA	106	NA	106	NA	NA
17	2853189	16	Sat	weekend	2	Female	12	92	-1.8	Other / Mixed	Day care	No	Extremely urbanised	97.8260869565217	0	NA	NA	NA	NA	NA	NA	NA	NA	NA	NA	NA	NA	NA	NA	NA	NA	NA	NA	NA	NA	NA	NA	NA	NA	NA	97	149	NA	NA	123	NA	123	NA	NA
18	2853189	17	Sun	weekend	2	Female	12	92	-1.8	Other / Mixed	Day care	No	Extremely urbanised	97.8260869565217	1412	580	NA	NA	NA	NA	NA	NA	NA	NA	NA	NA	314	89	580	376	NA	NA	NA	NA	NA	NA	NA	30	23	NA	79	120	NA	NA	96	NA	94	NA	NA
19	2853189	18	Mon	school	2	Female	12	92	-1.8	Other / Mixed	Day care	No	Extremely urbanised	97.8260869565217	0	NA	NA	NA	NA	NA	NA	NA	NA	NA	NA	NA	NA	NA	NA	NA	NA	NA	NA	NA	NA	NA	NA	NA	NA	NA	NA	NA	NA	NA	NA	NA	NA	NA	NA
20	2853189	19	Tue	school	2	Female	12	92	-1.8	Other / Mixed	Day care	No	Extremely urbanised	97.8260869565217	0	NA	NA	NA	NA	NA	NA	NA	NA	NA	NA	NA	NA	NA	NA	NA	NA	NA	NA	NA	NA	NA	NA	NA	NA	NA	NA	NA	NA	NA	NA	NA	NA	NA	NA
21	2853189	20	Wed	school	2	Female	12	92	-1.8	Other / Mixed	Day care	No	Extremely urbanised	97.8260869565217	0	NA	NA	NA	NA	NA	NA	NA	NA	NA	NA	NA	NA	NA	NA	NA	NA	NA	NA	NA	NA	NA	NA	NA	NA	NA	NA	NA	NA	NA	NA	NA	NA	NA	NA
22	2853189	21	Thu	school	2	Female	12	92	-1.8	Other / Mixed	Day care	No	Extremely urbanised	97.8260869565217	0	NA	NA	NA	NA	NA	NA	NA	NA	NA	NA	NA	NA	NA	NA	NA	NA	NA	NA	NA	NA	NA	NA	NA	NA	NA	NA	NA	NA	NA	NA	NA	NA	NA	NA
23	6060778	0	Mon	school	4	Female	NA	103	NA	Caucasian	Primary school	Yes	Moderately urbanised	93.4782608695652	972	510	NA	NA	NA	NA	NA	NA	NA	NA	NA	NA	NA	NA	NA	6	NA	NA	NA	NA	367	510	89	NA	NA	NA	69	110	69	122	95	NA	96	NA	NA
24	6060778	1	Tue	school	4	Female	NA	103	NA	Caucasian	Primary school	Yes	Moderately urbanised	93.4782608695652	10196	1570	NA	NA	NA	NA	NA	NA	NA	195	1570	1058	782	538	650	985	1189	1267	552	937	195	278	NA	NA	NA	NA	72	142	63	139	100	86	106	79.83333333	87.75
25	6060778	2	Wed	school	4	Female	NA	103	NA	Caucasian	Primary school	Yes	Moderately urbanised	93.4782608695652	6493	1309	NA	NA	NA	NA	NA	NA	47	188	1309	932	376	433	992	326	699	207	265	386	187	146	NA	NA	NA	NA	73	127	80	131	98	87	101	84.5	87.42857143
26	6060778	3	Thu	school	4	Female	NA	103	NA	Caucasian	Primary school	Yes	Moderately urbanised	93.4782608695652	7436	1477	NA	NA	NA	NA	NA	NA	6	72	342	240	1477	666	413	1024	838	417	332	1197	404	NA	NA	NA	NA	NA	78	135	86	135	108	96	113	94.85714286	97
27	6060778	4	Fri	school	4	Female	NA	103	NA	Caucasian	Primary school	Yes	Moderately urbanised	93.4782608695652	4775	1050	NA	NA	NA	NA	NA	NA	55	44	117	549	613	453	609	265	1050	430	8	323	163	96	NA	NA	NA	NA	74	124	NA	NA	103	100	104	97.16666667	97
28	6060778	5	Sat	weekend	4	Female	NA	103	NA	Caucasian	Primary school	Yes	Moderately urbanised	93.4782608695652	3300	566	NA	NA	NA	NA	NA	NA	NA	145	234	267	371	412	566	550	133	58	50	238	238	38	NA	NA	NA	NA	62	135	93	142	108	NA	108	NA	NA
29	6060778	6	Sun	weekend	4	Female	NA	103	NA	Caucasian	Primary school	Yes	Moderately urbanised	93.4782608695652	4983	639	NA	NA	NA	NA	NA	NA	30	138	20	615	285	296	434	215	639	512	508	603	528	149	NA	NA	NA	11	83	133	71	125	108	104	111	105	106
30	6060778	7	Mon	school	4	Female	NA	103	NA	Caucasian	Primary school	Yes	Moderately urbanised	93.4782608695652	7133	1004	NA	NA	NA	NA	NA	NA	65	406	845	442	978	794	131	1004	523	322	293	671	460	158	NA	NA	NA	NA	84	132	80	102	104	99	108	100.8333333	101.1666667
31	6060778	8	Tue	school	4	Female	NA	103	NA	Caucasian	Primary school	Yes	Moderately urbanised	93.4782608695652	9547	1750	NA	NA	NA	NA	NA	NA	144	537	1750	1235	530	447	530	885	712	1558	221	348	636	NA	NA	NA	NA	NA	80	126	76	114	101	91	106	92.83333333	88.85714286
32	6060778	9	Wed	school	4	Female	NA	103	NA	Caucasian	Primary school	Yes	Moderately urbanised	93.4782608695652	8234	1348	NA	NA	NA	NA	NA	NA	62	623	980	778	252	501	1041	425	1054	1348	538	498	86	48	NA	NA	NA	NA	77	143	75	116	98	89	103	85.16666667	85.83333333
33	6060778	10	Thu	school	4	Female	NA	103	NA	Caucasian	Primary school	Yes	Moderately urbanised	93.4782608695652	9460	3642	NA	NA	NA	NA	NA	NA	87	355	458	1012	255	426	1055	384	3642	130	663	351	605	37	NA	NA	NA	NA	88	155	76	131	103	86	110	81.83333333	87.57142857
34	6060778	11	Fri	school	4	Female	NA	103	NA	Caucasian	Primary school	Yes	Moderately urbanised	93.4782608695652	9669	1792	NA	NA	NA	NA	NA	NA	35	433	1516	689	990	272	856	879	1792	779	729	261	331	62	NA	NA	NA	NA	71	138	70	124	101	87	108	91.71428571	87.16666667
35	6060778	12	Sat	weekend	4	Female	NA	103	NA	Caucasian	Primary school	Yes	Moderately urbanised	93.4782608695652	5809	911	NA	NA	NA	NA	NA	NA	13	155	91	340	246	178	466	328	232	258	375	749	309	887	911	197	NA	NA	85	116	81	132	100	93	104	97.16666667	92.33333333
36	6060778	13	Sun	weekend	4	Female	NA	103	NA	Caucasian	Primary school	Yes	Moderately urbanised	93.4782608695652	10251	2357	NA	NA	NA	NA	NA	80	224	229	335	375	1434	2357	1398	1417	385	74	679	621	31	509	83	NA	NA	NA	78	125	76	106	99	92	102	89.16666667	90.14285714
37	6060778	14	Mon	school	4	Female	NA	103	NA	Caucasian	Primary school	Yes	Moderately urbanised	93.4782608695652	6308	1639	NA	NA	NA	NA	NA	NA	NA	192	419	399	1639	671	211	431	387	616	702	221	296	94	NA	NA	NA	NA	73	121	79	123	94	85	98	86	89.33333333
38	6060778	15	Tue	school	4	Female	NA	103	NA	Caucasian	Primary school	Yes	Moderately urbanised	93.4782608695652	8635	1149	NA	NA	NA	NA	NA	NA	NA	323	953	1149	459	888	762	576	637	836	667	624	293	468	NA	NA	NA	NA	80	134	60	113	102	88	108	86.71428571	91
39	6060778	16	Wed	school	4	Female	NA	103	NA	Caucasian	Primary school	Yes	Moderately urbanised	93.4782608695652	8662	1565	NA	NA	NA	NA	NA	NA	99	239	720	1129	629	455	1410	524	750	1565	510	401	23	165	NA	NA	NA	NA	84	106	68	140	98	87	103	87.14285714	77.66666667
40	6060778	17	Thu	school	4	Female	NA	103	NA	Caucasian	Primary school	Yes	Moderately urbanised	93.4782608695652	6698	1063	NA	NA	NA	NA	NA	NA	NA	412	464	836	515	535	956	134	1063	241	473	565	405	99	NA	NA	NA	NA	81	118	68	133	98	87	103	92.98430813	84.36836629
41	6060778	18	Fri	school	4	Female	NA	103	NA	Caucasian	Primary school	Yes	Moderately urbanised	93.4782608695652	7980	1336	NA	NA	NA	NA	NA	NA	35	141	347	908	720	361	805	350	1336	577	1186	983	231	NA	NA	NA	NA	NA	70	138	72	118	102	86	110	82.5	84.14285714
42	6060778	19	Sat	weekend	4	Female	NA	103	NA	Caucasian	Primary school	Yes	Moderately urbanised	93.4782608695652	6104	1290	NA	NA	NA	NA	NA	NA	117	362	148	425	572	897	1290	93	261	577	478	190	517	177	NA	NA	NA	NA	72	119	73	125	96	90	99	90.83333333	88.42857143
43	6060778	20	Sun	weekend	4	Female	NA	103	NA	Caucasian	Primary school	Yes	Moderately urbanised	93.4782608695652	5987	1165	NA	NA	NA	NA	NA	NA	102	71	312	380	986	1165	491	102	484	437	658	370	429	NA	NA	NA	NA	NA	77	131	NA	NA	100	89	105	81.57142857	91.83333333
44	6060778	21	Mon	school	4	Female	NA	103	NA	Caucasian	Primary school	Yes	Moderately urbanised	93.4782608695652	7240	1128	NA	NA	NA	NA	NA	NA	NA	68	1128	561	628	917	191	680	787	444	614	847	244	82	NA	37	NA	NA	78	147	NA	NA	110	NA	111	NA	NA
45	5918551	0	Mon	school	4	Female	NA	103	NA	Caucasian	Primary school	No	Moderately urbanised	81.5217391304348	1237	640	NA	NA	NA	NA	NA	NA	NA	NA	NA	NA	NA	NA	NA	NA	NA	7	NA	NA	399	640	191	NA	NA	NA	66	112	41	111	92	NA	93	NA	NA
46	5918551	1	Tue	school	4	Female	NA	103	NA	Caucasian	Primary school	No	Moderately urbanised	81.5217391304348	11431	4313	NA	NA	NA	NA	NA	NA	NA	81	972	488	435	301	344	1433	4313	113	1536	767	347	NA	288	NA	NA	NA	57	123	39	113	90	78	95	79.75	82.28571429
47	5918551	2	Wed	school	4	Female	NA	103	NA	Caucasian	Primary school	No	Moderately urbanised	81.5217391304348	9077	3524	NA	NA	NA	NA	NA	NA	NA	184	921	305	496	174	526	942	3524	262	177	480	894	33	130	29	NA	NA	50	115	47	110	86	76	92	76.71428571	73.5
48	5918551	3	Thu	school	4	Female	NA	103	NA	Caucasian	Primary school	No	Moderately urbanised	81.5217391304348	4765	1441	NA	NA	NA	NA	NA	NA	NA	106	825	554	201	434	540	185	1441	138	NA	98	16	209	12	NA	NA	NA	49	114	43	109	82	67	90	62.71428571	76.66666667
49	5918551	4	Fri	school	4	Female	NA	103	NA	Caucasian	Primary school	No	Moderately urbanised	81.5217391304348	7947	1166	NA	NA	NA	NA	NA	NA	8	97	889	859	280	301	969	61	780	332	1166	561	635	553	389	26	NA	NA	49	124	48	124	85	62	95	64.5	53.83333333
50	5918551	5	Sat	weekend	4	Female	NA	103	NA	Caucasian	Primary school	No	Moderately urbanised	81.5217391304348	5018	731	NA	NA	NA	NA	NA	NA	NA	NA	NA	150	669	667	547	617	341	224	555	183	731	310	NA	NA	NA	NA	52	130	45	129	87	73	94	80.8	73
51	5918551	6	Sun	weekend	4	Female	NA	103	NA	Caucasian	Primary school	No	Moderately urbanised	81.5217391304348	3075	688	NA	NA	NA	NA	NA	NA	NA	NA	11	462	688	249	326	32	113	472	101	274	126	221	NA	NA	NA	NA	51	121	42	133	82	72	88	79.14285714	67.33333333
52	5918551	7	Mon	school	4	Female	NA	103	NA	Caucasian	Primary school	No	Moderately urbanised	81.5217391304348	10275	1469	NA	NA	NA	NA	NA	NA	NA	199	1302	246	718	1106	863	1259	1469	780	298	169	609	1140	66	NA	NA	NA	49	127	43	119	83	68	92	58.33333333	85.14285714
53	5918551	8	Tue	school	4	Female	NA	103	NA	Caucasian	Primary school	No	Moderately urbanised	81.5217391304348	8674	1686	NA	NA	NA	NA	NA	NA	NA	135	1686	568	278	305	945	761	667	236	699	754	750	839	NA	NA	NA	NA	50	119	47	100	85	69	93	63.42857143	67.5
54	5918551	9	Wed	school	4	Female	NA	103	NA	Caucasian	Primary school	No	Moderately urbanised	81.5217391304348	6880	1101	NA	NA	NA	27	NA	NA	6	101	843	387	824	314	298	625	791	1101	362	396	308	497	NA	NA	NA	NA	49	117	49	112	83	78	88	74	72.14285714
55	5918551	10	Thu	school	4	Female	NA	103	NA	Caucasian	Primary school	No	Moderately urbanised	81.5217391304348	8227	1314	NA	NA	NA	NA	NA	NA	NA	459	1292	106	774	433	1070	389	788	256	141	1314	309	614	271	NA	NA	NA	52	127	47	103	86	67	95	69.2	71
56	5918551	11	Fri	school	4	Female	NA	103	NA	Caucasian	Primary school	No	Moderately urbanised	81.5217391304348	11892	2545	NA	NA	NA	NA	NA	NA	11	327	1536	1454	283	442	2545	300	1468	395	1921	798	105	NA	NA	284	NA	NA	53	124	63	137	91	67	101	62.28571429	57.16666667
57	5918551	12	Sat	weekend	4	Female	NA	103	NA	Caucasian	Primary school	No	Moderately urbanised	81.5217391304348	3317	536	NA	NA	NA	NA	NA	12	55	158	152	482	503	178	178	33	22	196	536	255	86	234	226	NA	NA	NA	81	131	48	150	107	102	109	102.1428571	105.3333333
58	5918551	13	Sun	weekend	4	Female	NA	103	NA	Caucasian	Primary school	No	Moderately urbanised	81.5217391304348	5136	1317	NA	NA	48	28	NA	NA	NA	NA	NA	217	133	613	595	1317	376	755	355	294	122	188	70	NA	NA	NA	67	129	49	129	99	104	99	123.2857143	104.5
59	5918551	14	Mon	school	4	Female	NA	103	NA	Caucasian	Primary school	No	Moderately urbanised	81.5217391304348	7809	1625	NA	NA	NA	NA	NA	NA	NA	181	1237	271	847	340	228	102	1625	633	669	453	965	132	113	NA	NA	NA	56	133	48	127	94	83	100	97.83333333	83
60	5918551	15	Tue	school	4	Female	NA	103	NA	Caucasian	Primary school	No	Moderately urbanised	81.5217391304348	4484	1317	NA	NA	NA	NA	NA	NA	NA	187	1317	314	233	165	482	391	857	185	222	51	NA	NA	NA	NA	NA	NA	58	123	51	127	92	88	96	92.42857143	85.83333333
61	5918551	16	Wed	school	4	Female	NA	103	NA	Caucasian	Primary school	No	Moderately urbanised	81.5217391304348	431	130	NA	NA	NA	NA	21	NA	NA	NA	23	7	NA	14	17	33	12	17	60	130	97	NA	NA	NA	NA	NA	72	145	82	145	111	108	112	85.5	105.4285714
62	5918551	17	Thu	school	4	Female	NA	103	NA	Caucasian	Primary school	No	Moderately urbanised	81.5217391304348	3309	971	NA	NA	NA	NA	NA	NA	NA	38	170	253	234	653	971	33	NA	6	390	84	294	106	33	NA	6	12	76	135	NA	NA	105	102	109	105.6666667	112.1428571
63	5918551	18	Fri	school	4	Female	NA	103	NA	Caucasian	Primary school	No	Moderately urbanised	81.5217391304348	4680	981	NA	NA	NA	NA	NA	NA	NA	97	81	247	322	228	226	368	981	824	149	446	254	100	325	NA	NA	NA	51	128	50	128	94	77	102	89	72
64	5918551	19	Sat	weekend	4	Female	NA	103	NA	Caucasian	Primary school	No	Moderately urbanised	81.5217391304348	5720	1011	NA	13	13	46	NA	NA	NA	NA	149	369	453	1011	398	564	563	268	902	490	170	311	NA	NA	NA	NA	70	120	49	132	95	85	102	96.2	81.83333333
65	5918551	20	Sun	weekend	4	Female	NA	103	NA	Caucasian	Primary school	No	Moderately urbanised	81.5217391304348	3792	662	NA	NA	NA	NA	NA	NA	NA	83	621	662	73	NA	413	46	184	137	235	590	518	222	NA	NA	NA	NA	59	123	44	126	94	87	99	85	91.5
66	5918551	21	Mon	school	4	Female	NA	103	NA	Caucasian	Primary school	No	Moderately urbanised	81.5217391304348	7732	1704	NA	NA	NA	NA	NA	NA	NA	46	1197	162	682	529	250	923	1704	409	344	772	231	483	NA	NA	NA	NA	58	126	NA	NA	91	85	94	92.8	86.8
67	6989989	0	Tue	school	2	Female	NA	86	NA	Caucasian	Day care	No	Moderately urbanised	85.8695652173913	738	582	NA	NA	NA	NA	NA	NA	NA	NA	NA	102	NA	NA	NA	22	32	NA	NA	NA	NA	NA	NA	NA	NA	582	NA	NA	NA	NA	NA	NA	NA	NA	NA
68	6989989	1	Wed	school	2	Female	NA	86	NA	Caucasian	Day care	No	Moderately urbanised	85.8695652173913	2014	1691	92	NA	NA	NA	NA	NA	NA	NA	25	NA	NA	NA	54	41	1691	60	NA	NA	NA	41	10	NA	NA	NA	82	129	81	127	105	NA	107	NA	NA
69	6989989	2	Thu	school	2	Female	NA	86	NA	Caucasian	Day care	No	Moderately urbanised	85.8695652173913	3508	830	10	NA	NA	NA	NA	NA	NA	198	639	410	313	160	86	NA	45	210	350	830	217	8	NA	NA	NA	NA	56	127	69	117	99	94	102	96.25	92.66666667
70	6989989	3	Fri	school	2	Female	NA	86	NA	Caucasian	Day care	No	Moderately urbanised	85.8695652173913	2662	636	NA	NA	NA	NA	NA	NA	NA	7	18	438	280	204	12	NA	270	599	51	636	25	122	NA	NA	NA	NA	93	135	77	133	110	102	114	103.7142857	97.5
71	6989989	4	Sat	weekend	2	Female	NA	86	NA	Caucasian	Day care	No	Moderately urbanised	85.8695652173913	2461	419	NA	NA	26	NA	NA	NA	NA	69	141	278	391	338	419	223	25	NA	133	226	155	NA	7	NA	NA	NA	94	144	NA	NA	117	109	119	102.3333333	102
72	6989989	5	Sun	weekend	2	Female	NA	86	NA	Caucasian	Day care	No	Moderately urbanised	85.8695652173913	3337	749	5	37	NA	NA	NA	NA	NA	NA	37	404	163	143	91	108	749	342	459	579	199	NA	NA	NA	NA	NA	76	157	107	139	123	129	123	135	140.4285714
73	6989989	6	Mon	school	2	Female	NA	86	NA	Caucasian	Day care	No	Moderately urbanised	85.8695652173913	3312	483	NA	NA	NA	NA	NA	NA	NA	128	173	349	417	217	483	114	7	79	346	262	383	277	46	13	NA	NA	85	131	52	114	111	112	113	115.2857143	117
74	6989989	7	Tue	school	2	Female	NA	86	NA	Caucasian	Day care	No	Moderately urbanised	85.8695652173913	5748	1912	NA	NA	NA	NA	NA	NA	14	307	1912	207	181	149	31	640	544	471	401	247	486	128	NA	NA	18	12	84	130	NA	NA	107	94	112	88.42857143	91
75	6989989	8	Wed	school	2	Female	NA	86	NA	Caucasian	Day care	No	Moderately urbanised	85.8695652173913	5958	1232	27	NA	NA	NA	NA	NA	12	303	1232	148	242	307	NA	591	847	823	624	591	155	56	NA	NA	NA	NA	83	132	83	119	106	97	110	101.5	99
76	6989989	9	Thu	school	2	Female	NA	86	NA	Caucasian	Day care	No	Moderately urbanised	85.8695652173913	4698	921	NA	NA	53	NA	NA	NA	9	425	614	143	307	386	12	NA	268	236	921	380	845	70	NA	6	NA	NA	87	150	83	120	111	92	119	90.5	90.57142857
77	6989989	10	Fri	school	2	Female	NA	86	NA	Caucasian	Day care	No	Moderately urbanised	85.8695652173913	5635	1036	NA	NA	NA	NA	NA	NA	NA	456	370	733	939	1036	335	6	107	643	411	265	273	NA	NA	NA	NA	NA	85	141	81	141	110	100	113	97.33333333	100.2857143
78	6989989	11	Sat	weekend	2	Female	NA	86	NA	Caucasian	Day care	No	Moderately urbanised	85.8695652173913	2886	700	NA	NA	NA	NA	NA	NA	NA	59	320	444	300	122	130	30	93	5	700	420	253	NA	NA	NA	NA	NA	89	142	NA	NA	113	99	119	102.5714286	102.1666667
79	6989989	12	Sun	weekend	2	Female	NA	86	NA	Caucasian	Day care	No	Moderately urbanised	85.8695652173913	5902	1811	NA	NA	10	NA	NA	NA	10	56	NA	76	744	1811	438	1238	293	205	618	139	80	142	NA	NA	NA	NA	84	142	76	123	110	93	116	NA	NA
80	6989989	13	Mon	school	2	Female	NA	86	NA	Caucasian	Day care	No	Moderately urbanised	85.8695652173913	3860	553	NA	NA	NA	NA	NA	NA	NA	12	158	227	342	547	169	349	303	553	483	348	162	207	NA	NA	NA	NA	73	133	84	117	107	97	111	94.5	93.71428571
81	6989989	14	Tue	school	2	Female	NA	86	NA	Caucasian	Day care	No	Moderately urbanised	85.8695652173913	5063	773	34	NA	NA	NA	NA	NA	8	117	773	149	383	72	71	570	516	753	609	353	366	259	NA	NA	NA	NA	87	129	69	110	108	100	112	103.1428571	99.5
82	6989989	15	Wed	school	2	Female	NA	86	NA	Caucasian	Day care	No	Moderately urbanised	85.8695652173913	5908	1295	NA	NA	NA	32	12	NA	NA	90	956	120	727	571	301	71	442	1295	439	536	219	44	NA	NA	26	27	86	142	NA	NA	111	100	116	97	95
83	6989989	16	Thu	school	2	Female	NA	86	NA	Caucasian	Day care	No	Moderately urbanised	85.8695652173913	4200	872	NA	NA	17	8	NA	NA	NA	174	872	182	59	220	152	192	593	218	580	639	274	12	NA	NA	NA	NA	75	148	96	134	109	103	113	103.7142857	97.83333333
84	6989989	17	Fri	school	2	Female	NA	86	NA	Caucasian	Day care	No	Moderately urbanised	85.8695652173913	5446	1219	NA	6	NA	NA	NA	NA	25	218	442	302	246	435	377	37	313	704	907	1219	170	NA	NA	NA	NA	NA	77	147	55	138	118	107	125	105.1666667	104.1428571
85	6989989	18	Sat	weekend	2	Female	NA	86	NA	Caucasian	Day care	No	Moderately urbanised	85.8695652173913	4834	1345	NA	NA	NA	NA	NA	NA	NA	NA	31	389	464	1050	1345	32	276	413	285	137	336	76	NA	NA	NA	NA	75	145	87	116	110	103	114	99.16666667	102
86	6989989	19	Sun	weekend	2	Female	NA	86	NA	Caucasian	Day care	No	Moderately urbanised	85.8695652173913	3258	687	21	21	6	NA	NA	NA	NA	NA	45	196	316	687	580	54	247	357	327	293	108	NA	NA	NA	NA	NA	77	149	82	116	114	108	117	103.5714286	113.3333333
87	6989989	20	Mon	school	2	Female	NA	86	NA	Caucasian	Day care	No	Moderately urbanised	85.8695652173913	4950	731	NA	NA	NA	NA	NA	NA	NA	NA	162	731	331	242	255	604	690	453	517	681	264	20	NA	NA	NA	NA	80	129	80	109	107	NA	108	NA	NA
88	6989989	21	Tue	school	2	Female	NA	86	NA	Caucasian	Day care	No	Moderately urbanised	85.8695652173913	5477	969	NA	NA	NA	40	NA	NA	NA	89	459	602	NA	356	235	NA	279	750	586	270	969	783	14	NA	NA	NA	83	131	NA	NA	104	96	110	98.28571429	95.5
89	2604415	0	Mon	school	2	Female	15	97	-0.2	Caucasian	Day care	Yes	Moderately urbanised	80.4347826086957	6421	1398	NA	NA	NA	NA	NA	NA	NA	NA	758	1398	311	302	597	438	608	496	183	769	140	329	NA	NA	NA	NA	87	150	84	129	115	NA	118	NA	NA
90	2604415	1	Tue	school	2	Female	15	97	-0.2	Caucasian	Day care	Yes	Moderately urbanised	80.4347826086957	2874	734	NA	NA	NA	NA	NA	NA	NA	224	119	176	85	200	70	100	734	643	163	164	180	8	NA	NA	NA	NA	92	138	77	122	112	99	117	102.5	97
91	2604415	2	Wed	school	2	Female	15	97	-0.2	Caucasian	Day care	Yes	Moderately urbanised	80.4347826086957	4403	1853	NA	NA	NA	NA	NA	NA	NA	115	205	566	1853	550	293	60	83	241	124	173	109	31	NA	NA	NA	NA	89	142	82	106	111	100	117	103	104.8571429
92	2604415	3	Thu	school	2	Female	15	97	-0.2	Caucasian	Day care	Yes	Moderately urbanised	80.4347826086957	4498	903	NA	13	NA	NA	NA	NA	7	259	332	547	903	526	201	68	350	105	494	412	189	92	NA	NA	NA	NA	85	148	83	137	114	97	121	93.75	104.8571429
93	2604415	4	Fri	school	2	Female	15	97	-0.2	Caucasian	Day care	Yes	Moderately urbanised	80.4347826086957	6449	1321	NA	NA	NA	NA	NA	NA	NA	408	179	284	139	67	228	12	20	39	564	831	1054	1321	899	337	NA	NA	93	153	97	136	118	102	125	103.8571429	105.5
94	2604415	5	Sat	holiday	2	Female	15	97	-0.2	Caucasian	Day care	Yes	Moderately urbanised	80.4347826086957	5901	1042	NA	NA	NA	NA	NA	18	63	191	308	155	313	851	1007	83	NA	NA	250	179	339	1042	1024	68	NA	NA	99	148	72	120	120	110	125	105.8571429	105.3333333
95	2604415	6	Sun	holiday	2	Female	15	97	-0.2	Caucasian	Day care	Yes	Moderately urbanised	80.4347826086957	5867	1340	NA	NA	NA	NA	NA	NA	NA	370	327	466	142	154	1090	NA	NA	NA	NA	7	1340	1077	755	139	NA	NA	83	145	91	122	111	101	117	97.85714286	101
96	2604415	7	Mon	holiday	2	Female	15	97	-0.2	Caucasian	Day care	Yes	Moderately urbanised	80.4347826086957	5450	2179	NA	NA	NA	NA	NA	NA	NA	172	102	134	2179	1079	787	127	263	86	296	199	NA	NA	NA	NA	NA	NA	95	150	NA	NA	118	104	125	107.1428571	104.3333333
97	2604415	8	Tue	holiday	2	Female	15	97	-0.2	Caucasian	Day care	Yes	Moderately urbanised	80.4347826086957	9860	3427	NA	NA	NA	NA	NA	NA	NA	148	251	415	472	282	668	405	478	672	NA	40	2566	3427	17	NA	NA	NA	82	150	80	131	116	NA	117	NA	NA
98	2604415	9	Wed	holiday	2	Female	15	97	-0.2	Caucasian	Day care	Yes	Moderately urbanised	80.4347826086957	10368	4143	NA	NA	NA	NA	NA	NA	24	137	163	152	179	348	852	378	38	NA	117	112	4143	3605	8	NA	NA	NA	89	138	89	133	115	103	120	106.4	103.75
99	2604415	10	Thu	holiday	2	Female	15	97	-0.2	Caucasian	Day care	Yes	Moderately urbanised	80.4347826086957	3336	594	NA	NA	NA	NA	NA	NA	22	153	211	386	389	11	75	594	445	338	356	318	38	NA	NA	NA	NA	NA	90	136	85	138	110	96	116	96	95.83333333
100	2604415	11	Fri	holiday	2	Female	15	97	-0.2	Caucasian	Day care	Yes	Moderately urbanised	80.4347826086957	4105	954	50	NA	NA	NA	NA	NA	35	244	300	225	403	954	678	143	NA	NA	100	319	293	300	61	NA	NA	NA	86	138	69	124	110	104	115	114	104.5
101	2604415	12	Sat	holiday	2	Female	15	97	-0.2	Caucasian	Day care	Yes	Moderately urbanised	80.4347826086957	4753	699	NA	NA	NA	NA	NA	NA	10	111	351	233	316	452	437	537	115	NA	123	425	699	381	529	34	NA	NA	86	145	86	116	113	95	120	92	92.16666667
102	2604415	13	Sun	holiday	2	Female	15	97	-0.2	Caucasian	Day care	Yes	Moderately urbanised	80.4347826086957	3727	752	NA	NA	NA	NA	NA	NA	NA	NA	118	312	322	244	137	752	668	128	712	162	80	92	NA	NA	NA	NA	88	145	84	113	109	98	115	100.8571429	99.83333333
103	2604415	14	Mon	school	2	Female	15	97	-0.2	Caucasian	Day care	Yes	Moderately urbanised	80.4347826086957	4106	767	NA	NA	28	18	17	NA	NA	146	113	363	397	52	252	374	175	767	684	552	168	NA	NA	NA	NA	NA	85	146	NA	NA	115	103	120	95	99
104	2604415	15	Tue	school	2	Female	15	97	-0.2	Caucasian	Day care	Yes	Moderately urbanised	80.4347826086957	2522	448	NA	NA	NA	NA	NA	NA	NA	29	274	448	127	182	119	155	362	115	131	221	283	76	NA	NA	NA	NA	84	137	74	145	111	NA	113	NA	NA
105	2604415	16	Wed	school	2	Female	15	97	-0.2	Caucasian	Day care	Yes	Moderately urbanised	80.4347826086957	3271	695	NA	NA	NA	NA	NA	NA	NA	92	262	487	521	375	695	73	NA	NA	168	75	255	268	NA	NA	NA	NA	89	139	88	131	111	97	116	95.16666667	97.14285714
106	2604415	17	Thu	school	2	Female	15	97	-0.2	Caucasian	Day care	Yes	Moderately urbanised	80.4347826086957	1199	209	NA	NA	NA	NA	NA	NA	NA	68	205	27	173	82	64	NA	60	107	209	107	97	NA	NA	NA	NA	NA	105	169	NA	NA	137	116	146	105.4	109.8
107	2604415	18	Fri	school	2	Female	15	97	-0.2	Caucasian	Day care	Yes	Moderately urbanised	80.4347826086957	3658	947	NA	NA	NA	NA	NA	NA	NA	NA	59	127	738	617	30	NA	54	418	947	76	136	430	26	NA	NA	NA	76	154	105	143	127	NA	129	NA	NA
108	2604415	19	Sat	weekend	2	Female	15	97	-0.2	Caucasian	Day care	Yes	Moderately urbanised	80.4347826086957	2258	337	NA	NA	NA	NA	NA	NA	7	297	153	243	198	65	NA	NA	118	337	260	227	251	85	NA	NA	NA	NA	112	156	NA	NA	133	122	138	113.1666667	116.4285714
109	2604415	20	Sun	weekend	2	Female	15	97	-0.2	Caucasian	Day care	Yes	Moderately urbanised	80.4347826086957	0	NA	NA	NA	NA	NA	NA	NA	NA	NA	NA	NA	NA	NA	NA	NA	NA	NA	NA	NA	NA	NA	NA	NA	NA	NA	NA	NA	NA	NA	NA	NA	NA	NA	NA
110	2604415	21	Mon	school	2	Female	15	97	-0.2	Caucasian	Day care	Yes	Moderately urbanised	80.4347826086957	1884	590	NA	NA	NA	NA	NA	NA	NA	62	176	304	66	86	590	369	NA	NA	9	NA	82	48	92	NA	NA	NA	62	139	91	112	107	NA	107	NA	NA
111	8626837	0	Tue	school	2	Male	13	90	-0.4	Caucasian	Day care	Yes	Moderately urbanised	100	4791	2272	NA	NA	NA	NA	NA	NA	NA	NA	NA	NA	NA	NA	NA	180	NA	NA	NA	2272	2228	104	7	NA	NA	NA	87	117	NA	NA	103	NA	103	NA	NA
112	8626837	1	Wed	school	2	Male	13	90	-0.4	Caucasian	Day care	Yes	Moderately urbanised	100	2093	421	NA	NA	NA	NA	NA	NA	NA	76	129	254	289	315	17	7	NA	421	270	131	47	137	NA	NA	NA	NA	59	137	57	130	106	NA	108	NA	NA
113	8626837	2	Thu	school	2	Male	13	90	-0.4	Caucasian	Day care	Yes	Moderately urbanised	100	2653	736	NA	NA	NA	NA	NA	NA	NA	NA	36	435	361	736	324	55	NA	71	503	7	39	34	52	NA	NA	NA	43	127	54	120	97	89	100	93.83333333	93.71428571
114	8626837	3	Fri	school	2	Male	13	90	-0.4	Caucasian	Day care	Yes	Moderately urbanised	100	4331	837	NA	NA	NA	NA	NA	NA	NA	NA	23	500	198	837	753	205	6	367	746	498	9	189	NA	NA	NA	NA	79	145	48	124	108	93	114	98.33333333	92.71428571
115	8626837	4	Sat	weekend	2	Male	13	90	-0.4	Caucasian	Day care	Yes	Moderately urbanised	100	3528	602	NA	NA	NA	NA	NA	NA	NA	NA	NA	309	435	292	585	252	NA	NA	459	373	602	205	16	NA	NA	NA	78	140	83	124	108	97	113	95.5	104.6666667
116	8626837	5	Sun	weekend	2	Male	13	90	-0.4	Caucasian	Day care	Yes	Moderately urbanised	100	3084	929	NA	NA	NA	NA	NA	NA	NA	NA	56	306	380	87	929	566	NA	NA	411	130	94	125	NA	NA	NA	NA	64	133	51	119	102	96	107	90.4	104.2857143
117	8626837	6	Mon	school	2	Male	13	90	-0.4	Caucasian	Day care	Yes	Moderately urbanised	100	3068	974	NA	NA	NA	NA	NA	NA	NA	NA	151	66	456	518	974	181	36	15	326	116	159	62	NA	NA	NA	NA	60	135	49	124	107	95	113	89.14285714	93
118	8626837	7	Tue	school	2	Male	13	90	-0.4	Caucasian	Day care	Yes	Moderately urbanised	100	4161	858	NA	NA	NA	NA	NA	NA	NA	NA	68	128	792	858	659	53	19	450	549	170	388	27	NA	NA	NA	NA	64	144	54	110	107	89	116	77.33333333	89.5
119	8626837	8	Wed	school	2	Male	13	90	-0.4	Caucasian	Day care	Yes	Moderately urbanised	100	3660	838	NA	NA	NA	NA	NA	NA	NA	145	413	673	344	227	83	NA	NA	606	838	140	114	16	NA	NA	NA	NA	79	138	55	113	107	88	115	82.33333333	88
120	8626837	9	Thu	school	2	Male	13	90	-0.4	Caucasian	Day care	Yes	Moderately urbanised	100	2956	656	NA	NA	NA	NA	NA	NA	NA	NA	9	283	157	619	201	NA	30	601	656	143	185	72	NA	NA	NA	NA	66	138	65	144	106	86	114	89.14285714	69.4
121	8626837	10	Fri	school	2	Male	13	90	-0.4	Caucasian	Day care	Yes	Moderately urbanised	100	3025	1001	NA	NA	NA	NA	NA	NA	NA	NA	22	377	234	160	1001	217	NA	117	312	443	9	125	8	NA	NA	NA	71	138	NA	NA	107	95	112	105	94.57142857
122	8626837	11	Sat	weekend	2	Male	13	90	-0.4	Caucasian	Day care	Yes	Moderately urbanised	100	3565	902	NA	11	NA	NA	NA	NA	NA	NA	150	281	237	216	314	NA	NA	298	902	704	372	80	NA	NA	NA	NA	78	148	62	125	109	97	115	95.66666667	100.5714286
123	8626837	12	Sun	weekend	2	Male	13	90	-0.4	Caucasian	Day care	Yes	Moderately urbanised	100	2940	942	NA	NA	NA	NA	NA	NA	NA	NA	NA	NA	254	295	451	558	13	178	942	75	98	76	NA	NA	NA	NA	69	139	61	128	104	94	110	95	92.33333333
124	8626837	13	Mon	school	2	Male	13	90	-0.4	Caucasian	Day care	Yes	Moderately urbanised	100	3717	860	NA	NA	NA	NA	NA	NA	NA	63	267	132	860	474	578	85	NA	250	449	179	300	50	30	NA	NA	NA	68	146	49	124	107	90	116	91.57142857	88.5
125	8626837	14	Tue	school	2	Male	13	90	-0.4	Caucasian	Day care	Yes	Moderately urbanised	100	2641	894	NA	NA	NA	NA	NA	NA	NA	NA	73	180	87	150	166	102	NA	251	454	894	136	148	NA	NA	NA	NA	61	138	68	120	106	86	114	88	88
126	8626837	15	Wed	school	2	Male	13	90	-0.4	Caucasian	Day care	Yes	Moderately urbanised	100	2092	542	NA	NA	NA	NA	NA	NA	NA	NA	NA	200	275	530	542	94	21	12	75	270	37	36	NA	NA	NA	NA	70	129	62	120	102	92	107	96.28571429	95.66666667
127	8626837	16	Thu	school	2	Male	13	90	-0.4	Caucasian	Day care	Yes	Moderately urbanised	100	2297	719	NA	NA	NA	NA	NA	NA	NA	NA	6	46	135	306	184	NA	71	427	719	83	170	144	6	NA	NA	NA	73	139	52	125	107	92	115	96.83333333	80.57142857
128	8626837	17	Fri	school	2	Male	13	90	-0.4	Caucasian	Day care	Yes	Moderately urbanised	100	3053	784	NA	NA	NA	NA	NA	NA	NA	NA	NA	371	246	64	518	44	NA	378	784	476	19	153	NA	NA	NA	NA	59	140	55	144	99	87	104	92.14285714	82.75
129	8626837	18	Sat	weekend	2	Male	13	90	-0.4	Caucasian	Day care	Yes	Moderately urbanised	100	2773	416	NA	NA	NA	NA	NA	NA	NA	NA	22	338	362	322	172	160	NA	108	312	220	319	416	22	NA	NA	NA	63	135	83	124	106	91	111	86.57142857	99.16666667
130	8626837	19	Sun	weekend	2	Male	13	90	-0.4	Caucasian	Day care	Yes	Moderately urbanised	100	1909	380	NA	NA	NA	NA	NA	NA	NA	NA	6	111	254	210	191	48	NA	55	304	380	247	79	6	NA	NA	NA	85	148	84	145	110	96	117	95.85714286	101.6666667
131	8626837	20	Mon	school	2	Male	13	90	-0.4	Caucasian	Day care	Yes	Moderately urbanised	100	1949	554	NA	NA	NA	NA	NA	NA	NA	123	199	99	NA	46	93	529	NA	51	169	554	37	49	NA	NA	NA	NA	75	136	57	108	109	108	113	111	96.5
132	8626837	21	Tue	school	2	Male	13	90	-0.4	Caucasian	Day care	Yes	Moderately urbanised	100	4748	1380	NA	NA	NA	NA	NA	NA	NA	15	247	648	657	651	483	NA	NA	317	1380	195	97	52	6	NA	NA	NA	69	133	NA	NA	103	86	110	80.4	87.6
133	7119783	0	Tue	school	2	Male	NA	92	NA	Caucasian	Day care	No	Very urbanised	94.5652173913043	1153	985	NA	NA	NA	NA	NA	NA	NA	NA	NA	NA	NA	NA	NA	NA	NA	NA	NA	985	NA	24	NA	6	23	12	80	145	64	118	105	NA	114	NA	NA
134	7119783	1	Wed	school	2	Male	NA	92	NA	Caucasian	Day care	No	Very urbanised	94.5652173913043	1980	364	NA	NA	NA	NA	NA	NA	25	154	301	153	168	123	163	NA	24	14	100	364	253	112	26	NA	NA	NA	76	143	65	129	103	89	111	88.14285714	94.4
135	7119783	2	Thu	school	2	Male	NA	92	NA	Caucasian	Day care	No	Very urbanised	94.5652173913043	3850	746	NA	NA	6	27	NA	NA	36	170	195	299	263	255	NA	8	425	459	275	499	746	187	NA	NA	NA	NA	69	148	76	113	106	83	117	84	86
136	7119783	3	Fri	school	2	Male	NA	92	NA	Caucasian	Day care	No	Very urbanised	94.5652173913043	3522	541	NA	NA	NA	NA	NA	NA	188	245	541	178	163	307	39	109	184	319	502	344	184	219	NA	NA	NA	NA	77	148	76	137	112	95	121	99	97.42857143
137	7119783	4	Sat	weekend	2	Male	NA	92	NA	Caucasian	Day care	No	Very urbanised	94.5652173913043	1579	296	NA	NA	NA	NA	NA	NA	NA	NA	95	88	NA	NA	45	NA	20	221	49	148	287	296	NA	NA	NA	NA	79	145	66	137	109	89	121	82	97
138	7119783	5	Sun	weekend	2	Male	NA	92	NA	Caucasian	Day care	No	Very urbanised	94.5652173913043	4888	982	NA	NA	NA	NA	NA	14	60	107	207	238	125	949	530	638	305	73	982	313	231	81	14	NA	NA	21	83	163	NA	NA	122	91	133	83.5	91.28571429
139	7119783	6	Mon	school	2	Male	NA	92	NA	Caucasian	Day care	No	Very urbanised	94.5652173913043	2497	337	7	18	9	6	7	18	103	149	214	226	337	93	227	154	NA	41	245	213	124	159	72	18	NA	57	83	153	NA	NA	119	106	127	110.5714286	127
140	7119783	7	Tue	school	2	Male	NA	92	NA	Caucasian	Day care	No	Very urbanised	94.5652173913043	3176	619	20	NA	NA	NA	NA	6	99	211	127	163	262	619	327	48	9	220	300	276	267	159	30	NA	26	7	83	157	83	151	116	95	125	86.33333333	100.8333333
141	7119783	8	Wed	school	2	Male	NA	92	NA	Caucasian	Day care	No	Very urbanised	94.5652173913043	3519	1042	NA	NA	NA	NA	NA	NA	14	112	449	289	110	1042	114	200	147	470	104	90	266	76	NA	NA	8	28	78	144	NA	NA	108	92	117	85.83333333	90
142	7119783	9	Thu	school	2	Male	NA	92	NA	Caucasian	Day care	No	Very urbanised	94.5652173913043	3877	722	NA	27	32	NA	NA	NA	NA	124	722	250	438	377	111	266	434	345	244	190	162	107	NA	NA	NA	NA	69	144	64	116	104	85	114	86.71428571	79.33333333
143	7119783	10	Fri	school	2	Male	NA	92	NA	Caucasian	Day care	No	Very urbanised	94.5652173913043	4393	762	NA	NA	NA	NA	NA	NA	310	181	367	430	642	190	35	NA	468	216	353	282	762	53	NA	NA	NA	NA	71	141	59	130	106	83	116	84.2	76.14285714
144	7119783	11	Sat	weekend	2	Male	NA	92	NA	Caucasian	Day care	No	Very urbanised	94.5652173913043	2959	840	NA	NA	NA	NA	NA	NA	NA	90	106	840	422	506	93	NA	NA	57	234	302	236	73	NA	NA	NA	NA	72	141	70	114	104	93	111	94	78.71428571
145	7119783	12	Sun	weekend	2	Male	NA	92	NA	Caucasian	Day care	No	Very urbanised	94.5652173913043	4650	1393	NA	NA	NA	NA	NA	NA	58	157	94	307	1393	443	188	96	127	693	195	222	410	191	76	NA	NA	NA	71	151	61	156	109	90	120	96.71428571	77.2
146	7119783	13	Mon	school	2	Male	NA	92	NA	Caucasian	Day care	No	Very urbanised	94.5652173913043	2764	609	NA	NA	NA	NA	NA	NA	NA	122	337	238	352	138	NA	264	168	143	108	53	609	118	9	11	75	19	69	153	NA	NA	107	83	118	80.85714286	87
147	7119783	14	Tue	school	2	Male	NA	92	NA	Caucasian	Day care	No	Very urbanised	94.5652173913043	3554	554	17	24	41	24	NA	25	NA	94	284	388	495	74	213	10	136	192	181	105	554	548	138	NA	NA	NA	71	150	70	143	109	87	119	94.66666667	91.8
148	7119783	15	Wed	school	2	Male	NA	92	NA	Caucasian	Day care	No	Very urbanised	94.5652173913043	4227	1444	NA	28	NA	NA	NA	NA	NA	135	332	602	240	1444	154	17	NA	47	193	200	316	356	127	NA	NA	NA	73	150	68	111	105	88	115	92.83333333	90.42857143
149	7119783	16	Thu	school	2	Male	NA	92	NA	Caucasian	Day care	No	Very urbanised	94.5652173913043	4824	597	NA	6	NA	NA	NA	6	122	330	597	426	451	144	541	320	152	294	348	440	526	75	NA	NA	11	35	72	157	NA	NA	114	85	128	85.4	85.71428571
150	7119783	17	Fri	holiday	2	Male	NA	92	NA	Caucasian	Day care	No	Very urbanised	94.5652173913043	3578	803	75	NA	19	NA	8	6	NA	130	380	228	207	170	151	87	395	382	803	497	20	NA	NA	NA	NA	NA	72	155	NA	NA	115	92	127	98.5	91.42857143
151	7119783	18	Sat	weekend	2	Male	NA	92	NA	Caucasian	Day care	No	Very urbanised	94.5652173913043	0	NA	NA	NA	NA	NA	NA	NA	NA	NA	NA	NA	NA	NA	NA	NA	NA	NA	NA	NA	NA	NA	NA	NA	NA	NA	NA	NA	NA	NA	NA	NA	NA	NA	NA
152	7119783	19	Sun	weekend	2	Male	NA	92	NA	Caucasian	Day care	No	Very urbanised	94.5652173913043	72	54	NA	NA	NA	NA	NA	NA	NA	NA	NA	NA	NA	NA	NA	NA	NA	NA	NA	NA	NA	54	NA	6	NA	12	70	124	NA	NA	97	NA	106	NA	NA
153	7119783	20	Mon	holiday	2	Male	NA	92	NA	Caucasian	Day care	No	Very urbanised	94.5652173913043	3890	711	NA	NA	NA	NA	NA	15	108	161	344	609	143	NA	171	265	11	321	409	361	711	202	20	NA	NA	14	74	153	68	126	113	88	125	92	83.28571429
154	7119783	21	Tue	school	2	Male	NA	92	NA	Caucasian	Day care	No	Very urbanised	94.5652173913043	3774	900	8	16	9	NA	82	NA	22	247	252	249	15	237	900	NA	144	435	325	264	284	75	NA	7	51	84	79	156	NA	NA	115	90	124	90.33333333	90.14285714
155	6383922	0	Tue	school	4	Female	15	110	-3.2	Caucasian	Primary school	Yes	Very urbanised	82.6086956521739	1662	1106	NA	NA	NA	NA	NA	NA	NA	NA	NA	NA	NA	NA	NA	NA	NA	NA	NA	1106	188	238	99	31	NA	NA	70	120	52	106	92	NA	98	NA	NA
156	6383922	1	Wed	school	4	Female	15	110	-3.2	Caucasian	Primary school	Yes	Very urbanised	82.6086956521739	2345	475	NA	NA	NA	NA	NA	NA	NA	70	356	369	270	71	50	NA	13	36	236	475	246	87	66	NA	NA	NA	61	116	58	105	88	71	95	72.57142857	64.33333333
157	6383922	2	Thu	school	4	Female	15	110	-3.2	Caucasian	Primary school	Yes	Very urbanised	82.6086956521739	8979	2516	NA	NA	NA	NA	NA	NA	13	345	1816	120	118	624	861	306	515	507	2516	336	156	353	117	NA	NA	NA	63	129	56	92	92	72	101	70	77.14285714
158	6383922	3	Fri	school	4	Female	15	110	-3.2	Caucasian	Primary school	Yes	Very urbanised	82.6086956521739	5557	793	NA	NA	NA	NA	NA	NA	NA	128	758	231	236	793	778	486	620	284	247	223	135	366	248	NA	NA	24	64	120	57	110	91	74	98	70.5	77.28571429
159	6383922	4	Sat	weekend	4	Female	15	110	-3.2	Caucasian	Primary school	Yes	Very urbanised	82.6086956521739	4964	1780	NA	NA	NA	NA	NA	NA	NA	132	274	96	NA	NA	82	17	9	591	1483	1780	269	210	13	NA	NA	NA	60	118	66	116	88	74	96	76.57142857	78.83333333
160	6383922	5	Sun	weekend	4	Female	15	110	-3.2	Caucasian	Primary school	Yes	Very urbanised	82.6086956521739	9016	1822	NA	NA	NA	NA	NA	NA	NA	68	147	384	1207	946	1351	759	1822	59	647	749	610	213	10	NA	NA	NA	67	129	58	118	95	76	104	73.8	73.5
161	6383922	6	Mon	school	4	Female	15	110	-3.2	Caucasian	Primary school	Yes	Very urbanised	82.6086956521739	7256	1305	NA	NA	NA	NA	NA	NA	NA	201	435	348	199	919	490	482	1115	527	1305	473	402	113	146	NA	NA	NA	64	126	54	124	93	73	103	70.83333333	75.42857143
162	6383922	7	Tue	school	4	Female	15	110	-3.2	Caucasian	Primary school	Yes	Very urbanised	82.6086956521739	7117	1956	NA	NA	NA	NA	NA	NA	NA	207	306	373	712	1170	1956	19	NA	140	280	569	471	532	263	74	NA	NA	62	125	58	115	92	76	98	77.85714286	85.33333333
163	6383922	8	Wed	school	4	Female	15	110	-3.2	Caucasian	Primary school	Yes	Very urbanised	82.6086956521739	5354	1245	NA	NA	NA	NA	NA	NA	NA	75	407	281	120	1245	744	47	288	850	143	286	301	111	316	133	NA	NA	67	121	68	112	91	74	98	72.33333333	69.85714286
164	6383922	9	Thu	school	4	Female	15	110	-3.2	Caucasian	Primary school	Yes	Very urbanised	82.6086956521739	6434	1334	NA	NA	NA	NA	NA	NA	NA	130	851	359	619	142	614	122	699	299	1334	153	587	317	190	NA	NA	NA	71	125	61	105	96	80	103	78.28571429	83.33333333
165	6383922	10	Fri	school	4	Female	15	110	-3.2	Caucasian	Primary school	Yes	Very urbanised	82.6086956521739	5549	1014	NA	NA	NA	NA	NA	NA	219	108	603	195	183	538	1014	139	501	327	233	501	786	202	NA	NA	NA	NA	70	129	72	119	94	79	101	85.57142857	76
166	6383922	11	Sat	weekend	4	Female	15	110	-3.2	Caucasian	Primary school	Yes	Very urbanised	82.6086956521739	2987	443	NA	NA	NA	NA	NA	NA	NA	226	257	368	66	392	213	43	159	179	319	443	316	6	NA	NA	NA	NA	72	123	57	104	95	85	100	96.33333333	82.28571429
167	6383922	12	Sun	weekend	4	Female	15	110	-3.2	Caucasian	Primary school	Yes	Very urbanised	82.6086956521739	6444	2738	NA	NA	NA	NA	NA	7	15	108	234	604	2738	633	261	178	203	63	163	340	462	356	79	NA	NA	NA	75	141	75	113	99	80	107	78.28571429	78.33333333
168	6383922	13	Mon	school	4	Female	15	110	-3.2	Caucasian	Primary school	Yes	Very urbanised	82.6086956521739	7022	999	NA	NA	NA	NA	NA	NA	38	152	687	308	277	681	966	999	213	452	767	369	496	191	212	NA	NA	NA	76	137	72	108	101	87	108	86.33333333	87.16666667
169	6383922	14	Tue	school	4	Female	15	110	-3.2	Caucasian	Primary school	Yes	Very urbanised	82.6086956521739	6880	1564	NA	NA	NA	NA	NA	NA	6	33	529	552	331	188	922	309	676	1564	63	257	836	406	127	NA	NA	NA	75	129	71	138	98	84	104	82.42857143	77.66666667
170	6383922	15	Wed	school	4	Female	15	110	-3.2	Caucasian	Primary school	Yes	Very urbanised	82.6086956521739	7292	2570	NA	NA	NA	NA	NA	NA	NA	205	701	2570	803	185	378	38	NA	28	437	180	560	598	326	221	NA	NA	71	124	71	129	95	84	100	82.28571429	83
171	6383922	16	Thu	school	4	Female	15	110	-3.2	Caucasian	Primary school	Yes	Very urbanised	82.6086956521739	6213	954	NA	NA	NA	NA	NA	NA	43	221	584	162	352	375	954	138	806	526	861	206	585	178	194	NA	13	NA	77	142	69	121	107	89	117	80.33333333	97.85714286
172	6383922	17	Fri	holiday	4	Female	15	110	-3.2	Caucasian	Primary school	Yes	Very urbanised	82.6086956521739	5244	1003	NA	NA	NA	NA	NA	NA	29	321	208	144	661	612	125	18	61	521	1003	945	539	57	NA	NA	NA	NA	75	132	69	128	99	81	107	81.85714286	84.33333333
173	6383922	18	Sat	weekend	4	Female	15	110	-3.2	Caucasian	Primary school	Yes	Very urbanised	82.6086956521739	9992	2108	NA	NA	NA	NA	NA	NA	56	391	507	1700	1373	2108	1263	806	NA	71	268	481	558	246	126	NA	NA	NA	83	142	NA	NA	105	82	114	81.66666667	81.6
174	6383922	19	Sun	weekend	4	Female	15	110	-3.2	Caucasian	Primary school	Yes	Very urbanised	82.6086956521739	66	66	NA	NA	NA	NA	NA	NA	NA	NA	NA	NA	NA	NA	NA	NA	NA	NA	NA	NA	NA	66	NA	NA	NA	NA	63	100	63	104	82	NA	87	NA	NA
175	6383922	20	Mon	holiday	4	Female	15	110	-3.2	Caucasian	Primary school	Yes	Very urbanised	82.6086956521739	6845	1406	NA	NA	NA	NA	NA	NA	34	152	562	771	162	NA	557	167	NA	708	1406	1183	583	303	135	90	NA	NA	67	133	63	95	95	78	103	70.71428571	73.83333333
176	6383922	21	Tue	school	4	Female	15	110	-3.2	Caucasian	Primary school	Yes	Very urbanised	82.6086956521739	5573	1264	NA	NA	NA	NA	NA	NA	41	280	486	160	27	179	1264	721	500	436	448	536	220	242	NA	NA	NA	NA	71	125	NA	NA	95	80	102	80.16666667	82.14285714
177	1970875	0	Tue	school	3	Male	17	105	-0.4	Caucasian	Day care	Yes	Moderately urbanised	81.5217391304348	2447	1300	NA	NA	NA	NA	NA	NA	NA	34	1300	212	901	NA	NA	NA	NA	NA	NA	NA	NA	NA	NA	NA	NA	NA	77	77	NA	NA	77	NA	77	NA	NA
178	1970875	1	Wed	school	3	Male	17	105	-0.4	Caucasian	Day care	Yes	Moderately urbanised	81.5217391304348	81	81	NA	NA	NA	NA	NA	NA	NA	NA	NA	NA	NA	NA	NA	NA	NA	NA	NA	NA	81	NA	NA	NA	NA	NA	81	116	64	116	91	NA	91	NA	NA
179	1970875	2	Thu	school	3	Male	17	105	-0.4	Caucasian	Day care	Yes	Moderately urbanised	81.5217391304348	6593	1434	NA	NA	NA	NA	NA	NA	168	712	202	387	1434	513	1025	278	773	209	514	218	145	NA	NA	NA	NA	NA	81	130	82	127	103	92	107	91	84.75
180	1970875	3	Fri	school	3	Male	17	105	-0.4	Caucasian	Day care	Yes	Moderately urbanised	81.5217391304348	5657	1753	NA	NA	NA	NA	NA	NA	236	278	514	242	251	961	1753	772	40	25	8	15	351	190	NA	NA	NA	NA	80	124	67	120	101	98	103	105.6	98.85714286
181	1970875	4	Sat	weekend	3	Male	17	105	-0.4	Caucasian	Day care	Yes	Moderately urbanised	81.5217391304348	8419	1894	NA	NA	NA	NA	NA	NA	107	229	11	323	598	1894	615	736	1340	1368	523	237	438	NA	NA	NA	NA	NA	76	130	65	111	101	94	105	88.83333333	97
182	1970875	5	Sun	weekend	3	Male	17	105	-0.4	Caucasian	Day care	Yes	Moderately urbanised	81.5217391304348	4529	1485	NA	NA	NA	NA	NA	10	296	108	356	NA	228	1485	62	848	321	211	472	46	86	NA	NA	NA	NA	NA	71	131	75	131	96	84	101	79.14285714	85.8
183	1970875	6	Mon	school	3	Male	17	105	-0.4	Caucasian	Day care	Yes	Moderately urbanised	81.5217391304348	10316	1967	NA	NA	NA	NA	NA	NA	300	545	148	215	481	1148	382	1784	1967	771	1876	165	511	6	NA	NA	NA	NA	78	135	77	126	106	88	114	86.5	84.83333333
184	1970875	7	Tue	school	3	Male	17	105	-0.4	Caucasian	Day care	Yes	Moderately urbanised	81.5217391304348	6282	1639	NA	NA	NA	NA	NA	NA	130	314	360	328	884	239	228	740	1639	513	539	173	195	NA	NA	NA	NA	NA	80	130	72	118	102	89	107	88.28571429	86
185	1970875	8	Wed	school	3	Male	17	105	-0.4	Caucasian	Day care	Yes	Moderately urbanised	81.5217391304348	5051	1104	NA	NA	NA	NA	NA	NA	30	63	252	1017	838	1104	145	53	350	505	349	224	13	17	NA	NA	NA	NA	81	135	83	115	105	91	111	95.4	80.5
186	1970875	9	Thu	school	3	Male	17	105	-0.4	Caucasian	Day care	Yes	Moderately urbanised	81.5217391304348	7046	1282	NA	NA	NA	NA	NA	9	227	373	563	676	1282	799	616	363	201	832	786	276	19	NA	NA	NA	NA	NA	77	140	72	125	105	96	110	100.7142857	97.16666667
187	1970875	10	Fri	holiday	3	Male	17	105	-0.4	Caucasian	Day care	Yes	Moderately urbanised	81.5217391304348	7438	1146	NA	NA	NA	NA	NA	NA	153	573	464	571	654	602	217	596	1021	1045	1146	205	143	NA	NA	NA	NA	NA	79	136	74	110	103	90	108	86.66666667	89
188	1970875	11	Sat	weekend	3	Male	17	105	-0.4	Caucasian	Day care	Yes	Moderately urbanised	81.5217391304348	7207	1505	NA	NA	NA	NA	NA	NA	76	61	232	756	1341	326	495	668	964	1505	437	255	39	NA	NA	NA	NA	NA	81	144	47	119	106	92	113	87.5	87
189	1970875	12	Sun	weekend	3	Male	17	105	-0.4	Caucasian	Day care	Yes	Moderately urbanised	81.5217391304348	13114	2589	NA	NA	NA	NA	NA	NA	84	98	834	457	1006	517	1088	1200	436	1640	1515	2589	1511	91	NA	NA	NA	NA	86	144	72	156	109	96	115	91	90.4
190	1970875	13	Mon	holiday	3	Male	17	105	-0.4	Caucasian	Day care	Yes	Moderately urbanised	81.5217391304348	6755	1611	NA	NA	NA	NA	NA	12	35	63	440	109	801	1156	594	108	185	678	629	1611	112	189	NA	NA	NA	NA	73	131	72	125	102	98	105	91.83333333	95.83333333
191	1970875	14	Tue	school	3	Male	17	105	-0.4	Caucasian	Day care	Yes	Moderately urbanised	81.5217391304348	7861	1454	NA	NA	NA	NA	NA	NA	57	16	652	435	1101	664	282	1389	1454	1223	418	147	13	NA	NA	NA	NA	NA	83	129	77	120	104	95	107	90.66666667	94.8
192	1970875	15	Wed	school	3	Male	17	105	-0.4	Caucasian	Day care	Yes	Moderately urbanised	81.5217391304348	7862	2503	NA	NA	NA	NA	NA	NA	135	284	421	211	2263	2503	465	92	451	458	417	153	NA	NA	NA	NA	NA	NA	83	131	62	129	104	94	109	91.16666667	98.33333333
193	1970875	16	Thu	school	3	Male	17	105	-0.4	Caucasian	Day care	Yes	Moderately urbanised	81.5217391304348	7777	1610	NA	NA	NA	NA	NA	NA	229	495	555	1610	1359	316	250	999	445	324	774	350	71	NA	NA	NA	NA	NA	81	133	73	114	106	94	112	90	98
194	1970875	17	Fri	school	3	Male	17	105	-0.4	Caucasian	Day care	Yes	Moderately urbanised	81.5217391304348	9897	1325	NA	NA	NA	NA	NA	NA	276	213	1067	1275	1325	1016	855	1165	958	860	554	124	168	41	NA	NA	NA	NA	72	142	78	120	104	91	110	86	91.16666667
195	1970875	18	Sat	holiday	3	Male	17	105	-0.4	Caucasian	Day care	Yes	Moderately urbanised	81.5217391304348	9579	2179	NA	NA	NA	NA	NA	9	112	34	810	742	1194	959	491	88	666	2179	2027	144	124	NA	NA	NA	NA	NA	82	141	81	129	105	90	111	89.5	91.75
196	1970875	19	Sun	holiday	3	Male	17	105	-0.4	Caucasian	Day care	Yes	Moderately urbanised	81.5217391304348	4662	1212	6	NA	NA	NA	NA	NA	87	104	638	928	NA	540	45	NA	43	1212	555	8	369	12	115	NA	NA	NA	81	126	75	128	99	95	102	95.66666667	96.14285714
197	1970875	20	Mon	holiday	3	Male	17	105	-0.4	Caucasian	Day care	Yes	Moderately urbanised	81.5217391304348	9923	2344	NA	NA	NA	NA	NA	NA	126	297	369	895	2344	1226	332	1266	967	1131	632	163	149	NA	NA	NA	26	NA	75	138	72	122	106	94	111	90.66666667	83
198	1970875	21	Tue	holiday	3	Male	17	105	-0.4	Caucasian	Day care	Yes	Moderately urbanised	81.5217391304348	8749	2041	NA	NA	NA	NA	NA	NA	287	487	598	694	2041	1280	667	292	250	488	1093	340	226	NA	NA	NA	NA	NA	97	161	NA	NA	108	94	114	96.66666667	88.75
199	7486137	0	Wed	school	5	Male	25	131	-0.7	Caucasian	Primary school	Yes	Extremely urbanised	78.2608695652174	3942	1979	NA	NA	NA	NA	NA	NA	NA	NA	NA	NA	NA	NA	NA	650	1979	451	274	305	52	181	50	NA	NA	NA	50	117	69	127	93	NA	95	NA	NA
200	7486137	1	Thu	school	5	Male	25	131	-0.7	Caucasian	Primary school	Yes	Extremely urbanised	78.2608695652174	11293	2348	NA	NA	NA	NA	NA	NA	224	499	575	2130	1000	2348	527	745	789	1273	487	348	221	127	NA	NA	NA	NA	68	124	73	107	96	88	101	80.5	83.4
201	7486137	2	Fri	school	5	Male	25	131	-0.7	Caucasian	Primary school	Yes	Extremely urbanised	78.2608695652174	14520	3152	NA	NA	NA	NA	NA	NA	125	381	1140	2071	793	1520	446	543	1852	805	199	1149	3152	240	104	NA	NA	NA	80	122	71	105	95	85	99	85.4	80.5
202	7486137	3	Sat	weekend	5	Male	25	131	-0.7	Caucasian	Primary school	Yes	Extremely urbanised	78.2608695652174	10523	2456	NA	NA	NA	NA	NA	NA	284	97	483	914	461	530	867	1096	989	906	2456	345	228	844	14	NA	NA	NA	64	131	77	125	98	84	103	83.33333333	87.2
203	7486137	4	Sun	weekend	5	Male	25	131	-0.7	Caucasian	Primary school	Yes	Extremely urbanised	78.2608695652174	4930	1007	NA	NA	NA	NA	NA	82	357	120	270	75	420	420	487	645	1007	335	283	NA	31	171	NA	NA	NA	NA	71	117	65	110	94	88	98	86.4	90.85714286
204	7486137	5	Mon	school	5	Male	25	131	-0.7	Caucasian	Primary school	Yes	Extremely urbanised	78.2608695652174	8223	1187	NA	NA	NA	NA	NA	NA	372	427	973	134	573	1126	1187	304	1118	807	197	699	70	206	30	NA	NA	NA	58	121	73	109	92	86	96	83.5	95.25
205	7486137	6	Tue	school	5	Male	25	131	-0.7	Caucasian	Primary school	Yes	Extremely urbanised	78.2608695652174	11852	2961	NA	NA	NA	NA	NA	NA	94	468	952	210	530	1636	756	455	964	649	1110	2961	584	451	14	NA	NA	NA	73	120	73	119	94	82	99	85.42857143	80.5
206	7486137	7	Wed	school	5	Male	25	131	-0.7	Caucasian	Primary school	Yes	Extremely urbanised	78.2608695652174	9010	1599	NA	NA	NA	NA	NA	NA	68	285	728	277	470	640	893	130	511	1549	1599	737	679	124	313	NA	NA	NA	78	114	74	119	95	86	99	88.83333333	87.16666667
207	7486137	8	Thu	school	5	Male	25	131	-0.7	Caucasian	Primary school	Yes	Extremely urbanised	78.2608695652174	12250	1903	NA	NA	NA	NA	NA	NA	136	142	171	620	248	1246	1081	731	1720	1903	1736	1078	39	637	684	NA	NA	NA	75	133	72	124	97	89	102	90.42857143	90.5
208	7486137	9	Fri	holiday	5	Male	25	131	-0.7	Caucasian	Primary school	Yes	Extremely urbanised	78.2608695652174	10953	1931	NA	NA	NA	NA	NA	NA	NA	66	78	595	529	1931	1302	342	1157	12	1477	1494	470	1060	321	90	NA	NA	75	123	74	111	96	85	102	85.33333333	77.85714286
209	7486137	10	Sat	weekend	5	Male	25	131	-0.7	Caucasian	Primary school	Yes	Extremely urbanised	78.2608695652174	7588	1273	NA	NA	NA	NA	NA	NA	NA	41	75	519	164	798	191	247	299	742	821	1273	911	589	741	87	NA	67	71	120	NA	NA	93	87	95	87.28571429	87
210	7486137	11	Sun	weekend	5	Male	25	131	-0.7	Caucasian	Primary school	Yes	Extremely urbanised	78.2608695652174	12307	2096	NA	NA	NA	NA	NA	NA	NA	120	140	188	787	679	1363	160	109	1043	809	1947	2096	560	1759	484	NA	NA	70	134	76	132	95	84	99	80.5	88.57142857
211	7486137	12	Mon	holiday	5	Male	25	131	-0.7	Caucasian	Primary school	Yes	Extremely urbanised	78.2608695652174	9198	2373	NA	NA	NA	NA	NA	NA	NA	134	38	109	423	816	518	528	210	578	570	986	576	1215	2373	124	NA	NA	77	122	50	105	99	89	103	92	87
212	7486137	13	Tue	school	5	Male	25	131	-0.7	Caucasian	Primary school	Yes	Extremely urbanised	78.2608695652174	9446	1488	NA	NA	NA	NA	NA	NA	NA	104	100	194	634	176	590	1340	696	1069	833	830	1488	905	468	NA	NA	NA	74	126	76	114	97	85	103	86.16666667	84.85714286
213	7486137	14	Wed	school	5	Male	25	131	-0.7	Caucasian	Primary school	Yes	Extremely urbanised	78.2608695652174	12823	2973	NA	NA	NA	NA	NA	NA	79	152	219	645	265	2172	2973	870	2036	938	343	423	434	1252	NA	NA	NA	NA	71	130	67	141	96	87	101	83.28571429	86.5
214	7486137	15	Thu	school	5	Male	25	131	-0.7	Caucasian	Primary school	Yes	Extremely urbanised	78.2608695652174	6961	2280	NA	NA	NA	NA	NA	NA	NA	57	149	472	183	501	265	380	897	389	73	975	2280	269	71	NA	NA	NA	78	120	71	110	95	85	99	85.16666667	85.71428571
215	7486137	16	Fri	school	5	Male	25	131	-0.7	Caucasian	Primary school	Yes	Extremely urbanised	78.2608695652174	10585	1873	NA	NA	NA	NA	NA	NA	52	359	21	354	938	327	1087	903	397	404	1873	1379	494	1203	502	236	NA	NA	77	120	81	131	95	80	100	77.85714286	80.5
216	7486137	17	Sat	holiday	5	Male	25	131	-0.7	Caucasian	Primary school	Yes	Extremely urbanised	78.2608695652174	11954	2838	NA	NA	23	29	NA	NA	NA	NA	634	970	393	897	1722	2838	854	38	1294	1235	482	107	86	291	NA	NA	80	117	76	114	96	92	99	99.14285714	96.16666667
217	7486137	18	Sun	holiday	5	Male	25	131	-0.7	Caucasian	Primary school	Yes	Extremely urbanised	78.2608695652174	6834	882	NA	NA	NA	NA	NA	NA	NA	56	72	194	557	771	882	529	688	491	225	291	841	819	418	NA	NA	NA	78	124	73	126	97	87	101	87.33333333	81.57142857
218	7486137	19	Mon	holiday	5	Male	25	131	-0.7	Caucasian	Primary school	Yes	Extremely urbanised	78.2608695652174	7479	1325	NA	NA	NA	NA	NA	NA	19	161	259	547	777	594	361	1325	288	537	1028	862	471	105	63	82	NA	NA	74	121	68	122	93	87	97	86.83333333	85.71428571
219	7486137	20	Tue	holiday	5	Male	25	131	-0.7	Caucasian	Primary school	Yes	Extremely urbanised	78.2608695652174	9554	2097	NA	NA	NA	NA	NA	NA	NA	114	211	570	627	660	230	683	1541	2097	503	187	409	1585	77	15	6	NA	71	121	64	109	93	85	95	78	86.33333333
220	7486137	21	Wed	holiday	5	Male	25	131	-0.7	Caucasian	Primary school	Yes	Extremely urbanised	78.2608695652174	6700	2018	NA	NA	NA	NA	NA	NA	NA	264	311	407	55	429	274	286	2018	1614	164	25	167	230	296	46	NA	NA	76	123	NA	NA	95	86	100	89.8	87.33333333
221	2902599	0	Sat	weekend	2	Male	15	95	0	Caucasian	Day care	No	Very urbanised	98.9130434782609	1357	438	NA	NA	NA	NA	NA	NA	NA	NA	NA	NA	NA	NA	NA	6	85	438	196	381	230	6	NA	NA	NA	NA	83	126	65	106	103	NA	107	NA	NA
222	2902599	1	Sun	weekend	2	Male	15	95	0	Caucasian	Day care	No	Very urbanised	98.9130434782609	3927	753	NA	NA	NA	NA	NA	NA	77	241	315	347	100	430	753	177	646	169	194	306	84	69	NA	NA	NA	NA	80	141	86	119	110	91	119	85	88
223	2902599	2	Mon	school	2	Male	15	95	0	Caucasian	Day care	No	Very urbanised	98.9130434782609	4526	633	NA	NA	NA	NA	NA	NA	16	167	466	364	633	302	208	202	566	490	424	206	330	131	NA	NA	NA	NA	88	137	79	133	109	97	115	91.16666667	98.14285714
224	2902599	3	Tue	school	2	Male	15	95	0	Caucasian	Day care	No	Very urbanised	98.9130434782609	5125	982	NA	NA	NA	NA	NA	NA	81	192	308	251	387	982	588	172	571	557	463	450	64	40	NA	NA	8	11	87	137	81	120	111	99	115	98	95
225	2902599	4	Wed	school	2	Male	15	95	0	Caucasian	Day care	No	Very urbanised	98.9130434782609	6268	1928	NA	NA	NA	NA	NA	NA	107	171	210	660	451	1928	390	25	68	425	688	825	143	140	37	NA	NA	NA	88	131	85	136	107	98	111	98.42857143	95
226	2902599	5	Thu	school	2	Male	15	95	0	Caucasian	Day care	No	Very urbanised	98.9130434782609	3766	829	NA	NA	NA	NA	NA	NA	10	155	162	151	673	829	614	57	291	470	107	128	41	69	NA	NA	NA	NA	90	138	97	119	114	98	120	92.66666667	93.71428571
227	2902599	6	Fri	holiday	2	Male	15	95	0	Caucasian	Day care	No	Very urbanised	98.9130434782609	8594	1386	NA	NA	NA	NA	NA	NA	58	250	292	915	436	1019	1215	1386	969	236	NA	178	123	1386	121	NA	NA	NA	80	144	92	128	112	104	116	106.2857143	104.8333333
228	2902599	7	Sat	weekend	2	Male	15	95	0	Caucasian	Day care	No	Very urbanised	98.9130434782609	6416	1723	NA	NA	NA	NA	NA	NA	NA	83	379	322	363	228	254	429	1063	1723	273	138	332	542	112	160	NA	NA	100	143	45	127	117	106	123	100.1666667	107.6
229	2902599	8	Sun	weekend	2	Male	15	95	0	Caucasian	Day care	No	Very urbanised	98.9130434782609	6350	1172	NA	NA	NA	NA	NA	NA	NA	144	226	69	611	356	393	849	156	775	1172	920	139	167	373	NA	NA	NA	76	134	54	123	109	104	113	104.6666667	99.28571429
230	2902599	9	Mon	holiday	2	Male	15	95	0	Caucasian	Day care	No	Very urbanised	98.9130434782609	6749	1470	NA	NA	NA	NA	NA	NA	280	308	139	208	673	1032	523	28	312	282	467	309	1470	216	59	NA	NA	NA	75	142	87	116	112	97	118	96	95.57142857
231	2902599	10	Tue	school	2	Male	15	95	0	Caucasian	Day care	No	Very urbanised	98.9130434782609	3780	976	NA	NA	NA	NA	NA	NA	48	259	88	249	253	976	759	131	130	214	142	57	266	186	22	NA	NA	NA	87	132	76	129	109	98	114	96.5	98
232	2902599	11	Wed	school	2	Male	15	95	0	Caucasian	Day care	No	Very urbanised	98.9130434782609	4642	545	NA	NA	NA	NA	NA	NA	NA	229	545	484	349	410	390	144	402	507	483	431	205	63	NA	NA	NA	NA	83	135	81	157	107	97	113	93	97.14285714
233	2902599	12	Thu	school	2	Male	15	95	0	Caucasian	Day care	No	Very urbanised	98.9130434782609	4113	1080	NA	NA	NA	NA	NA	NA	85	134	410	353	75	58	1080	562	379	6	12	172	202	104	385	14	NA	NA	86	132	76	122	108	99	112	100.1666667	107.5714286
234	2902599	13	Fri	school	2	Male	15	95	0	Caucasian	Day care	No	Very urbanised	98.9130434782609	8029	1117	NA	NA	NA	NA	NA	NA	98	282	732	487	956	1117	739	347	736	562	174	332	755	568	129	15	NA	NA	77	132	80	122	107	97	111	101.8333333	99.57142857
235	2902599	14	Sat	holiday	2	Male	15	95	0	Caucasian	Day care	No	Very urbanised	98.9130434782609	5293	993	NA	NA	NA	NA	NA	NA	NA	63	301	269	436	698	993	315	279	147	324	921	91	448	8	NA	NA	NA	64	120	71	120	100	97	101	96.42857143	95.66666667
236	2902599	15	Sun	holiday	2	Male	15	95	0	Caucasian	Day care	No	Very urbanised	98.9130434782609	3335	1022	NA	NA	NA	NA	NA	NA	NA	165	149	519	50	354	88	44	1022	249	254	298	113	30	NA	NA	NA	NA	75	129	75	119	103	85	111	88	87
237	2902599	16	Mon	holiday	2	Male	15	95	0	Caucasian	Day care	No	Very urbanised	98.9130434782609	7297	1064	NA	NA	NA	NA	NA	NA	NA	351	393	644	684	881	935	1064	902	544	151	299	360	89	NA	NA	NA	NA	75	134	73	111	101	89	106	86.5	87.66666667
238	2902599	17	Tue	holiday	2	Male	15	95	0	Caucasian	Day care	No	Very urbanised	98.9130434782609	3429	620	NA	NA	NA	NA	NA	NA	86	211	121	175	43	530	199	290	254	505	620	98	246	51	NA	NA	NA	NA	83	123	70	123	97	90	101	89.16666667	89
239	2902599	18	Wed	holiday	2	Male	15	95	0	Caucasian	Day care	No	Very urbanised	98.9130434782609	6112	1506	NA	NA	NA	NA	NA	NA	28	133	293	1080	1058	1506	697	172	174	363	100	427	81	NA	NA	NA	NA	NA	79	152	56	112	110	85	121	80.14285714	85.66666667
240	2902599	19	Thu	holiday	2	Male	15	95	0	Caucasian	Day care	No	Very urbanised	98.9130434782609	2519	348	NA	NA	NA	NA	NA	NA	188	211	230	132	79	348	229	83	142	264	340	175	NA	89	9	NA	NA	NA	90	124	71	130	105	95	110	96.5	100.1666667
241	2902599	20	Fri	holiday	2	Male	15	95	0	Caucasian	Day care	No	Very urbanised	98.9130434782609	7016	1328	NA	NA	NA	NA	NA	NA	70	227	118	73	421	294	928	528	824	392	1142	216	426	1328	29	NA	NA	NA	89	132	84	108	107	94	113	95.8	96.16666667
242	2902599	21	Sat	holiday	2	Male	15	95	0	Caucasian	Day care	No	Very urbanised	98.9130434782609	3903	615	NA	NA	NA	NA	NA	NA	81	72	189	213	429	457	208	455	67	28	558	244	287	615	NA	NA	NA	NA	89	132	NA	NA	105	94	110	94.42857143	95.5
243	2191785	0	Tue	school	5	Male	16	112	-2.9	Caucasian	Primary school	Yes	Extremely urbanised	92.3913043478261	1377	1166	NA	NA	NA	NA	NA	NA	NA	NA	NA	NA	7	NA	NA	NA	NA	1166	22	182	NA	NA	NA	NA	NA	NA	94	121	NA	NA	110	NA	110	NA	NA
244	2191785	1	Wed	school	5	Male	16	112	-2.9	Caucasian	Primary school	Yes	Extremely urbanised	92.3913043478261	11318	2113	NA	NA	NA	NA	NA	NA	NA	439	484	1023	523	589	1067	2113	1374	369	327	1612	962	363	NA	NA	NA	NA	67	124	46	103	92	NA	95	NA	NA
245	2191785	2	Thu	school	5	Male	16	112	-2.9	Caucasian	Primary school	Yes	Extremely urbanised	92.3913043478261	13911	1690	NA	NA	NA	NA	NA	NA	33	937	753	1690	1043	1312	841	742	1176	548	1154	1019	1243	1193	164	NA	NA	NA	59	118	68	123	89	71	96	76	69.71428571
246	2191785	3	Fri	school	5	Male	16	112	-2.9	Caucasian	Primary school	Yes	Extremely urbanised	92.3913043478261	8591	1309	NA	NA	NA	NA	NA	NA	NA	173	884	1040	359	284	904	871	640	526	328	1003	1309	254	16	NA	NA	NA	69	129	56	158	93	83	99	NA	75.25
247	2191785	4	Sat	weekend	5	Male	16	112	-2.9	Caucasian	Primary school	Yes	Extremely urbanised	92.3913043478261	7520	1492	NA	NA	NA	NA	NA	NA	NA	26	70	481	715	489	1492	794	1405	884	621	274	NA	36	226	7	NA	NA	58	131	54	95	91	84	97	77.57142857	95.6
248	2191785	5	Sun	weekend	5	Male	16	112	-2.9	Caucasian	Primary school	Yes	Extremely urbanised	92.3913043478261	7457	1969	NA	NA	NA	NA	NA	NA	NA	214	403	393	578	453	825	715	493	351	1969	584	180	282	NA	NA	NA	NA	60	120	46	124	87	73	95	72.6	68.25
249	2191785	6	Mon	school	5	Male	16	112	-2.9	Caucasian	Primary school	Yes	Extremely urbanised	92.3913043478261	11259	1933	NA	NA	NA	NA	NA	NA	8	176	805	964	211	619	850	414	1622	1304	1933	1209	1058	72	NA	NA	NA	NA	55	114	51	108	88	68	96	58.2	64.16666667
250	2191785	7	Tue	school	5	Male	16	112	-2.9	Caucasian	Primary school	Yes	Extremely urbanised	92.3913043478261	9706	1725	NA	NA	NA	NA	NA	NA	NA	226	708	905	688	769	530	1725	508	1154	1113	924	310	13	45	NA	NA	NA	66	116	47	122	90	81	96	81.42857143	78.83333333
251	2191785	8	Wed	school	5	Male	16	112	-2.9	Caucasian	Primary school	Yes	Extremely urbanised	92.3913043478261	11276	1646	NA	NA	NA	NA	NA	NA	14	221	354	240	969	366	220	1646	1090	789	593	1042	477	907	966	1298	70	NA	59	123	50	122	92	73	99	67.71428571	67.83333333
252	2191785	9	Thu	school	5	Male	16	112	-2.9	Caucasian	Primary school	Yes	Extremely urbanised	92.3913043478261	9410	2135	NA	NA	NA	NA	NA	NA	NA	50	685	306	367	1409	860	551	645	433	2135	1538	296	106	NA	NA	NA	NA	61	120	59	112	89	76	96	77.33333333	71.14285714
253	2191785	10	Fri	school	5	Male	16	112	-2.9	Caucasian	Primary school	Yes	Extremely urbanised	92.3913043478261	9234	1369	NA	NA	NA	NA	NA	NA	21	352	704	1172	250	450	891	1369	743	369	471	783	780	856	6	NA	NA	NA	67	121	45	117	89	75	96	74.66666667	72.57142857
254	2191785	11	Sat	weekend	5	Male	16	112	-2.9	Caucasian	Primary school	Yes	Extremely urbanised	92.3913043478261	13155	1527	NA	NA	NA	NA	NA	NA	NA	28	746	765	1026	208	643	1284	1527	848	317	1287	1425	1059	1517	399	NA	NA	60	129	48	141	94	76	102	81.33333333	70.71428571
255	2191785	12	Sun	weekend	5	Male	16	112	-2.9	Caucasian	Primary school	Yes	Extremely urbanised	92.3913043478261	7607	1510	NA	NA	NA	NA	NA	NA	22	166	305	858	952	1157	972	1510	755	331	83	98	359	21	NA	NA	NA	NA	54	118	45	120	86	75	92	75.5	89
256	2191785	13	Mon	school	5	Male	16	112	-2.9	Caucasian	Primary school	Yes	Extremely urbanised	92.3913043478261	15404	5245	NA	NA	NA	NA	NA	NA	NA	199	667	832	203	554	1286	453	1207	665	833	263	2471	5245	387	NA	NA	NA	58	119	42	101	86	69	95	66.66666667	67.83333333
257	2191785	14	Tue	school	5	Male	16	112	-2.9	Caucasian	Primary school	Yes	Extremely urbanised	92.3913043478261	12835	4325	NA	NA	NA	NA	NA	NA	11	119	482	914	208	473	948	883	636	346	228	504	2744	4325	14	NA	NA	NA	48	109	45	110	82	65	90	63.5	68.16666667
258	2191785	15	Wed	school	5	Male	16	112	-2.9	Caucasian	Primary school	Yes	Extremely urbanised	92.3913043478261	14995	2666	NA	NA	NA	NA	NA	NA	NA	80	890	994	584	500	719	1564	1547	2021	728	1256	1310	2666	102	NA	NA	NA	55	113	53	106	85	72	92	88.33333333	66.66666667
259	2191785	16	Thu	school	5	Male	16	112	-2.9	Caucasian	Primary school	Yes	Extremely urbanised	92.3913043478261	14080	3131	NA	NA	NA	NA	NA	NA	NA	83	771	486	257	864	813	449	674	528	1197	2128	2330	3131	247	NA	NA	NA	57	124	42	99	90	73	98	65.14285714	82.66666667
260	2191785	17	Fri	school	5	Male	16	112	-2.9	Caucasian	Primary school	Yes	Extremely urbanised	92.3913043478261	9041	1354	NA	NA	NA	NA	NA	NA	NA	19	564	685	392	460	954	1354	226	1263	607	994	737	607	89	7	NA	NA	53	115	48	102	86	74	93	80.5	67.57142857
261	2191785	18	Sat	weekend	5	Male	16	112	-2.9	Caucasian	Primary school	Yes	Extremely urbanised	92.3913043478261	4093	1191	NA	NA	NA	NA	NA	NA	NA	111	321	571	602	1191	266	322	217	14	293	178	NA	NA	NA	NA	NA	NA	52	116	NA	NA	87	73	94	67.42857143	69.16666667
262	2191785	19	Sun	weekend	5	Male	16	112	-2.9	Caucasian	Primary school	Yes	Extremely urbanised	92.3913043478261	5515	1940	NA	NA	NA	NA	NA	NA	NA	NA	NA	NA	NA	9	253	788	883	1940	560	690	159	210	NA	NA	NA	NA	59	123	47	116	92	NA	96	NA	NA
263	2191785	20	Mon	school	5	Male	16	112	-2.9	Caucasian	Primary school	Yes	Extremely urbanised	92.3913043478261	10400	1588	NA	NA	NA	NA	NA	NA	NA	91	989	1245	90	325	837	678	1289	626	1556	1588	624	448	14	NA	NA	NA	59	127	45	128	92	71	102	66.28571429	59.8
264	2191785	21	Tue	school	5	Male	16	112	-2.9	Caucasian	Primary school	Yes	Extremely urbanised	92.3913043478261	7613	1222	NA	NA	NA	NA	NA	NA	NA	137	470	1222	163	811	738	736	565	811	616	1173	NA	41	NA	NA	74	NA	49	123	NA	NA	91	71	100	71.42857143	70.83333333
265	5538971	0	Fri	school	2	Female	12	89	-0.9	Caucasian	Day care	Yes	Extremely urbanised	79.3478260869565	3708	1188	NA	NA	NA	NA	NA	NA	NA	NA	NA	NA	NA	NA	NA	NA	9	1188	130	1109	874	371	NA	NA	NA	NA	70	121	86	116	96	NA	96	NA	NA
266	5538971	1	Sat	weekend	2	Female	12	89	-0.9	Caucasian	Day care	Yes	Extremely urbanised	79.3478260869565	5467	1143	NA	NA	NA	NA	NA	NA	24	160	545	535	1017	1143	401	152	7	63	580	340	235	218	25	NA	NA	NA	91	145	68	115	109	96	116	98.6	96
267	5538971	2	Sun	weekend	2	Female	12	89	-0.9	Caucasian	Day care	Yes	Extremely urbanised	79.3478260869565	5312	749	NA	NA	NA	NA	NA	6	17	214	606	702	201	749	541	54	NA	523	463	558	299	346	NA	NA	NA	NA	77	133	75	148	105	94	108	NA	NA
268	5538971	3	Mon	school	2	Female	12	89	-0.9	Caucasian	Day care	Yes	Extremely urbanised	79.3478260869565	7470	1077	NA	NA	NA	NA	NA	NA	18	560	546	1051	935	541	592	79	NA	287	979	1077	498	262	NA	NA	NA	NA	73	133	58	125	103	95	106	86.85714286	102
269	5538971	4	Tue	school	2	Female	12	89	-0.9	Caucasian	Day care	Yes	Extremely urbanised	79.3478260869565	4912	990	NA	NA	NA	NA	NA	NA	NA	522	831	272	517	218	NA	NA	54	990	510	386	178	428	NA	NA	NA	NA	72	124	73	114	102	100	102	93.4	114.3333333
270	5538971	5	Wed	school	2	Female	12	89	-0.9	Caucasian	Day care	Yes	Extremely urbanised	79.3478260869565	5526	1072	NA	NA	NA	NA	NA	NA	31	159	219	265	761	1072	213	138	NA	152	504	172	1035	685	9	NA	NA	NA	72	137	50	122	106	95	111	94.57142857	93.83333333
271	5538971	6	Thu	school	2	Female	12	89	-0.9	Caucasian	Day care	Yes	Extremely urbanised	79.3478260869565	4751	1137	NA	NA	NA	NA	NA	NA	NA	381	448	305	1137	690	39	NA	31	439	288	220	343	358	72	NA	NA	NA	78	139	56	117	105	96	110	92.16666667	93.71428571
272	5538971	7	Fri	school	2	Female	12	89	-0.9	Caucasian	Day care	Yes	Extremely urbanised	79.3478260869565	8394	1575	NA	20	13	NA	NA	NA	110	889	750	595	1575	1293	354	121	NA	493	887	414	662	127	8	NA	NA	NA	76	138	79	116	106	92	112	91.71428571	89.16666667
273	5538971	8	Sat	weekend	2	Female	12	89	-0.9	Caucasian	Day care	Yes	Extremely urbanised	79.3478260869565	6081	1283	NA	NA	NA	NA	NA	NA	84	393	369	528	1127	1283	220	87	NA	267	828	311	481	103	NA	NA	NA	NA	76	122	79	113	98	95	99	90.33333333	98.16666667
274	5538971	9	Sun	weekend	2	Female	12	89	-0.9	Caucasian	Day care	Yes	Extremely urbanised	79.3478260869565	5428	1696	NA	NA	NA	NA	NA	NA	NA	229	216	304	1696	288	99	194	NA	201	1106	236	459	377	23	NA	NA	NA	80	134	68	115	106	93	113	96.5	88.83333333
275	5538971	10	Mon	school	2	Female	12	89	-0.9	Caucasian	Day care	Yes	Extremely urbanised	79.3478260869565	6526	1603	NA	NA	NA	NA	NA	NA	73	352	1603	837	902	523	231	14	6	113	1132	136	380	118	39	NA	NA	NA	78	136	49	123	106	94	112	95.5	88.8
276	5538971	11	Tue	school	2	Female	12	89	-0.9	Caucasian	Day care	Yes	Extremely urbanised	79.3478260869565	6489	2428	NA	NA	NA	NA	NA	NA	101	308	253	1248	2428	586	14	6	99	604	240	263	97	234	8	NA	NA	NA	50	119	41	128	97	90	100	89.57142857	89.66666667
277	5538971	12	Wed	school	2	Female	12	89	-0.9	Caucasian	Day care	Yes	Extremely urbanised	79.3478260869565	8009	1180	NA	NA	NA	NA	NA	8	154	559	1106	921	590	415	245	NA	NA	NA	1180	919	235	734	203	7	NA	NA	75	130	71	119	103	89	110	89	88
278	5538971	13	Thu	school	2	Female	12	89	-0.9	Caucasian	Day care	Yes	Extremely urbanised	79.3478260869565	5528	1073	NA	NA	NA	NA	NA	NA	111	454	544	342	524	162	178	NA	NA	638	1073	919	392	168	8	NA	NA	NA	78	117	48	116	94	89	96	82.83333333	89.33333333
279	5538971	14	Fri	school	2	Female	12	89	-0.9	Caucasian	Day care	Yes	Extremely urbanised	79.3478260869565	2002	701	NA	NA	NA	NA	11	75	12	41	NA	501	87	58	286	NA	NA	NA	NA	NA	701	160	70	NA	NA	NA	75	138	51	112	93	88	98	93	85.5
280	5538971	15	Sat	weekend	2	Female	12	89	-0.9	Caucasian	Day care	Yes	Extremely urbanised	79.3478260869565	4188	827	NA	NA	NA	NA	NA	NA	17	485	207	153	615	67	827	76	NA	74	433	592	179	426	37	NA	NA	NA	66	133	73	123	98	84	105	78.14285714	84.16666667
281	5538971	16	Sun	weekend	2	Female	12	89	-0.9	Caucasian	Day care	Yes	Extremely urbanised	79.3478260869565	6879	2221	NA	NA	NA	NA	NA	NA	29	569	392	2221	1156	840	301	97	NA	342	313	68	336	186	18	NA	NA	11	78	128	NA	NA	101	88	108	86.42857143	88.66666667
282	5538971	17	Mon	school	2	Female	12	89	-0.9	Caucasian	Day care	Yes	Extremely urbanised	79.3478260869565	6630	1434	13	NA	NA	NA	NA	NA	NA	340	1261	757	746	543	359	36	33	454	1434	152	237	249	16	NA	NA	NA	70	129	58	117	99	86	104	75.28571429	86.83333333
283	5538971	18	Tue	school	2	Female	12	89	-0.9	Caucasian	Day care	Yes	Extremely urbanised	79.3478260869565	5827	1418	NA	NA	NA	NA	NA	NA	6	350	326	379	1418	833	39	NA	144	578	414	332	360	622	26	NA	NA	NA	78	133	65	120	101	84	109	82.33333333	76.16666667
284	5538971	19	Wed	school	2	Female	12	89	-0.9	Caucasian	Day care	Yes	Extremely urbanised	79.3478260869565	7559	1555	NA	NA	NA	NA	NA	NA	91	632	1120	977	769	309	1555	39	NA	183	730	491	295	346	22	NA	NA	NA	65	126	53	125	98	89	102	93.57142857	86.66666667
285	5538971	20	Thu	school	2	Female	12	89	-0.9	Caucasian	Day care	Yes	Extremely urbanised	79.3478260869565	5481	977	NA	NA	NA	NA	NA	NA	7	257	240	645	977	639	291	NA	352	662	252	265	330	558	NA	NA	NA	NA	78	127	53	121	99	88	103	93.16666667	94.33333333
286	5538971	21	Fri	school	2	Female	12	89	-0.9	Caucasian	Day care	Yes	Extremely urbanised	79.3478260869565	6619	1660	NA	NA	NA	NA	19	NA	51	450	570	1660	566	449	360	63	NA	672	541	231	681	281	19	NA	NA	NA	65	133	NA	NA	100	86	107	88.83333333	80
287	4544239	0	Mon	school	4	Male	NA	110	NA	Caucasian	Primary school	Yes	Extremely urbanised	93.4782608695652	2405	1316	NA	NA	NA	NA	NA	NA	NA	NA	NA	NA	NA	253	1316	390	NA	NA	NA	289	147	NA	10	NA	NA	NA	77	119	NA	NA	102	NA	102	NA	NA
288	4544239	1	Tue	school	4	Male	NA	110	NA	Caucasian	Primary school	Yes	Extremely urbanised	93.4782608695652	0	NA	NA	NA	NA	NA	NA	NA	NA	NA	NA	NA	NA	NA	NA	NA	NA	NA	NA	NA	NA	NA	NA	NA	NA	NA	NA	NA	NA	NA	NA	NA	NA	NA	NA
289	4544239	2	Wed	school	4	Male	NA	110	NA	Caucasian	Primary school	Yes	Extremely urbanised	93.4782608695652	446	141	NA	NA	NA	NA	NA	NA	NA	NA	42	NA	NA	NA	NA	NA	NA	NA	29	132	141	102	NA	NA	NA	NA	75	115	65	120	90	NA	94	NA	NA
290	4544239	3	Thu	school	4	Male	NA	110	NA	Caucasian	Primary school	Yes	Extremely urbanised	93.4782608695652	369	259	NA	NA	NA	NA	NA	NA	NA	259	NA	NA	NA	NA	NA	NA	NA	NA	NA	NA	29	81	NA	NA	NA	NA	72	119	47	102	85	78	97	77.16666667	80.625
291	4544239	4	Fri	school	4	Male	NA	110	NA	Caucasian	Primary school	Yes	Extremely urbanised	93.4782608695652	2998	1085	NA	NA	NA	NA	NA	NA	NA	267	762	502	185	NA	NA	NA	NA	1085	60	121	NA	NA	16	NA	NA	NA	64	123	NA	NA	94	79	104	78.5	78
292	4544239	5	Sat	weekend	4	Male	NA	110	NA	Caucasian	Primary school	Yes	Extremely urbanised	93.4782608695652	737	432	NA	NA	NA	NA	NA	NA	NA	18	432	NA	NA	48	NA	NA	NA	19	188	NA	NA	NA	NA	NA	32	NA	63	129	61	113	89	NA	91	NA	NA
293	4544239	6	Sun	weekend	4	Male	NA	110	NA	Caucasian	Primary school	Yes	Extremely urbanised	93.4782608695652	574	404	NA	NA	NA	NA	NA	NA	22	11	NA	NA	NA	NA	NA	NA	NA	NA	NA	NA	404	137	NA	NA	NA	NA	70	120	67	129	84	79	88	74	81.42857143
294	4544239	7	Mon	school	4	Male	NA	110	NA	Caucasian	Primary school	Yes	Extremely urbanised	93.4782608695652	2504	650	NA	NA	NA	NA	NA	NA	NA	139	650	610	359	NA	NA	NA	NA	178	533	35	NA	NA	NA	NA	NA	NA	69	129	NA	NA	97	78	109	81	73.8
295	4544239	8	Tue	school	4	Male	NA	110	NA	Caucasian	Primary school	Yes	Extremely urbanised	93.4782608695652	269	225	NA	NA	NA	NA	NA	NA	44	225	NA	NA	NA	NA	NA	NA	NA	NA	NA	NA	NA	NA	NA	NA	NA	NA	66	84	59	97	77	NA	80	NA	NA
296	4544239	9	Wed	school	4	Male	NA	110	NA	Caucasian	Primary school	Yes	Extremely urbanised	93.4782608695652	2744	611	NA	NA	NA	NA	NA	NA	NA	84	474	257	251	611	528	NA	NA	17	NA	45	76	294	NA	NA	NA	NA	66	107	65	154	84	79	88	80.42857143	74.33333333
297	4544239	10	Thu	school	4	Male	NA	110	NA	Caucasian	Primary school	Yes	Extremely urbanised	93.4782608695652	2576	1219	NA	NA	NA	NA	NA	NA	23	63	364	558	343	NA	NA	NA	NA	1219	6	NA	NA	NA	NA	NA	NA	NA	67	118	NA	NA	90	77	100	83.14285714	74.33333333
298	4544239	11	Fri	school	4	Male	NA	110	NA	Caucasian	Primary school	Yes	Extremely urbanised	93.4782608695652	123	123	NA	NA	NA	NA	NA	NA	NA	NA	NA	NA	NA	NA	NA	NA	NA	NA	NA	123	NA	NA	NA	NA	NA	NA	NA	NA	NA	NA	NA	NA	NA	NA	NA
299	4544239	12	Sat	weekend	4	Male	NA	110	NA	Caucasian	Primary school	Yes	Extremely urbanised	93.4782608695652	0	NA	NA	NA	NA	NA	NA	NA	NA	NA	NA	NA	NA	NA	NA	NA	NA	NA	NA	NA	NA	NA	NA	NA	NA	NA	66	111	66	128	87	NA	91	NA	NA
300	4544239	13	Sun	weekend	4	Male	NA	110	NA	Caucasian	Primary school	Yes	Extremely urbanised	93.4782608695652	2897	1411	NA	NA	NA	NA	NA	NA	8	59	52	30	NA	NA	256	649	1411	411	NA	NA	21	NA	NA	NA	NA	NA	65	115	NA	NA	90	81	97	76.16666667	79.85714286
301	4544239	14	Mon	school	4	Male	NA	110	NA	Caucasian	Primary school	Yes	Extremely urbanised	93.4782608695652	1957	1794	NA	NA	NA	NA	NA	NA	NA	163	1794	NA	NA	NA	NA	NA	NA	NA	NA	NA	NA	NA	NA	NA	NA	NA	90	104	NA	NA	95	NA	95	NA	NA
302	4544239	15	Tue	school	4	Male	NA	110	NA	Caucasian	Primary school	Yes	Extremely urbanised	93.4782608695652	1594	1297	NA	NA	NA	NA	NA	NA	NA	NA	1297	NA	NA	NA	NA	NA	NA	NA	NA	NA	297	NA	NA	NA	NA	NA	94	148	NA	NA	121	NA	121	NA	NA
303	4544239	16	Wed	school	4	Male	NA	110	NA	Caucasian	Primary school	Yes	Extremely urbanised	93.4782608695652	61	32	NA	NA	NA	NA	NA	NA	NA	32	NA	NA	NA	NA	NA	NA	NA	NA	NA	9	NA	NA	NA	20	NA	NA	68	89	65	120	80	NA	79	NA	NA
304	4544239	17	Thu	school	4	Male	NA	110	NA	Caucasian	Primary school	Yes	Extremely urbanised	93.4782608695652	69	48	NA	NA	NA	NA	NA	NA	48	NA	NA	NA	NA	NA	NA	NA	NA	NA	NA	NA	NA	21	NA	NA	NA	NA	66	94	NA	NA	82	79	91	80.83333333	76.57142857
305	4544239	18	Fri	school	4	Male	NA	110	NA	Caucasian	Primary school	Yes	Extremely urbanised	93.4782608695652	1821	833	NA	NA	NA	NA	NA	NA	NA	833	727	NA	NA	NA	NA	NA	NA	NA	NA	261	NA	NA	NA	NA	NA	NA	77	113	NA	NA	92	NA	92	NA	NA
306	4544239	19	Sat	weekend	4	Male	NA	110	NA	Caucasian	Primary school	Yes	Extremely urbanised	93.4782608695652	474	367	NA	NA	NA	NA	NA	NA	NA	NA	NA	19	7	NA	14	16	9	NA	NA	NA	367	9	33	NA	NA	NA	68	116	44	105	89	NA	96	NA	NA
307	4544239	20	Sun	weekend	4	Male	NA	110	NA	Caucasian	Primary school	Yes	Extremely urbanised	93.4782608695652	543	268	NA	NA	NA	NA	NA	NA	NA	143	117	NA	NA	NA	NA	NA	NA	NA	NA	NA	NA	268	15	NA	NA	NA	46	101	40	116	81	78	84	78.28571429	77.83333333
308	4544239	21	Mon	school	4	Male	NA	110	NA	Caucasian	Primary school	Yes	Extremely urbanised	93.4782608695652	7	7	NA	NA	NA	NA	NA	NA	NA	NA	NA	NA	NA	NA	NA	NA	NA	NA	NA	NA	NA	NA	7	NA	NA	NA	67	108	NA	NA	79	76	77	78.57142857	77.83333333
309	4677159	0	Thu	school	5	Male	25	116	2.4	Other / Mixed	Primary school	Yes	Extremely urbanised	89.1304347826087	2696	1316	NA	NA	NA	NA	NA	NA	NA	NA	NA	12	NA	NA	NA	NA	NA	353	498	1316	326	191	NA	NA	NA	NA	84	122	68	120	105	NA	110	NA	NA
310	4677159	1	Fri	school	5	Male	25	116	2.4	Other / Mixed	Primary school	Yes	Extremely urbanised	89.1304347826087	9806	2297	NA	NA	NA	NA	NA	NA	17	97	982	974	425	915	598	2297	804	685	208	785	358	550	111	NA	NA	NA	78	144	62	114	100	81	109	77.5	87.28571429
311	4677159	2	Sat	weekend	5	Male	25	116	2.4	Other / Mixed	Primary school	Yes	Extremely urbanised	89.1304347826087	7399	1243	NA	NA	NA	NA	NA	NA	171	NA	32	148	113	115	22	203	387	823	941	269	1194	1243	231	988	504	NA	97	150	76	114	100	83	108	82.66666667	81.33333333
312	4677159	3	Sun	weekend	5	Male	25	116	2.4	Other / Mixed	Primary school	Yes	Extremely urbanised	89.1304347826087	5315	1638	NA	NA	NA	NA	NA	NA	NA	NA	25	177	203	189	187	676	1638	1002	521	599	84	NA	14	NA	NA	NA	87	132	73	102	94	81	101	81.83333333	80.28571429
313	4677159	4	Mon	school	5	Male	25	116	2.4	Other / Mixed	Primary school	Yes	Extremely urbanised	89.1304347826087	6328	1276	NA	NA	NA	26	NA	NA	19	447	730	514	235	NA	NA	90	1223	1276	900	298	510	60	NA	NA	NA	NA	93	146	73	113	99	81	107	79.16666667	82.57142857
314	4677159	5	Tue	school	5	Male	25	116	2.4	Other / Mixed	Primary school	Yes	Extremely urbanised	89.1304347826087	10448	2025	NA	NA	NA	NA	NA	NA	NA	221	1134	2025	211	1218	1363	1786	355	1096	248	306	485	NA	NA	NA	NA	NA	74	137	68	110	97	80	106	79.33333333	78.28571429
315	4677159	6	Wed	school	5	Male	25	116	2.4	Other / Mixed	Primary school	Yes	Extremely urbanised	89.1304347826087	10999	1506	NA	NA	NA	NA	NA	NA	335	1313	1413	324	1506	460	796	944	1408	271	537	1103	491	80	18	NA	NA	NA	99	135	69	111	99	76	110	79.4	75.28571429
316	4677159	7	Thu	school	5	Male	25	116	2.4	Other / Mixed	Primary school	Yes	Extremely urbanised	89.1304347826087	10061	1879	NA	NA	NA	NA	NA	NA	312	1274	1879	282	155	1162	677	383	1027	477	NA	1417	295	229	417	75	NA	NA	82	165	65	113	97	80	104	81.33333333	86.2
317	4677159	8	Fri	school	5	Male	25	116	2.4	Other / Mixed	Primary school	Yes	Extremely urbanised	89.1304347826087	9400	1627	NA	NA	NA	NA	NA	NA	121	46	639	653	890	1627	539	591	901	737	138	1076	322	1063	57	NA	NA	NA	77	123	68	108	97	80	105	85.33333333	78.57142857
318	4677159	9	Sat	weekend	5	Male	25	116	2.4	Other / Mixed	Primary school	Yes	Extremely urbanised	89.1304347826087	9708	1006	NA	NA	NA	NA	NA	NA	56	249	1006	803	938	606	651	985	266	410	541	833	162	696	571	368	295	272	91	121	NA	NA	97	77	105	80.42857143	80.8
319	4677159	10	Sun	weekend	5	Male	25	116	2.4	Other / Mixed	Primary school	Yes	Extremely urbanised	89.1304347826087	8440	1591	NA	NA	NA	NA	NA	NA	NA	NA	NA	414	422	535	1456	1377	1591	996	477	588	349	235	NA	NA	NA	NA	77	126	70	113	96	86	102	84	89.28571429
320	4677159	11	Mon	school	5	Male	25	116	2.4	Other / Mixed	Primary school	Yes	Extremely urbanised	89.1304347826087	9028	1612	NA	NA	NA	NA	NA	NA	53	320	713	699	809	1612	191	826	907	601	720	845	483	249	NA	NA	NA	NA	91	125	68	105	98	77	107	77.5	75
321	4677159	12	Tue	school	5	Male	25	116	2.4	Other / Mixed	Primary school	Yes	Extremely urbanised	89.1304347826087	7599	1575	NA	NA	13	58	NA	NA	NA	467	1040	1575	326	1091	1000	930	840	163	NA	NA	NA	NA	96	NA	NA	NA	83	113	68	121	95	80	103	88.42857143	75.83333333
322	4677159	13	Wed	school	5	Male	25	116	2.4	Other / Mixed	Primary school	Yes	Extremely urbanised	89.1304347826087	11932	1972	NA	NA	NA	NA	NA	NA	154	1053	1095	1557	146	1034	1348	1972	452	1214	178	1304	425	NA	NA	NA	NA	NA	76	100	67	120	101	90	107	89.86352357	87.5
323	4677159	14	Thu	school	5	Male	25	116	2.4	Other / Mixed	Primary school	Yes	Extremely urbanised	89.1304347826087	13494	1662	NA	NA	NA	NA	NA	NA	456	1139	935	1190	258	1339	437	72	1392	977	1204	1662	1068	584	687	94	NA	NA	98	124	71	108	103	81	112	81.6	80.5
324	4677159	15	Fri	school	5	Male	25	116	2.4	Other / Mixed	Primary school	Yes	Extremely urbanised	89.1304347826087	12298	1646	NA	NA	NA	NA	NA	NA	NA	442	771	950	107	978	422	1341	662	1646	976	916	119	863	1195	654	194	62	78	139	80	94	106	84	115	88.66666667	85
325	4677159	16	Sat	weekend	5	Male	25	116	2.4	Other / Mixed	Primary school	Yes	Extremely urbanised	89.1304347826087	5644	751	NA	NA	NA	NA	NA	NA	NA	NA	89	156	295	369	751	524	488	339	143	452	436	242	264	335	690	71	82	127	NA	NA	101	87	104	NA	90.5
326	4677159	17	Sun	weekend	5	Male	25	116	2.4	Other / Mixed	Primary school	Yes	Extremely urbanised	89.1304347826087	7847	1288	NA	NA	NA	NA	NA	NA	NA	239	275	202	362	542	926	1288	428	166	353	559	445	531	794	412	307	18	89	131	86	115	110	93	117	94.85714286	92.5
327	4677159	18	Mon	school	5	Male	25	116	2.4	Other / Mixed	Primary school	Yes	Extremely urbanised	89.1304347826087	4883	837	NA	NA	NA	NA	NA	NA	NA	NA	63	353	256	303	536	114	181	837	815	486	421	247	271	NA	NA	NA	82	114	77	114	100	93	105	92	92
328	4677159	19	Tue	school	5	Male	25	116	2.4	Other / Mixed	Primary school	Yes	Extremely urbanised	89.1304347826087	8703	1715	NA	NA	NA	NA	NA	NA	NA	204	1118	1272	243	1394	644	1715	297	948	226	178	289	175	NA	NA	NA	NA	77	133	70	104	101	84	110	81.14285714	83.83333333
329	4677159	20	Wed	school	5	Male	25	116	2.4	Other / Mixed	Primary school	Yes	Extremely urbanised	89.1304347826087	11508	1825	NA	NA	NA	NA	NA	NA	239	1825	1441	1032	404	551	1481	424	1125	450	1050	959	360	158	NA	NA	NA	NA	76	122	67	94	98	81	106	80.33333333	77.42857143
330	4677159	21	Thu	school	5	Male	25	116	2.4	Other / Mixed	Primary school	Yes	Extremely urbanised	89.1304347826087	12149	2124	NA	NA	NA	NA	NA	NA	190	1152	1749	799	220	1084	911	2124	490	1643	1787	NA	NA	NA	NA	NA	NA	NA	71	143	NA	NA	101	77	114	77.57142857	77.83333333
331	3544606	0	Thu	school	3	Male	NA	NA	NA	Other / Mixed	Day care	No	Extremely urbanised	90.2173913043478	1850	609	NA	NA	NA	NA	NA	NA	NA	NA	NA	NA	NA	NA	NA	NA	NA	528	316	69	609	328	NA	NA	NA	NA	77	126	55	100	93	NA	99	NA	NA
332	3544606	1	Fri	school	3	Male	NA	NA	NA	Other / Mixed	Day care	No	Extremely urbanised	90.2173913043478	5450	689	NA	NA	NA	NA	NA	NA	7	222	536	356	575	689	431	289	600	296	42	570	275	453	109	NA	NA	NA	103	131	68	133	102	86	110	77.66666667	81.85714286
333	3544606	2	Sat	weekend	3	Male	NA	NA	NA	Other / Mixed	Day care	No	Extremely urbanised	90.2173913043478	10606	1358	NA	NA	NA	NA	NA	NA	183	422	493	299	535	606	732	585	611	797	1358	337	743	740	775	1021	369	NA	104	175	75	121	110	89	119	82.42857143	89.66666667
334	3544606	3	Sun	weekend	3	Male	NA	NA	NA	Other / Mixed	Day care	No	Extremely urbanised	90.2173913043478	3323	663	NA	NA	NA	NA	NA	NA	NA	NA	40	211	523	257	128	543	411	398	663	98	51	NA	NA	NA	NA	NA	78	121	75	109	97	85	103	84.5	78.71428571
335	3544606	4	Mon	school	3	Male	NA	NA	NA	Other / Mixed	Day care	No	Extremely urbanised	90.2173913043478	7476	1032	NA	NA	NA	NA	NA	NA	26	85	673	1032	782	634	547	658	739	559	879	155	613	94	NA	NA	NA	NA	78	132	81	124	105	85	114	86	82.33333333
336	3544606	5	Tue	school	3	Male	NA	NA	NA	Other / Mixed	Day care	No	Extremely urbanised	90.2173913043478	5518	837	NA	NA	NA	NA	NA	NA	NA	149	424	485	250	179	788	837	473	407	649	441	436	NA	NA	NA	NA	NA	81	124	73	114	100	92	104	91.33333333	93.5
337	3544606	6	Wed	school	3	Male	NA	NA	NA	Other / Mixed	Day care	No	Extremely urbanised	90.2173913043478	3279	859	NA	NA	NA	NA	NA	NA	74	859	674	396	124	NA	13	NA	NA	NA	NA	559	421	136	NA	NA	NA	NA	77	129	76	126	102	85	114	84.66666667	83.57142857
338	3544606	7	Thu	school	3	Male	NA	NA	NA	Other / Mixed	Day care	No	Extremely urbanised	90.2173913043478	8027	1362	NA	NA	NA	NA	NA	NA	56	785	701	1362	115	47	86	330	489	269	779	1301	205	602	847	53	NA	NA	84	137	78	116	110	88	119	84.42857143	86.33333333
339	3544606	8	Fri	school	3	Male	NA	NA	NA	Other / Mixed	Day care	No	Extremely urbanised	90.2173913043478	7415	900	NA	NA	NA	NA	NA	NA	11	63	743	626	415	512	376	786	618	761	466	896	230	900	12	NA	NA	NA	84	132	69	107	107	88	115	87.5	85.14285714
340	3544606	9	Sat	weekend	3	Male	NA	NA	NA	Other / Mixed	Day care	No	Extremely urbanised	90.2173913043478	6748	897	NA	NA	NA	NA	NA	NA	NA	NA	39	246	461	145	339	368	423	432	420	671	91	641	804	324	447	897	82	128	NA	NA	105	89	109	95.33333333	88.83333333
341	3544606	10	Sun	weekend	3	Male	NA	NA	NA	Other / Mixed	Day care	No	Extremely urbanised	90.2173913043478	5466	762	174	NA	NA	NA	NA	NA	NA	NA	NA	NA	655	704	186	379	718	762	419	576	487	406	NA	NA	NA	NA	85	125	79	116	100	94	104	99.85714286	92.83333333
342	3544606	11	Mon	school	3	Male	NA	NA	NA	Other / Mixed	Day care	No	Extremely urbanised	90.2173913043478	6516	1134	NA	NA	NA	NA	NA	NA	NA	48	434	898	865	1134	632	568	341	461	419	317	393	6	NA	NA	NA	NA	77	128	67	120	100	85	107	87.42857143	80.66666667
343	3544606	12	Tue	school	3	Male	NA	NA	NA	Other / Mixed	Day care	No	Extremely urbanised	90.2173913043478	6668	946	NA	NA	NA	NA	NA	NA	13	139	547	584	257	246	423	568	476	946	807	619	267	448	328	NA	NA	NA	80	134	86	125	104	85	112	82.16666667	87.85714286
344	3544606	13	Wed	school	3	Male	NA	NA	NA	Other / Mixed	Day care	No	Extremely urbanised	90.2173913043478	6408	1374	NA	NA	NA	NA	NA	NA	22	572	392	798	90	NA	85	887	736	582	159	1374	675	36	NA	NA	NA	NA	81	125	74	121	103	95	109	98.42857143	94.83333333
345	3544606	14	Thu	school	3	Male	NA	NA	NA	Other / Mixed	Day care	No	Extremely urbanised	90.2173913043478	9272	977	NA	NA	NA	NA	NA	NA	303	962	544	920	81	NA	115	283	714	451	940	644	639	372	977	692	626	9	78	140	77	102	109	85	120	85.66666667	78.6
346	3544606	15	Fri	school	3	Male	NA	NA	NA	Other / Mixed	Day care	No	Extremely urbanised	90.2173913043478	6225	1027	NA	NA	NA	NA	NA	NA	NA	NA	NA	208	845	575	472	761	378	123	549	1027	201	771	315	NA	NA	NA	80	129	69	116	102	86	109	87.66666667	84.16666667
347	3544606	16	Sat	weekend	3	Male	NA	NA	NA	Other / Mixed	Day care	No	Extremely urbanised	90.2173913043478	7556	875	NA	NA	NA	NA	NA	NA	NA	NA	37	165	469	466	777	509	721	374	757	470	536	675	875	549	107	69	77	130	76	112	103	85	110	79.83333333	84.33333333
348	3544606	17	Sun	weekend	3	Male	NA	NA	NA	Other / Mixed	Day care	No	Extremely urbanised	90.2173913043478	9057	1253	NA	NA	NA	NA	NA	NA	NA	371	298	460	638	695	822	419	628	1253	685	778	440	564	965	NA	NA	NA	82	127	80	114	107	91	115	101.4285714	93.16666667
349	3544606	18	Mon	school	3	Male	NA	NA	NA	Other / Mixed	Day care	No	Extremely urbanised	90.2173913043478	8418	1218	NA	NA	NA	NA	NA	NA	NA	NA	184	456	730	658	816	1218	1180	825	518	759	892	150	32	NA	NA	NA	81	127	76	117	103	91	110	95.42857143	89.66666667
350	3544606	19	Tue	school	3	Male	NA	NA	NA	Other / Mixed	Day care	No	Extremely urbanised	90.2173913043478	6944	1522	NA	NA	NA	NA	NA	NA	NA	59	714	1212	769	746	483	1522	497	386	225	30	43	NA	7	243	8	NA	80	135	93	126	113	88	123	85.14285714	81
351	3544606	20	Wed	school	3	Male	NA	NA	NA	Other / Mixed	Day care	No	Extremely urbanised	90.2173913043478	6968	819	NA	NA	NA	NA	NA	NA	819	437	507	303	493	588	528	777	113	NA	539	679	475	680	15	6	NA	9	96	129	NA	NA	111	101	115	96.4	102.6666667
352	3544606	21	Thu	school	3	Male	NA	NA	NA	Other / Mixed	Day care	No	Extremely urbanised	90.2173913043478	4504	805	NA	NA	NA	NA	NA	9	20	365	343	611	76	NA	29	336	805	585	445	455	425	NA	NA	NA	NA	NA	93	130	91	115	112	104	117	110.6666667	109.8
353	2160469	0	Tue	holiday	2	Male	NA	90	NA	Caucasian	Day care	No	Moderately urbanised	98.9130434782609	872	264	NA	NA	NA	NA	NA	NA	NA	NA	NA	NA	NA	NA	NA	NA	7	NA	264	134	103	208	156	NA	NA	NA	99	136	78	136	116	NA	124	NA	NA
354	2160469	1	Wed	holiday	2	Male	NA	90	NA	Caucasian	Day care	No	Moderately urbanised	98.9130434782609	4152	651	NA	NA	NA	NA	NA	NA	69	382	425	492	637	213	76	7	191	412	58	383	651	156	NA	NA	NA	NA	96	141	55	129	115	102	122	103.2	102.3333333
355	2160469	2	Thu	holiday	2	Male	NA	90	NA	Caucasian	Day care	No	Moderately urbanised	98.9130434782609	4230	758	NA	NA	NA	NA	NA	NA	7	165	274	405	561	758	239	137	NA	170	356	396	496	97	169	NA	NA	NA	89	134	89	125	111	98	118	95.2	96.66666667
356	2160469	3	Fri	holiday	2	Male	NA	90	NA	Caucasian	Day care	No	Moderately urbanised	98.9130434782609	5763	837	NA	NA	NA	NA	NA	NA	121	373	380	636	632	209	149	NA	398	837	239	454	374	95	637	229	NA	NA	91	153	95	136	120	95	130	95.16666667	103.5
357	2160469	4	Sat	holiday	2	Male	NA	90	NA	Caucasian	Day care	No	Moderately urbanised	98.9130434782609	6116	930	NA	NA	NA	NA	NA	NA	NA	92	397	207	413	409	691	637	582	NA	109	205	435	692	930	317	NA	NA	99	145	95	131	120	109	126	111.5	107.4
358	2160469	5	Sun	holiday	2	Male	NA	90	NA	Caucasian	Day care	No	Moderately urbanised	98.9130434782609	3981	553	NA	NA	NA	NA	NA	NA	8	NA	13	262	169	231	170	NA	88	440	387	400	424	477	553	340	NA	19	99	145	NA	NA	119	105	125	105.5714286	103.8333333
359	2160469	6	Mon	holiday	2	Male	NA	90	NA	Caucasian	Day care	No	Moderately urbanised	98.9130434782609	5373	866	17	NA	NA	NA	NA	NA	42	426	722	622	866	338	NA	86	182	318	455	601	195	443	60	NA	NA	NA	103	144	101	143	124	114	128	118.3333333	107.5714286
360	2160469	7	Tue	holiday	2	Male	NA	90	NA	Caucasian	Day care	No	Moderately urbanised	98.9130434782609	1943	513	NA	NA	NA	NA	NA	NA	NA	NA	NA	NA	NA	73	420	513	106	NA	NA	26	201	239	340	25	NA	NA	105	150	94	124	126	NA	130	NA	NA
361	2160469	8	Wed	holiday	2	Male	NA	90	NA	Caucasian	Day care	No	Moderately urbanised	98.9130434782609	6505	746	NA	NA	NA	NA	NA	NA	260	560	301	628	728	383	NA	422	710	402	237	746	655	473	NA	NA	NA	NA	94	133	57	112	113	102	119	102.5	105.5714286
362	2160469	9	Thu	holiday	2	Male	NA	90	NA	Caucasian	Day care	No	Moderately urbanised	98.9130434782609	6328	839	NA	8	NA	NA	NA	NA	154	495	150	346	789	347	35	225	125	839	495	305	515	615	320	565	NA	NA	85	130	80	111	107	90	115	88.33333333	86.57142857
363	2160469	10	Fri	holiday	2	Male	NA	90	NA	Caucasian	Day care	No	Moderately urbanised	98.9130434782609	3501	651	NA	NA	NA	NA	NA	NA	NA	212	362	422	651	397	61	216	103	210	NA	NA	488	250	123	6	NA	NA	91	123	78	122	106	94	111	97.5	96.14285714
364	2160469	11	Sat	holiday	2	Male	NA	90	NA	Caucasian	Day care	No	Moderately urbanised	98.9130434782609	4226	690	NA	NA	NA	NA	NA	NA	NA	256	409	343	234	342	268	66	63	690	473	551	175	356	NA	NA	NA	NA	81	132	69	124	108	88	116	90.83333333	93.16666667
365	2160469	12	Sun	holiday	2	Male	NA	90	NA	Caucasian	Day care	No	Moderately urbanised	98.9130434782609	4051	656	NA	NA	NA	NA	NA	NA	NA	189	440	218	607	468	328	93	NA	NA	199	656	556	234	39	NA	NA	NA	89	131	82	125	106	95	112	103.4285714	87.66666667
366	2160469	13	Mon	school	2	Male	NA	90	NA	Caucasian	Day care	No	Moderately urbanised	98.9130434782609	6062	716	NA	NA	NA	NA	NA	NA	166	534	646	358	587	272	321	9	531	366	289	716	468	716	80	NA	NA	NA	86	135	94	125	110	90	120	91.8	91.33333333
367	2160469	14	Tue	school	2	Male	NA	90	NA	Caucasian	Day care	No	Moderately urbanised	98.9130434782609	1931	365	NA	NA	NA	NA	NA	NA	NA	36	79	365	288	227	100	NA	160	295	67	83	210	21	NA	NA	NA	NA	98	149	107	146	124	101	132	104	98.83333333
368	2160469	15	Wed	school	2	Male	NA	90	NA	Caucasian	Day care	No	Moderately urbanised	98.9130434782609	3267	494	NA	NA	NA	NA	NA	NA	99	339	325	382	494	404	84	NA	346	158	93	333	149	46	15	NA	NA	NA	110	144	96	135	125	116	129	120.1428571	115.6
369	2160469	16	Thu	school	2	Male	NA	90	NA	Caucasian	Day care	No	Moderately urbanised	98.9130434782609	4050	726	NA	NA	NA	NA	NA	NA	13	308	286	420	463	207	60	225	477	268	322	726	268	7	NA	NA	NA	NA	89	133	70	123	112	109	116	117.4285714	114.6666667
370	2160469	17	Fri	school	2	Male	NA	90	NA	Caucasian	Day care	No	Moderately urbanised	98.9130434782609	2585	339	NA	NA	NA	NA	NA	NA	NA	73	227	274	239	339	93	NA	123	333	290	151	85	206	152	NA	NA	NA	80	137	55	126	102	89	107	88.85714286	87.8
371	2160469	18	Sat	weekend	2	Male	NA	90	NA	Caucasian	Day care	No	Moderately urbanised	98.9130434782609	3963	636	NA	NA	NA	NA	NA	NA	NA	88	150	395	82	133	185	224	85	467	599	636	601	208	110	NA	NA	NA	79	101	49	101	102	87	109	88.15258216	93.37839879
372	2160469	19	Sun	weekend	2	Male	NA	90	NA	Caucasian	Day care	No	Moderately urbanised	98.9130434782609	4422	770	NA	NA	NA	12	NA	NA	NA	NA	25	770	714	307	314	91	544	205	656	442	119	223	NA	NA	NA	NA	66	138	61	132	99	80	107	82.16666667	77
373	2160469	20	Mon	school	2	Male	NA	90	NA	Caucasian	Day care	No	Moderately urbanised	98.9130434782609	3292	461	NA	NA	NA	NA	NA	NA	NA	163	339	230	59	NA	181	301	348	146	461	366	367	323	NA	NA	NA	NA	97	146	NA	NA	102	88	108	86.16666667	87.42857143
374	2160469	21	Tue	school	2	Male	NA	90	NA	Caucasian	Day care	No	Moderately urbanised	98.9130434782609	574	303	NA	NA	NA	NA	NA	NA	55	303	216	NA	NA	NA	NA	NA	NA	NA	NA	NA	NA	NA	NA	NA	NA	NA	92	138	NA	NA	116	NA	116	NA	NA
375	1942567	0	Wed	holiday	4	Female	NA	109	NA	Caucasian	Primary school	Yes	Moderately urbanised	84.7826086956522	3279	820	NA	NA	NA	NA	NA	NA	NA	NA	NA	NA	NA	NA	NA	24	571	763	820	279	331	491	NA	NA	NA	NA	73	130	57	120	91	NA	95	NA	NA
376	1942567	1	Thu	holiday	4	Female	NA	109	NA	Caucasian	Primary school	Yes	Moderately urbanised	84.7826086956522	7607	1148	NA	NA	NA	NA	NA	NA	45	311	446	626	888	1148	738	990	644	294	669	453	297	58	NA	NA	NA	NA	66	135	66	120	91	74	101	84.2	71
377	1942567	2	Fri	holiday	4	Female	NA	109	NA	Caucasian	Primary school	Yes	Moderately urbanised	84.7826086956522	8472	1527	NA	NA	NA	NA	NA	NA	115	107	393	298	290	623	1378	702	127	983	314	992	1527	256	332	35	NA	NA	72	121	65	129	92	79	99	74.42857143	82.4
378	1942567	3	Sat	holiday	4	Female	NA	109	NA	Caucasian	Primary school	Yes	Moderately urbanised	84.7826086956522	8470	1597	NA	NA	NA	NA	NA	6	31	90	1597	972	721	641	623	537	542	1010	651	333	339	337	40	NA	NA	NA	70	129	61	141	96	77	105	72.83333333	75.42857143
379	1942567	4	Sun	holiday	4	Female	NA	109	NA	Caucasian	Primary school	Yes	Moderately urbanised	84.7826086956522	8417	1576	NA	NA	NA	NA	NA	NA	38	272	91	957	1576	1195	740	462	971	466	939	314	380	NA	8	8	NA	NA	75	121	70	102	96	77	104	82	72
380	1942567	5	Mon	school	4	Female	NA	109	NA	Caucasian	Primary school	Yes	Moderately urbanised	84.7826086956522	8824	1795	NA	NA	NA	NA	NA	NA	109	165	349	413	771	669	726	383	747	882	1795	1593	196	26	NA	NA	NA	NA	72	126	55	118	94	81	101	80	79.5
381	1942567	6	Tue	school	4	Female	NA	109	NA	Caucasian	Primary school	Yes	Moderately urbanised	84.7826086956522	7031	1413	NA	NA	NA	NA	20	16	175	214	481	569	772	581	791	494	355	1413	534	291	318	7	NA	NA	NA	NA	69	130	51	85	94	81	101	86.83333333	78.5
382	1942567	7	Wed	school	4	Female	NA	109	NA	Caucasian	Primary school	Yes	Moderately urbanised	84.7826086956522	8411	1074	NA	NA	NA	NA	22	NA	56	398	562	675	702	769	1049	778	919	208	1013	106	1074	80	NA	NA	NA	NA	69	126	67	133	91	76	99	75.5	73.85714286
383	1942567	8	Thu	school	4	Female	NA	109	NA	Caucasian	Primary school	Yes	Moderately urbanised	84.7826086956522	7198	877	NA	NA	NA	NA	NA	60	114	402	442	401	779	783	877	695	560	710	365	249	742	12	7	NA	NA	NA	69	131	NA	NA	92	78	98	73.66666667	83.66666667
384	1942567	9	Fri	school	4	Female	NA	109	NA	Caucasian	Primary school	Yes	Moderately urbanised	84.7826086956522	6060	1054	19	17	50	7	NA	NA	NA	153	94	783	1054	547	366	331	180	1052	510	565	279	33	NA	8	12	NA	79	127	76	132	97	90	100	86.4	91
385	1942567	10	Sat	weekend	4	Female	NA	109	NA	Caucasian	Primary school	Yes	Moderately urbanised	84.7826086956522	3711	808	9	17	NA	NA	NA	NA	74	231	358	182	NA	340	808	230	360	79	371	274	350	NA	NA	NA	9	19	73	105	68	127	86	82	89	79.66666667	85.8
386	1942567	11	Sun	weekend	4	Female	NA	109	NA	Caucasian	Primary school	Yes	Moderately urbanised	84.7826086956522	5764	719	NA	NA	NA	NA	NA	NA	133	192	229	139	597	470	719	616	399	629	713	425	417	86	NA	NA	NA	NA	71	117	69	119	89	81	94	86.2	76
387	1942567	12	Mon	school	4	Female	NA	109	NA	Caucasian	Primary school	Yes	Moderately urbanised	84.7826086956522	8613	1223	NA	NA	NA	NA	NA	NA	117	377	692	1223	1167	1081	728	207	405	1047	644	262	663	NA	NA	NA	NA	NA	63	126	63	91	97	81	107	76	97.5
388	1942567	13	Tue	school	4	Female	NA	109	NA	Caucasian	Primary school	Yes	Moderately urbanised	84.7826086956522	5880	866	NA	NA	NA	NA	NA	NA	NA	253	428	393	866	673	836	269	422	757	591	177	206	9	NA	NA	NA	NA	70	128	53	131	93	77	100	78.2	76
389	1942567	14	Wed	school	4	Female	NA	109	NA	Caucasian	Primary school	Yes	Moderately urbanised	84.7826086956522	6001	1058	NA	NA	NA	NA	NA	NA	95	98	345	843	643	160	730	267	971	445	154	1058	177	15	NA	NA	NA	NA	68	119	48	114	91	78	97	72	75.83333333
390	1942567	15	Thu	school	4	Female	NA	109	NA	Caucasian	Primary school	Yes	Moderately urbanised	84.7826086956522	5497	895	NA	NA	NA	NA	NA	NA	46	280	621	255	363	348	708	372	730	378	895	411	90	NA	NA	NA	NA	NA	65	142	47	116	93	72	103	69.83333333	71
391	1942567	16	Fri	school	4	Female	NA	109	NA	Caucasian	Primary school	Yes	Moderately urbanised	84.7826086956522	7831	1371	NA	NA	NA	NA	NA	66	53	544	861	437	729	767	707	149	506	744	1371	706	183	8	NA	NA	NA	NA	71	124	71	120	95	79	103	77.85714286	69.83333333
392	1942567	17	Sat	weekend	4	Female	NA	109	NA	Caucasian	Primary school	Yes	Moderately urbanised	84.7826086956522	10640	1988	NA	NA	NA	NA	NA	47	81	10	739	1988	153	183	281	983	1788	1354	1604	469	700	260	NA	NA	NA	NA	73	134	68	87	93	84	100	88.85714286	83
393	1942567	18	Sun	weekend	4	Female	NA	109	NA	Caucasian	Primary school	Yes	Moderately urbanised	84.7826086956522	4168	1134	NA	NA	NA	24	10	8	24	94	107	NA	NA	14	181	736	1134	919	548	109	167	93	NA	NA	NA	NA	67	114	64	119	84	77	90	72.2	72.42857143
394	1942567	19	Mon	school	4	Female	NA	109	NA	Caucasian	Primary school	Yes	Moderately urbanised	84.7826086956522	7935	1281	NA	NA	NA	NA	NA	NA	20	368	546	795	484	984	833	67	603	893	726	1281	318	17	NA	NA	NA	NA	71	138	64	128	96	80	105	75.33333333	81.83333333
395	1942567	20	Tue	school	4	Female	NA	109	NA	Caucasian	Primary school	Yes	Moderately urbanised	84.7826086956522	6526	1021	NA	NA	NA	NA	NA	NA	126	488	636	502	501	483	758	354	180	1021	523	697	239	18	NA	NA	NA	NA	66	117	56	86	90	79	96	69.16666667	76
396	1942567	21	Wed	school	4	Female	NA	109	NA	Caucasian	Primary school	Yes	Moderately urbanised	84.7826086956522	8249	1620	NA	NA	NA	13	25	30	7	154	686	1142	731	642	916	896	119	707	322	1620	130	109	NA	NA	NA	NA	65	124	NA	NA	90	79	96	73.66666667	82.4
397	6764385	0	Mon	school	5	Female	21	118	-0.1	Caucasian	Primary school	Yes	Extremely urbanised	100	2566	1282	NA	NA	NA	NA	NA	NA	NA	NA	NA	NA	6	NA	NA	NA	NA	156	204	1282	531	349	NA	NA	NA	38	79	134	60	112	100	NA	107	NA	NA
398	6764385	1	Tue	school	5	Female	21	118	-0.1	Caucasian	Primary school	Yes	Extremely urbanised	100	7469	1241	13	NA	NA	NA	NA	NA	22	260	733	1241	300	853	658	227	766	660	296	763	403	274	NA	NA	NA	NA	104	170	43	114	99	72	110	75.71428571	73.66666667
399	6764385	2	Wed	school	5	Female	21	118	-0.1	Caucasian	Primary school	Yes	Extremely urbanised	100	5251	1043	NA	NA	NA	NA	NA	NA	85	47	802	1043	212	626	626	229	20	36	589	557	40	294	45	NA	NA	NA	70	116	67	106	92	78	99	82	75.33333333
400	6764385	3	Thu	school	5	Female	21	118	-0.1	Caucasian	Primary school	Yes	Extremely urbanised	100	7513	1121	NA	NA	NA	NA	NA	NA	NA	37	702	505	396	824	270	200	1121	1085	652	820	745	156	NA	NA	NA	NA	71	126	62	108	98	79	107	73.75	74
401	6764385	4	Fri	school	5	Female	21	118	-0.1	Caucasian	Primary school	Yes	Extremely urbanised	100	8801	1447	NA	NA	NA	NA	NA	NA	88	53	754	1258	228	966	605	326	866	1447	954	808	120	296	NA	NA	NA	NA	69	123	66	126	96	76	105	86.33333333	77.83333333
402	6764385	5	Sat	weekend	5	Female	21	118	-0.1	Caucasian	Primary school	Yes	Extremely urbanised	100	5223	1089	NA	NA	NA	NA	NA	NA	7	564	640	1089	211	NA	101	83	361	532	940	408	67	209	NA	NA	6	NA	68	121	65	118	90	79	97	73	81
403	6764385	6	Sun	weekend	5	Female	21	118	-0.1	Caucasian	Primary school	Yes	Extremely urbanised	100	6703	1555	NA	NA	NA	NA	NA	NA	NA	194	165	468	124	1471	185	1555	827	219	205	1005	122	157	6	NA	NA	NA	73	115	73	106	92	78	98	77.85714286	72.16666667
404	6764385	7	Mon	school	5	Female	21	118	-0.1	Caucasian	Primary school	Yes	Extremely urbanised	100	8499	1442	NA	NA	NA	NA	NA	NA	11	79	727	431	899	1442	385	327	1312	1103	817	307	209	354	NA	NA	NA	NA	75	138	71	136	100	82	109	80.57142857	78.5
405	6764385	8	Tue	school	5	Female	21	118	-0.1	Caucasian	Primary school	Yes	Extremely urbanised	100	8391	1329	NA	NA	NA	NA	NA	NA	25	172	1068	1155	692	590	732	335	796	1329	702	75	465	255	NA	NA	NA	NA	71	127	65	122	96	81	102	74	90.28571429
406	6764385	9	Wed	school	5	Female	21	118	-0.1	Caucasian	Primary school	Yes	Extremely urbanised	100	4902	1219	NA	NA	NA	NA	NA	NA	75	80	896	779	557	103	1219	48	44	102	157	231	434	177	NA	NA	NA	NA	77	118	71	114	96	86	102	79.71428571	81.33333333
407	6764385	10	Thu	school	5	Female	21	118	-0.1	Caucasian	Primary school	Yes	Extremely urbanised	100	9274	1290	NA	NA	NA	NA	NA	NA	79	102	933	1095	752	1290	859	590	1062	1049	533	520	18	392	NA	NA	NA	NA	71	131	72	111	97	83	104	81.14285714	84
408	6764385	11	Fri	school	5	Female	21	118	-0.1	Caucasian	Primary school	Yes	Extremely urbanised	100	5149	1597	NA	NA	NA	NA	NA	37	NA	NA	NA	NA	NA	NA	222	NA	584	1597	1253	1182	274	NA	NA	NA	NA	NA	81	124	60	120	99	88	109	88.83333333	92.5
409	6764385	12	Sat	weekend	5	Female	21	118	-0.1	Caucasian	Primary school	Yes	Extremely urbanised	100	7297	1387	NA	NA	NA	NA	NA	NA	7	43	219	91	NA	379	1387	1282	644	1131	977	303	25	622	187	NA	NA	NA	75	115	68	121	96	88	101	91.33333333	89.28571429
410	6764385	13	Sun	weekend	5	Female	21	118	-0.1	Caucasian	Primary school	Yes	Extremely urbanised	100	6867	1289	NA	NA	NA	NA	NA	NA	83	50	348	426	113	850	637	250	1289	623	637	832	469	260	NA	NA	NA	NA	72	110	66	119	91	81	96	81.42857143	80.5
411	6764385	14	Mon	school	5	Female	21	118	-0.1	Caucasian	Primary school	Yes	Extremely urbanised	100	12660	2374	NA	NA	NA	NA	NA	NA	17	342	585	744	1267	1392	704	2374	1009	1270	2018	532	14	392	NA	NA	NA	NA	72	142	69	110	102	81	112	80.6	87.66666667
412	6764385	15	Tue	school	5	Female	21	118	-0.1	Caucasian	Primary school	Yes	Extremely urbanised	100	5494	1313	NA	NA	NA	NA	NA	NA	46	215	32	329	954	175	210	122	1313	1226	455	68	292	57	NA	NA	NA	NA	73	114	67	106	93	83	99	91.4	87.66666667
413	6764385	16	Wed	school	5	Female	21	118	-0.1	Caucasian	Primary school	Yes	Extremely urbanised	100	10247	2208	NA	NA	NA	NA	NA	30	67	19	746	966	382	589	2208	1482	1115	1438	806	235	157	7	NA	NA	NA	NA	73	125	74	120	97	78	106	73	77
414	6764385	17	Thu	school	5	Female	21	118	-0.1	Caucasian	Primary school	Yes	Extremely urbanised	100	6853	1148	NA	NA	NA	NA	NA	NA	208	230	249	1148	210	565	494	565	780	625	948	497	181	153	NA	NA	NA	NA	75	125	68	115	95	84	101	82	78.75
415	6764385	18	Fri	school	5	Female	21	118	-0.1	Caucasian	Primary school	Yes	Extremely urbanised	100	13287	2563	NA	NA	NA	NA	NA	NA	127	77	786	1006	285	716	344	249	644	2563	1389	2173	1318	1141	253	130	NA	NA	74	127	76	124	102	85	110	91.33333333	78
416	6764385	19	Sat	weekend	5	Female	21	118	-0.1	Caucasian	Primary school	Yes	Extremely urbanised	100	6307	1605	NA	NA	NA	NA	NA	NA	NA	10	196	60	69	73	118	149	572	1605	877	426	661	679	812	NA	NA	NA	78	121	75	111	95	90	99	90.57142857	87.16666667
417	6764385	20	Sun	weekend	5	Female	21	118	-0.1	Caucasian	Primary school	Yes	Extremely urbanised	100	7334	1175	NA	NA	NA	NA	NA	37	103	669	609	910	180	516	203	70	283	1175	1110	527	306	393	243	NA	NA	NA	77	121	69	116	100	90	107	84.28571429	90.66666667
418	6764385	21	Mon	school	5	Female	21	118	-0.1	Caucasian	Primary school	Yes	Extremely urbanised	100	8485	1346	NA	NA	NA	NA	NA	81	15	305	774	888	238	359	642	458	1346	637	746	495	1139	292	7	NA	24	NA	79	121	NA	NA	100	89	106	89.57142857	86.66666667
419	7637771	0	Tue	holiday	5	Female	22	124	-0.8	Caucasian	Primary school	Yes	Very urbanised	95.6521739130435	8403	1561	NA	NA	NA	NA	NA	NA	NA	NA	NA	NA	1495	863	518	1044	739	1394	1561	285	504	NA	NA	NA	NA	NA	83	147	66	102	108	NA	112	NA	NA
420	7637771	1	Wed	holiday	5	Female	22	124	-0.8	Caucasian	Primary school	Yes	Very urbanised	95.6521739130435	10489	1514	NA	NA	NA	NA	NA	38	138	345	811	1105	1514	1085	685	1259	902	1049	476	585	491	6	NA	NA	NA	NA	70	140	61	98	97	79	105	78.33333333	79.57142857
421	7637771	2	Thu	holiday	5	Female	22	124	-0.8	Caucasian	Primary school	Yes	Very urbanised	95.6521739130435	6960	1409	NA	NA	NA	NA	NA	NA	131	263	159	351	642	282	708	1409	232	1336	595	222	375	194	61	NA	NA	NA	65	111	60	95	86	73	91	72.33333333	69.16666667
422	7637771	3	Fri	holiday	5	Female	22	124	-0.8	Caucasian	Primary school	Yes	Very urbanised	95.6521739130435	8845	1688	NA	NA	NA	NA	NA	36	443	454	79	237	643	1580	1186	842	1688	133	552	842	130	NA	NA	NA	NA	NA	70	134	69	111	92	73	101	74.33333333	71.5
423	7637771	4	Sat	holiday	5	Female	22	124	-0.8	Caucasian	Primary school	Yes	Very urbanised	95.6521739130435	12135	1510	NA	NA	NA	NA	NA	NA	24	147	1032	1456	840	208	1510	1135	896	1039	1282	1473	1093	NA	NA	NA	NA	NA	70	134	66	97	94	77	101	79.33333333	75.66666667
424	7637771	5	Sun	holiday	5	Female	22	124	-0.8	Caucasian	Primary school	Yes	Very urbanised	95.6521739130435	9092	1605	NA	NA	NA	NA	NA	NA	10	140	341	560	1108	505	1492	363	877	1062	383	1605	632	14	NA	NA	NA	NA	68	118	62	105	89	78	94	77.33333333	81.16666667
425	7637771	6	Mon	school	5	Female	22	124	-0.8	Caucasian	Primary school	Yes	Very urbanised	95.6521739130435	6913	1088	NA	NA	NA	NA	NA	NA	129	1088	967	66	599	118	977	169	303	502	430	1064	436	59	NA	NA	NA	NA	68	103	63	94	84	74	87	78.66666667	71
426	7637771	7	Tue	school	5	Female	22	124	-0.8	Caucasian	Primary school	Yes	Very urbanised	95.6521739130435	6408	1398	NA	NA	NA	NA	NA	NA	72	135	597	38	512	277	882	421	204	1398	1325	457	90	NA	NA	NA	NA	NA	69	115	64	109	89	75	96	76.71428571	75
427	7637771	8	Wed	school	5	Female	22	124	-0.8	Caucasian	Primary school	Yes	Very urbanised	95.6521739130435	6246	1109	NA	NA	NA	NA	NA	NA	66	600	630	415	1109	196	794	40	781	821	346	316	132	NA	NA	NA	NA	NA	67	120	60	111	88	78	94	90	81.66666667
428	7637771	9	Thu	school	5	Female	22	124	-0.8	Caucasian	Primary school	Yes	Very urbanised	95.6521739130435	7251	1276	NA	NA	NA	NA	NA	NA	116	654	436	114	785	173	569	119	1018	1276	1061	717	185	NA	NA	NA	NA	NA	62	110	60	84	82	70	87	68.66666667	67.83333333
429	7637771	10	Fri	school	5	Female	22	124	-0.8	Caucasian	Primary school	Yes	Very urbanised	95.6521739130435	9944	1400	NA	NA	NA	NA	NA	92	420	1400	815	340	997	1075	978	501	487	857	340	704	930	8	NA	NA	NA	NA	65	119	58	91	85	70	93	68.16666667	72.28571429
430	7637771	11	Sat	weekend	5	Female	22	124	-0.8	Caucasian	Primary school	Yes	Very urbanised	95.6521739130435	9660	1543	NA	NA	NA	NA	36	242	484	561	546	1543	680	129	603	1399	511	483	1250	529	656	8	NA	NA	NA	NA	63	108	67	109	86	71	92	67.6	67.42857143
431	7637771	12	Sun	weekend	5	Female	22	124	-0.8	Caucasian	Primary school	Yes	Very urbanised	95.6521739130435	9208	1813	NA	NA	NA	NA	NA	NA	63	390	605	1087	1003	646	900	1464	142	640	1813	372	83	NA	NA	NA	NA	NA	72	119	61	122	91	80	97	77.85714286	81
432	7637771	13	Mon	school	5	Female	22	124	-0.8	Caucasian	Primary school	Yes	Very urbanised	95.6521739130435	7015	1140	NA	NA	NA	NA	NA	10	449	146	566	230	1064	181	775	168	1065	522	339	1140	360	NA	NA	NA	NA	NA	66	102	61	101	81	74	84	79.85714286	74
433	7637771	14	Tue	school	5	Female	22	124	-0.8	Caucasian	Primary school	Yes	Very urbanised	95.6521739130435	8581	1508	NA	NA	NA	NA	NA	33	114	240	830	156	1227	169	1098	274	1508	1176	997	425	334	NA	NA	NA	NA	NA	66	118	60	102	89	74	96	82	68.16666667
434	7637771	15	Wed	school	5	Female	22	124	-0.8	Caucasian	Primary school	Yes	Very urbanised	95.6521739130435	7028	1193	NA	NA	NA	NA	NA	NA	215	320	891	672	1192	59	1193	371	888	396	284	276	271	NA	NA	NA	NA	NA	69	115	57	95	86	76	91	72.16666667	74.85714286
435	7637771	16	Thu	school	5	Female	22	124	-0.8	Caucasian	Primary school	Yes	Very urbanised	95.6521739130435	10140	1711	NA	NA	NA	NA	NA	NA	36	499	1711	408	808	228	1283	191	1349	1484	1100	597	437	NA	NA	NA	NA	NA	60	113	56	105	85	72	91	72.66666667	70.57142857
436	7637771	17	Fri	school	5	Female	22	124	-0.8	Caucasian	Primary school	Yes	Very urbanised	95.6521739130435	7618	1353	NA	NA	NA	NA	NA	29	125	417	1258	151	1353	1070	754	196	912	344	250	337	417	5	NA	NA	NA	NA	64	108	63	101	84	72	89	71.85714286	72.66666667
437	7637771	18	Sat	weekend	5	Female	22	124	-0.8	Caucasian	Primary school	Yes	Very urbanised	95.6521739130435	14139	2732	NA	NA	NA	NA	NA	NA	161	621	2029	862	723	2732	1229	2122	1286	908	1187	187	73	19	NA	NA	NA	NA	66	114	64	102	88	72	97	76.57142857	70.33333333
438	7637771	19	Sun	weekend	5	Female	22	124	-0.8	Caucasian	Primary school	Yes	Very urbanised	95.6521739130435	9505	2288	NA	NA	NA	NA	NA	18	59	55	342	471	593	1175	1171	908	1031	2288	466	705	223	NA	NA	NA	NA	NA	67	109	54	114	87	76	92	78	80.83333333
439	7637771	20	Mon	school	5	Female	22	124	-0.8	Caucasian	Primary school	Yes	Very urbanised	95.6521739130435	9502	3850	NA	NA	NA	NA	NA	41	308	214	397	27	806	276	1102	24	587	1282	3850	293	295	NA	NA	NA	NA	NA	64	104	61	106	80	69	84	69.42857143	66.16666667
440	7637771	21	Tue	school	5	Female	22	124	-0.8	Caucasian	Primary school	Yes	Very urbanised	95.6521739130435	7242	1298	NA	NA	NA	NA	NA	NA	40	501	1233	72	788	177	1043	446	1171	1298	210	183	69	11	NA	NA	NA	NA	62	104	NA	NA	79	71	83	70.66666667	72
441	2784831	0	Tue	holiday	4	Male	15	104	-1.7	Caucasian	Primary school	No	Very urbanised	94.5652173913043	6117	1324	NA	NA	NA	NA	NA	NA	NA	NA	NA	8	1324	881	120	820	513	856	983	405	207	NA	NA	NA	NA	NA	90	125	69	114	105	NA	108	NA	NA
442	2784831	1	Wed	holiday	4	Male	15	104	-1.7	Caucasian	Primary school	No	Very urbanised	94.5652173913043	8533	1131	NA	NA	NA	NA	NA	203	355	299	358	789	951	655	544	760	1131	964	836	413	275	NA	NA	NA	NA	NA	73	115	62	100	97	91	101	85.57142857	90.83333333
443	2784831	2	Thu	holiday	4	Male	15	104	-1.7	Caucasian	Primary school	No	Very urbanised	94.5652173913043	7635	1490	NA	NA	NA	NA	NA	20	135	271	287	396	825	231	478	1474	299	1490	911	146	603	69	NA	NA	NA	NA	81	119	58	112	92	82	97	79.85714286	74.6
444	2784831	3	Fri	holiday	4	Male	15	104	-1.7	Caucasian	Primary school	No	Very urbanised	94.5652173913043	8723	1465	NA	NA	NA	NA	62	97	443	486	86	699	559	1465	929	1397	852	144	304	895	305	NA	NA	NA	NA	NA	92	195	63	97	97	78	105	74.33333333	69.85714286
445	2784831	4	Sat	holiday	4	Male	15	104	-1.7	Caucasian	Primary school	No	Very urbanised	94.5652173913043	8483	1809	NA	NA	NA	NA	NA	NA	56	225	1147	1087	1809	561	541	934	560	697	626	240	NA	NA	NA	NA	NA	NA	78	119	65	112	92	79	97	74	74.83333333
446	2784831	5	Sun	holiday	4	Male	15	104	-1.7	Caucasian	Primary school	No	Very urbanised	94.5652173913043	8727	1910	NA	NA	NA	NA	NA	18	295	192	241	254	464	463	1551	372	887	902	462	1910	704	10	NA	NA	NA	NA	67	112	57	92	89	81	95	76.42857143	85.33333333
447	2784831	6	Mon	school	4	Male	15	104	-1.7	Caucasian	Primary school	No	Very urbanised	94.5652173913043	7127	1088	NA	NA	NA	NA	NA	NA	140	790	1088	201	369	1071	647	572	851	343	208	512	207	128	NA	NA	NA	NA	69	120	61	123	94	78	102	77.28571429	68.66666667
448	2784831	7	Tue	school	4	Male	15	104	-1.7	Caucasian	Primary school	No	Very urbanised	94.5652173913043	7306	1009	NA	NA	NA	NA	NA	45	204	333	768	699	281	520	710	1009	522	857	796	463	99	NA	NA	NA	NA	NA	70	123	63	91	94	77	101	76.16666667	77.14285714
449	2784831	8	Wed	school	4	Male	15	104	-1.7	Caucasian	Primary school	No	Very urbanised	94.5652173913043	5601	1245	NA	NA	NA	NA	NA	41	310	162	626	1245	984	196	601	41	341	261	383	159	251	NA	NA	NA	NA	NA	68	119	58	92	91	76	98	78	74.5
450	2784831	9	Thu	school	4	Male	15	104	-1.7	Caucasian	Primary school	No	Very urbanised	94.5652173913043	9751	2208	NA	NA	NA	NA	NA	296	303	609	491	1088	539	398	345	474	2208	1737	882	213	168	NA	NA	NA	NA	NA	67	115	52	104	90	77	96	71	76.57142857
451	2784831	10	Fri	school	4	Male	15	104	-1.7	Caucasian	Primary school	No	Very urbanised	94.5652173913043	6688	781	NA	NA	NA	NA	78	234	229	626	760	409	325	578	464	781	624	378	450	349	389	NA	NA	NA	NA	NA	64	124	55	98	94	79	101	75.83333333	69.66666667
452	2784831	11	Sat	weekend	4	Male	15	104	-1.7	Caucasian	Primary school	No	Very urbanised	94.5652173913043	7350	1746	NA	NA	NA	NA	174	227	243	344	1746	1476	199	123	216	109	231	264	527	591	841	9	NA	NA	NA	NA	66	116	62	88	89	74	96	68.5	69.6
453	2784831	12	Sun	weekend	4	Male	15	104	-1.7	Caucasian	Primary school	No	Very urbanised	94.5652173913043	5181	902	NA	NA	NA	NA	17	333	118	325	435	404	430	262	NA	481	902	427	481	363	203	NA	NA	NA	NA	NA	70	116	72	98	93	76	99	73.42857143	73.5
454	2784831	13	Mon	school	4	Male	15	104	-1.7	Caucasian	Primary school	No	Very urbanised	94.5652173913043	7061	1238	NA	NA	NA	NA	48	175	372	248	629	429	417	1000	813	220	1238	205	329	734	204	NA	NA	NA	NA	NA	73	130	68	107	95	84	101	81.83333333	80.85714286
455	2784831	14	Tue	school	4	Male	15	104	-1.7	Caucasian	Primary school	No	Very urbanised	94.5652173913043	7931	1327	NA	NA	NA	NA	119	158	87	188	878	796	498	130	361	1327	1183	1171	525	432	78	NA	NA	NA	NA	NA	70	114	63	105	93	82	98	83	79.6
456	2784831	15	Wed	school	4	Male	15	104	-1.7	Caucasian	Primary school	No	Very urbanised	94.5652173913043	5208	1113	NA	NA	NA	NA	NA	26	177	161	776	281	621	192	1113	178	671	392	158	247	215	NA	NA	NA	NA	NA	68	118	57	87	92	77	100	86.5	71.5
457	2784831	16	Thu	school	4	Male	15	104	-1.7	Caucasian	Primary school	No	Very urbanised	94.5652173913043	11036	2291	NA	NA	NA	NA	31	141	99	404	2142	639	675	338	827	345	2291	1710	1016	229	93	56	NA	NA	NA	NA	64	122	59	102	94	72	104	65.71428571	71.5
458	2784831	17	Fri	school	4	Male	15	104	-1.7	Caucasian	Primary school	No	Very urbanised	94.5652173913043	7093	1895	NA	NA	NA	NA	23	105	106	298	1895	582	608	493	583	731	243	365	396	287	329	49	NA	NA	NA	NA	63	117	57	109	93	78	101	78.71428571	74
459	2784831	18	Sat	weekend	4	Male	15	104	-1.7	Caucasian	Primary school	No	Very urbanised	94.5652173913043	8988	2239	NA	NA	NA	NA	NA	34	91	355	1814	560	237	1707	701	394	2239	74	616	155	11	NA	NA	NA	NA	NA	66	110	59	96	90	74	97	70.33333333	72.28571429
460	2784831	19	Sun	weekend	4	Male	15	104	-1.7	Caucasian	Primary school	No	Very urbanised	94.5652173913043	5268	1298	NA	NA	NA	NA	NA	25	141	57	369	325	210	668	775	593	192	1298	267	342	6	NA	NA	NA	NA	NA	71	115	63	112	91	78	98	76.83333333	76.66666667
461	2784831	20	Mon	school	4	Male	15	104	-1.7	Caucasian	Primary school	No	Very urbanised	94.5652173913043	7375	1687	NA	NA	NA	NA	NA	101	561	378	547	461	286	1687	822	215	1491	270	222	210	124	NA	NA	NA	NA	NA	67	114	60	93	91	80	97	84	73.83333333
462	2784831	21	Tue	school	4	Male	15	104	-1.7	Caucasian	Primary school	No	Very urbanised	94.5652173913043	8502	2033	NA	NA	NA	NA	NA	66	90	319	2033	925	665	419	598	666	643	1622	89	78	289	NA	NA	NA	NA	NA	68	114	NA	NA	93	75	100	78.5	76.83333333
463	6987822	0	Thu	school	3	Female	18	109	-0.4	Caucasian	Day care	Yes	Extremely urbanised	82.6086956521739	1191	477	NA	NA	NA	NA	NA	NA	NA	NA	NA	NA	NA	NA	NA	14	NA	NA	203	166	477	324	7	NA	NA	NA	78	128	74	120	101	NA	106	NA	NA
464	6987822	1	Fri	school	3	Female	18	109	-0.4	Caucasian	Day care	Yes	Extremely urbanised	82.6086956521739	7920	2285	NA	NA	NA	NA	NA	NA	62	174	498	341	2285	639	243	376	639	742	1329	106	132	315	39	NA	NA	NA	82	142	NA	NA	106	90	114	90.85714286	94.5
465	6987822	2	Sat	weekend	3	Female	18	109	-0.4	Caucasian	Day care	Yes	Extremely urbanised	82.6086956521739	11139	2266	NA	NA	NA	NA	NA	NA	40	58	139	579	2266	2237	709	266	317	1269	911	1689	245	180	234	NA	NA	NA	84	133	71	118	102	84	110	85.5	84
466	6987822	3	Sun	weekend	3	Female	18	109	-0.4	Caucasian	Day care	Yes	Extremely urbanised	82.6086956521739	4438	896	NA	NA	NA	NA	NA	NA	NA	12	79	132	602	140	515	656	896	NA	379	441	131	433	22	NA	NA	NA	73	136	69	100	98	81	106	79.71428571	83.16666667
467	6987822	4	Mon	school	3	Female	18	109	-0.4	Caucasian	Day care	Yes	Extremely urbanised	82.6086956521739	8232	1634	NA	NA	NA	NA	NA	NA	23	111	802	238	902	1232	1634	527	230	625	152	280	917	559	NA	NA	NA	NA	74	140	NA	NA	104	80	114	82.28571429	78.5
468	6987822	5	Tue	school	3	Female	18	109	-0.4	Caucasian	Day care	Yes	Extremely urbanised	82.6086956521739	7167	1127	NA	NA	NA	NA	NA	NA	NA	23	482	260	312	1127	376	841	1074	586	451	632	490	463	50	NA	NA	NA	84	140	48	98	106	NA	107	NA	NA
469	6987822	6	Wed	school	3	Female	18	109	-0.4	Caucasian	Day care	Yes	Extremely urbanised	82.6086956521739	6097	1063	NA	NA	NA	NA	NA	NA	NA	44	446	163	508	1063	381	472	609	635	51	799	616	129	181	NA	NA	NA	77	131	76	96	99	85	106	89	85.5
470	6987822	7	Thu	school	3	Female	18	109	-0.4	Caucasian	Day care	Yes	Extremely urbanised	82.6086956521739	7881	1223	NA	NA	NA	NA	NA	NA	460	363	965	339	414	104	NA	NA	237	1037	1223	1212	686	163	645	NA	NA	7	80	148	NA	NA	106	84	116	86.5	81.85714286
471	6987822	8	Fri	school	3	Female	18	109	-0.4	Caucasian	Day care	Yes	Extremely urbanised	82.6086956521739	14028	1528	NA	NA	NA	NA	NA	NA	NA	NA	298	227	856	293	727	1260	619	1254	1109	1313	466	1297	1528	1244	764	773	91	146	94	118	117	101	123	93.5	100.4285714
472	6987822	9	Sat	weekend	3	Female	18	109	-0.4	Caucasian	Day care	Yes	Extremely urbanised	82.6086956521739	6103	1010	359	387	NA	NA	NA	NA	NA	NA	NA	124	572	435	775	128	430	261	1010	482	824	217	99	NA	NA	NA	82	131	80	115	103	101	105	112.8333333	109.4285714
473	6987822	10	Sun	weekend	3	Female	18	109	-0.4	Caucasian	Day care	Yes	Extremely urbanised	82.6086956521739	7429	1267	28	7	NA	NA	NA	NA	NA	NA	NA	284	621	200	934	1267	642	902	1172	593	129	148	502	NA	NA	NA	73	137	69	102	99	83	108	88.16666667	82.28571429
474	6987822	11	Mon	school	3	Female	18	109	-0.4	Caucasian	Day care	Yes	Extremely urbanised	82.6086956521739	5530	1149	NA	NA	NA	NA	NA	NA	54	244	196	744	637	794	749	221	319	1149	151	NA	75	47	133	17	NA	NA	73	132	66	121	99	83	108	82.5	81.8
475	6987822	12	Tue	school	3	Female	18	109	-0.4	Caucasian	Day care	Yes	Extremely urbanised	82.6086956521739	4529	983	NA	NA	NA	NA	NA	NA	NA	180	376	319	983	259	45	8	124	438	621	96	683	329	68	NA	NA	NA	72	129	62	102	96	81	105	76	78.57142857
476	6987822	13	Wed	school	3	Female	18	109	-0.4	Caucasian	Day care	Yes	Extremely urbanised	82.6086956521739	8753	1212	NA	NA	NA	NA	NA	NA	NA	17	212	381	681	1078	1006	472	399	359	1212	1124	638	585	518	71	NA	NA	71	144	68	100	104	78	116	76.66666667	72.42857143
477	6987822	14	Thu	school	3	Female	18	109	-0.4	Caucasian	Day care	Yes	Extremely urbanised	82.6086956521739	2998	534	NA	NA	NA	NA	NA	NA	117	534	505	207	88	159	40	68	129	205	300	116	346	139	45	NA	NA	NA	71	126	68	112	97	86	104	89.4	87.71428571
478	6987822	15	Fri	school	3	Female	18	109	-0.4	Caucasian	Day care	Yes	Extremely urbanised	82.6086956521739	9446	2755	NA	NA	NA	NA	NA	NA	NA	215	189	208	2755	916	808	399	1215	1116	250	234	445	396	300	NA	NA	NA	74	152	65	116	102	78	112	81.4	75.25
479	6987822	16	Sat	weekend	3	Female	18	109	-0.4	Caucasian	Day care	Yes	Extremely urbanised	82.6086956521739	6569	1050	NA	NA	NA	NA	NA	NA	NA	40	81	559	727	930	577	357	1050	71	487	428	685	398	179	NA	NA	NA	77	143	72	141	107	82	117	81.85714286	81.83333333
480	6987822	17	Sun	weekend	3	Female	18	109	-0.4	Caucasian	Day care	Yes	Extremely urbanised	82.6086956521739	3013	495	NA	NA	6	18	NA	NA	NA	30	74	199	274	132	121	108	244	360	457	495	176	107	212	NA	NA	NA	78	130	71	108	98	89	104	85.83333333	85.42857143
481	6987822	18	Mon	school	3	Female	18	109	-0.4	Caucasian	Day care	Yes	Extremely urbanised	82.6086956521739	7903	1176	NA	NA	NA	NA	NA	NA	NA	343	580	219	657	871	683	844	476	310	731	1176	690	311	12	NA	NA	NA	73	135	70	102	102	80	111	84.66666667	80
482	6987822	19	Tue	school	3	Female	18	109	-0.4	Caucasian	Day care	Yes	Extremely urbanised	82.6086956521739	7306	1597	NA	NA	NA	NA	NA	NA	NA	214	470	206	1597	381	209	71	350	813	745	605	394	146	1022	83	NA	NA	83	138	81	109	108	88	117	89.16666667	85
483	6987822	20	Wed	school	3	Female	18	109	-0.4	Caucasian	Day care	Yes	Extremely urbanised	82.6086956521739	8070	1447	NA	NA	NA	NA	NA	NA	NA	15	201	310	1223	1447	680	756	491	338	1031	1188	229	49	112	NA	NA	NA	83	141	72	96	103	97	107	103.1428571	96
484	6987822	21	Thu	school	3	Female	18	109	-0.4	Caucasian	Day care	Yes	Extremely urbanised	82.6086956521739	8367	1273	NA	NA	NA	NA	NA	NA	332	946	153	317	1115	145	70	118	1273	808	992	517	573	480	528	NA	NA	NA	75	135	NA	NA	101	82	110	82.5	87.14285714
485	1686343	0	Thu	holiday	4	Male	NA	100	NA	Other / Mixed	Primary school	Yes	Extremely urbanised	81.5217391304348	3354	949	NA	NA	NA	NA	NA	NA	NA	NA	NA	NA	NA	NA	NA	NA	NA	183	239	746	949	636	601	NA	NA	NA	81	117	40	96	92	NA	97	NA	NA
486	1686343	1	Fri	holiday	4	Male	NA	100	NA	Other / Mixed	Primary school	Yes	Extremely urbanised	81.5217391304348	10761	2092	NA	NA	NA	NA	NA	NA	NA	239	1043	58	1087	2092	985	592	603	502	1171	397	332	1327	320	13	NA	NA	78	113	61	113	89	72	98	77.42857143	65.16666667
487	1686343	2	Sat	holiday	4	Male	NA	100	NA	Other / Mixed	Primary school	Yes	Extremely urbanised	81.5217391304348	9726	1815	NA	NA	NA	NA	NA	NA	NA	74	254	631	650	714	718	160	368	595	426	1815	1373	502	1015	431	NA	NA	63	117	57	106	87	73	95	66.71428571	69
488	1686343	3	Sun	holiday	4	Male	NA	100	NA	Other / Mixed	Primary school	Yes	Extremely urbanised	81.5217391304348	11021	1761	NA	NA	NA	NA	NA	NA	NA	NA	235	722	920	975	953	1761	922	521	239	1203	670	1088	669	143	NA	NA	63	116	61	109	86	71	94	71	72.16666667
489	1686343	4	Mon	holiday	4	Male	NA	100	NA	Other / Mixed	Primary school	Yes	Extremely urbanised	81.5217391304348	10740	1419	NA	NA	NA	NA	NA	NA	NA	21	310	753	886	936	1334	617	1419	1065	1247	893	555	686	18	NA	NA	NA	63	109	42	116	86	73	98	70.28571429	75.83333333
490	1686343	5	Tue	holiday	4	Male	NA	100	NA	Other / Mixed	Primary school	Yes	Extremely urbanised	81.5217391304348	7709	1209	NA	NA	NA	NA	NA	NA	NA	9	272	1079	175	878	1209	1134	334	544	844	827	100	304	NA	NA	NA	NA	61	115	56	127	84	74	91	67.5	74.28571429
491	1686343	6	Wed	holiday	4	Male	NA	100	NA	Other / Mixed	Primary school	Yes	Extremely urbanised	81.5217391304348	9219	1465	NA	NA	NA	NA	NA	NA	54	317	523	733	678	812	450	1272	1047	1465	869	200	233	209	357	NA	NA	NA	59	106	57	94	83	68	92	65.83333333	66.57142857
492	1686343	7	Thu	holiday	4	Male	NA	100	NA	Other / Mixed	Primary school	Yes	Extremely urbanised	81.5217391304348	11783	2434	NA	NA	NA	NA	NA	NA	NA	158	438	977	62	1969	289	350	1290	2434	1059	1205	1060	403	83	NA	NA	NA	61	105	60	101	84	69	92	67	65.66666667
493	1686343	8	Fri	holiday	4	Male	NA	100	NA	Other / Mixed	Primary school	Yes	Extremely urbanised	81.5217391304348	14288	2283	NA	NA	NA	34	6	NA	NA	246	1203	1074	1535	591	716	1004	2283	1459	810	750	1330	954	272	NA	NA	NA	63	118	61	117	86	71	95	70	67.83333333
494	1686343	9	Sat	holiday	4	Male	NA	100	NA	Other / Mixed	Primary school	Yes	Extremely urbanised	81.5217391304348	8572	1357	NA	NA	NA	NA	NA	NA	NA	98	221	955	370	1155	1311	234	655	650	497	688	1357	313	57	11	NA	NA	62	117	48	100	88	70	97	66.28571429	72.5
495	1686343	10	Sun	holiday	4	Male	NA	100	NA	Other / Mixed	Primary school	Yes	Extremely urbanised	81.5217391304348	10955	2011	NA	NA	NA	NA	NA	NA	97	83	363	776	755	2011	653	763	896	924	1021	1963	452	198	NA	NA	NA	NA	61	122	41	109	88	70	97	62.5	70.42857143
496	1686343	11	Mon	school	4	Male	NA	100	NA	Other / Mixed	Primary school	Yes	Extremely urbanised	81.5217391304348	10351	1973	NA	NA	19	NA	NA	NA	NA	522	471	1973	245	319	1143	621	289	1920	951	642	516	693	27	NA	NA	NA	62	122	60	122	89	71	98	69	72.4
497	1686343	12	Tue	school	4	Male	NA	100	NA	Other / Mixed	Primary school	Yes	Extremely urbanised	81.5217391304348	10775	1758	NA	NA	NA	NA	NA	NA	83	901	413	1758	862	618	831	1173	656	1113	644	1213	361	149	NA	NA	NA	NA	61	120	51	108	87	73	95	85.16666667	69.28571429
498	1686343	13	Wed	school	4	Male	NA	100	NA	Other / Mixed	Primary school	Yes	Extremely urbanised	81.5217391304348	8421	1294	NA	NA	NA	NA	NA	NA	NA	43	1063	962	1021	220	584	392	464	693	1294	821	586	278	NA	NA	NA	NA	64	116	56	117	88	69	96	65.33333333	64.71428571
499	1686343	14	Thu	school	4	Male	NA	100	NA	Other / Mixed	Primary school	Yes	Extremely urbanised	81.5217391304348	10138	1517	NA	NA	NA	NA	NA	NA	9	327	778	397	789	1517	926	796	673	1503	1197	991	19	216	NA	NA	NA	NA	62	126	59	122	89	78	95	72.66666667	84.83333333
500	1686343	15	Fri	school	4	Male	NA	100	NA	Other / Mixed	Primary school	Yes	Extremely urbanised	81.5217391304348	11028	1943	NA	NA	NA	NA	NA	NA	6	354	636	1943	673	794	827	970	744	1134	1273	570	723	381	NA	NA	NA	NA	63	121	60	112	88	70	96	68.16666667	67.42857143
501	1686343	16	Sat	weekend	4	Male	NA	100	NA	Other / Mixed	Primary school	Yes	Extremely urbanised	81.5217391304348	9336	1166	NA	NA	NA	NA	NA	NA	77	116	127	597	907	775	618	714	1060	1166	823	1092	597	667	NA	NA	NA	NA	63	120	58	114	88	68	97	64.8	64.66666667
502	1686343	17	Sun	weekend	4	Male	NA	100	NA	Other / Mixed	Primary school	Yes	Extremely urbanised	81.5217391304348	7787	1302	NA	NA	NA	NA	NA	10	14	115	424	196	1302	314	310	903	1110	1165	1196	424	160	144	NA	NA	NA	NA	61	120	59	105	85	69	93	78.5	63.33333333
503	1686343	18	Mon	school	4	Male	NA	100	NA	Other / Mixed	Primary school	Yes	Extremely urbanised	81.5217391304348	12659	2357	NA	NA	NA	NA	NA	NA	60	962	1192	669	303	1600	1493	584	966	2357	578	963	519	413	NA	NA	NA	NA	60	115	62	100	86	69	93	71	67.5
504	1686343	19	Tue	school	4	Male	NA	100	NA	Other / Mixed	Primary school	Yes	Extremely urbanised	81.5217391304348	8883	1577	NA	NA	NA	NA	NA	NA	43	160	470	1577	597	427	1324	635	771	987	786	13	723	370	NA	NA	NA	NA	63	111	55	98	86	72	93	76.83333333	73.16666667
505	1686343	20	Wed	school	4	Male	NA	100	NA	Other / Mixed	Primary school	Yes	Extremely urbanised	81.5217391304348	10755	2536	NA	NA	NA	19	NA	NA	115	321	582	1793	1444	429	570	386	493	689	793	2536	364	150	71	NA	NA	NA	64	110	62	107	88	72	95	74.66666667	66.28571429
506	1686343	21	Thu	school	4	Male	NA	100	NA	Other / Mixed	Primary school	Yes	Extremely urbanised	81.5217391304348	9032	2393	NA	NA	NA	NA	24	NA	NA	202	639	2393	734	410	626	1321	603	467	786	492	168	167	NA	NA	NA	NA	66	121	NA	NA	94	76	103	76.33333333	79
507	2047539	0	Wed	school	4	Female	16	103	-0.3	Caucasian	Primary school	Yes	Very urbanised	86.9565217391304	1912	678	NA	NA	NA	NA	NA	NA	NA	NA	NA	NA	NA	NA	NA	NA	NA	616	168	375	678	67	NA	NA	NA	NA	72	114	68	128	92	NA	95	NA	NA
508	2047539	1	Thu	school	4	Female	16	103	-0.3	Caucasian	Primary school	Yes	Very urbanised	86.9565217391304	5319	994	NA	NA	NA	NA	NA	NA	NA	417	469	175	450	106	187	433	589	994	673	390	372	64	NA	NA	NA	NA	75	128	70	130	99	85	107	87.33333333	76.83333333
509	2047539	2	Fri	school	4	Female	16	103	-0.3	Caucasian	Primary school	Yes	Very urbanised	86.9565217391304	4267	866	NA	NA	NA	NA	NA	NA	50	265	539	304	207	475	195	307	195	141	866	411	274	38	NA	NA	NA	NA	80	123	73	118	101	88	107	86.28571429	83.33333333
510	2047539	3	Sat	weekend	4	Female	16	103	-0.3	Caucasian	Primary school	Yes	Very urbanised	86.9565217391304	9762	1185	NA	NA	NA	NA	NA	NA	109	141	646	1036	796	802	579	758	174	792	684	967	710	1185	383	NA	NA	NA	84	132	75	112	105	86	114	83.71428571	82.33333333
511	2047539	4	Sun	weekend	4	Female	16	103	-0.3	Caucasian	Primary school	Yes	Very urbanised	86.9565217391304	7331	1487	NA	NA	NA	NA	NA	NA	7	234	59	111	367	736	204	975	1392	1487	772	433	503	51	NA	NA	NA	NA	88	137	82	129	108	96	115	98.16666667	95.42857143
512	2047539	5	Mon	school	4	Female	16	103	-0.3	Caucasian	Primary school	Yes	Very urbanised	86.9565217391304	4295	903	NA	NA	NA	NA	NA	NA	NA	62	630	129	181	264	221	471	460	496	903	288	182	NA	NA	NA	NA	NA	76	126	76	129	94	96	93	95.33333333	88.4
513	2047539	6	Tue	school	4	Female	16	103	-0.3	Caucasian	Primary school	Yes	Very urbanised	86.9565217391304	6095	1485	NA	6	NA	NA	NA	NA	30	273	651	654	208	228	470	204	178	1485	951	492	265	NA	NA	NA	NA	NA	82	129	81	118	102	89	107	88.66666667	90.75
514	2047539	7	Wed	school	4	Female	16	103	-0.3	Caucasian	Primary school	Yes	Very urbanised	86.9565217391304	4866	620	NA	NA	NA	NA	NA	NA	235	387	511	472	75	589	620	333	507	428	80	503	98	28	NA	NA	NA	NA	88	123	86	134	102	95	106	98.85714286	96.66666667
515	2047539	8	Thu	school	4	Female	16	103	-0.3	Caucasian	Primary school	Yes	Very urbanised	86.9565217391304	5934	825	NA	NA	NA	NA	NA	NA	188	385	475	230	368	413	806	513	825	604	651	124	341	11	NA	NA	NA	NA	89	128	74	104	104	94	109	86	93.25
516	2047539	9	Fri	school	4	Female	16	103	-0.3	Caucasian	Primary school	Yes	Very urbanised	86.9565217391304	5900	864	NA	NA	NA	NA	NA	NA	99	232	864	263	285	517	165	625	759	833	689	311	252	6	NA	NA	NA	NA	81	132	76	106	99	88	105	92.5	85
517	2047539	10	Sat	weekend	4	Female	16	103	-0.3	Caucasian	Primary school	Yes	Very urbanised	86.9565217391304	7025	1156	NA	NA	NA	NA	NA	NA	35	258	301	726	622	393	758	440	633	1077	1156	260	282	84	NA	NA	NA	NA	82	131	75	135	101	94	106	87.83333333	96
518	2047539	11	Sun	weekend	4	Female	16	103	-0.3	Caucasian	Primary school	Yes	Very urbanised	86.9565217391304	7481	1256	NA	NA	NA	NA	NA	NA	147	177	216	531	1256	1218	393	467	436	1195	1090	252	103	NA	NA	NA	NA	NA	82	137	81	123	108	87	117	83.42857143	80
519	2047539	12	Mon	school	4	Female	16	103	-0.3	Caucasian	Primary school	Yes	Very urbanised	86.9565217391304	4389	950	NA	NA	NA	NA	NA	NA	270	746	287	73	123	310	80	950	98	341	324	471	300	16	NA	NA	NA	NA	84	135	70	119	105	97	110	102.8333333	94.42857143
520	2047539	13	Tue	school	4	Female	16	103	-0.3	Caucasian	Primary school	Yes	Very urbanised	86.9565217391304	4737	789	NA	NA	NA	NA	NA	34	37	559	425	459	129	91	518	182	280	783	373	789	49	29	NA	NA	NA	NA	92	135	80	103	101	91	107	89.6	91.33333333
521	2047539	14	Wed	school	4	Female	16	103	-0.3	Caucasian	Primary school	Yes	Very urbanised	86.9565217391304	7977	1325	NA	NA	NA	NA	NA	NA	205	206	230	240	316	1325	1003	1245	1292	177	796	427	515	NA	NA	NA	NA	NA	84	125	86	123	104	90	110	87	90
522	2047539	15	Thu	school	4	Female	16	103	-0.3	Caucasian	Primary school	Yes	Very urbanised	86.9565217391304	4826	767	NA	NA	NA	NA	NA	NA	167	384	126	654	767	299	364	110	223	425	486	631	190	NA	NA	NA	NA	NA	81	122	53	113	102	93	107	98.33333333	91.6
523	2047539	16	Fri	school	4	Female	16	103	-0.3	Caucasian	Primary school	Yes	Very urbanised	86.9565217391304	5504	1153	NA	NA	NA	NA	NA	NA	236	430	396	432	196	491	138	1153	266	219	368	705	352	122	NA	NA	NA	NA	78	119	79	114	101	87	107	92.66666667	88.33333333
524	2047539	17	Sat	weekend	4	Female	16	103	-0.3	Caucasian	Primary school	Yes	Very urbanised	86.9565217391304	11465	1633	NA	NA	NA	NA	NA	NA	93	625	449	1036	381	411	515	1417	914	1286	257	1228	650	1633	570	NA	NA	NA	84	129	81	118	106	93	111	88.33333333	91.14285714
525	2047539	18	Sun	weekend	4	Female	16	103	-0.3	Caucasian	Primary school	Yes	Very urbanised	86.9565217391304	3277	480	NA	NA	NA	NA	NA	NA	8	90	21	92	374	241	473	202	467	313	480	291	225	NA	NA	NA	NA	NA	87	120	63	115	101	93	105	96.83333333	92.28571429
526	2047539	19	Mon	school	4	Female	16	103	-0.3	Caucasian	Primary school	Yes	Very urbanised	86.9565217391304	6297	1061	NA	NA	NA	NA	NA	NA	134	511	265	130	617	821	415	498	233	1061	933	474	205	NA	NA	NA	NA	NA	83	130	55	105	100	89	104	87.2	NA
527	2047539	20	Tue	school	4	Female	16	103	-0.3	Caucasian	Primary school	Yes	Very urbanised	86.9565217391304	6496	1823	NA	NA	NA	NA	NA	NA	351	495	590	145	252	129	1823	672	154	282	733	673	197	NA	NA	NA	NA	NA	84	124	72	119	102	91	108	98.5	91.2
528	2047539	21	Wed	school	4	Female	16	103	-0.3	Caucasian	Primary school	Yes	Very urbanised	86.9565217391304	4451	562	NA	NA	NA	NA	NA	NA	58	534	562	372	70	282	531	263	554	507	219	348	151	NA	NA	NA	NA	NA	80	124	NA	NA	99	90	104	88.71428571	85.8
529	7028545	0	Wed	school	2	Male	14	93	-0.3	Caucasian	Day care	Yes	Very urbanised	89.1304347826087	1467	608	NA	NA	NA	NA	NA	NA	NA	NA	NA	NA	NA	NA	NA	NA	NA	608	76	275	362	120	NA	NA	NA	NA	70	128	69	119	103	NA	106	NA	NA
530	7028545	1	Thu	school	2	Male	14	93	-0.3	Caucasian	Day care	Yes	Very urbanised	89.1304347826087	6366	1314	NA	NA	NA	NA	NA	NA	16	266	1314	454	NA	41	604	165	1009	1010	915	204	340	28	NA	NA	NA	NA	85	138	58	125	110	91	119	88.5	86
531	7028545	2	Fri	school	2	Male	14	93	-0.3	Caucasian	Day care	Yes	Very urbanised	89.1304347826087	8435	1673	NA	NA	NA	NA	NA	NA	102	204	1224	898	963	233	715	92	778	939	1673	392	194	28	NA	NA	NA	NA	88	131	80	128	109	94	116	97.42857143	92
532	7028545	3	Sat	weekend	2	Male	14	93	-0.3	Caucasian	Day care	Yes	Very urbanised	89.1304347826087	7821	1126	NA	NA	NA	NA	NA	NA	164	74	578	909	579	653	430	589	131	945	392	645	260	1126	346	NA	NA	NA	93	134	73	120	112	99	119	98.42857143	95.5
533	7028545	4	Sun	weekend	2	Male	14	93	-0.3	Caucasian	Day care	Yes	Very urbanised	89.1304347826087	5387	1470	NA	NA	NA	NA	NA	NA	10	352	95	241	337	564	300	220	1470	536	673	202	379	8	NA	NA	NA	NA	89	129	85	123	108	100	113	100.5	100.5
534	7028545	5	Mon	school	2	Male	14	93	-0.3	Caucasian	Day care	Yes	Very urbanised	89.1304347826087	4726	984	NA	NA	NA	NA	NA	NA	50	108	537	216	262	256	182	235	742	727	984	304	62	45	NA	NA	16	NA	88	134	67	117	112	97	120	98.85714286	94.5
535	7028545	6	Tue	school	2	Male	14	93	-0.3	Caucasian	Day care	Yes	Very urbanised	89.1304347826087	5099	878	NA	NA	NA	NA	NA	NA	24	178	542	214	878	300	403	523	432	647	441	406	111	NA	NA	NA	NA	NA	83	132	82	139	110	92	118	80.16666667	94.66666667
536	7028545	7	Wed	school	2	Male	14	93	-0.3	Caucasian	Day care	Yes	Very urbanised	89.1304347826087	5855	988	NA	NA	NA	NA	NA	NA	146	385	988	373	474	473	321	106	695	268	292	894	391	26	NA	23	NA	NA	92	134	72	128	112	96	119	94.57142857	98
537	7028545	8	Thu	school	2	Male	14	93	-0.3	Caucasian	Day care	Yes	Very urbanised	89.1304347826087	5736	1053	NA	NA	NA	NA	NA	NA	173	207	732	1033	141	168	187	724	1053	239	737	87	255	NA	NA	NA	NA	NA	88	137	71	118	109	93	117	91	94.57142857
538	7028545	9	Fri	school	2	Male	14	93	-0.3	Caucasian	Day care	Yes	Very urbanised	89.1304347826087	8863	2101	NA	NA	NA	NA	NA	NA	92	300	1453	127	582	359	348	746	1055	2101	1223	292	185	NA	NA	NA	NA	NA	84	138	76	120	111	96	119	94.66666667	95.42857143
539	7028545	10	Sat	weekend	2	Male	14	93	-0.3	Caucasian	Day care	Yes	Very urbanised	89.1304347826087	7373	1284	NA	NA	NA	NA	NA	7	49	234	419	1150	532	916	453	523	364	1284	1142	80	179	41	NA	NA	NA	NA	87	138	68	122	111	93	119	88.16666667	92.14285714
540	7028545	11	Sun	weekend	2	Male	14	93	-0.3	Caucasian	Day care	Yes	Very urbanised	89.1304347826087	6802	1587	NA	NA	NA	NA	NA	NA	84	177	94	175	771	518	246	856	766	1587	1224	253	51	NA	NA	NA	NA	NA	89	134	75	113	110	96	116	92.85714286	96.5
541	7028545	12	Mon	school	2	Male	14	93	-0.3	Caucasian	Day care	Yes	Very urbanised	89.1304347826087	5036	826	NA	NA	NA	NA	NA	51	223	363	826	196	485	345	462	388	128	442	438	439	226	24	NA	NA	NA	NA	85	135	76	123	111	95	119	90.28571429	91.16666667
542	7028545	13	Tue	school	2	Male	14	93	-0.3	Caucasian	Day care	Yes	Very urbanised	89.1304347826087	4473	1060	NA	NA	NA	NA	NA	NA	60	342	425	266	1060	377	153	129	100	356	294	785	120	6	NA	NA	NA	NA	89	136	73	105	110	95	117	87.66666667	88.5
543	7028545	14	Wed	school	2	Male	14	93	-0.3	Caucasian	Day care	Yes	Very urbanised	89.1304347826087	3838	1056	NA	NA	NA	NA	NA	NA	118	154	319	564	120	121	261	141	146	1056	400	265	154	19	NA	NA	NA	NA	84	131	74	119	108	90	115	87.85714286	85.83333333
544	7028545	15	Thu	school	2	Male	14	93	-0.3	Caucasian	Day care	Yes	Very urbanised	89.1304347826087	3075	538	NA	NA	NA	NA	NA	NA	40	244	129	538	474	196	145	111	146	241	270	379	162	NA	NA	NA	NA	NA	82	128	74	118	105	95	111	99.28571429	91.16666667
545	7028545	16	Fri	school	2	Male	14	93	-0.3	Caucasian	Day care	Yes	Very urbanised	89.1304347826087	6314	1123	NA	NA	NA	NA	NA	NA	51	229	1123	183	1064	940	171	21	884	64	512	557	450	65	NA	NA	NA	NA	82	129	65	142	106	93	113	95.5	87.66666667
546	7028545	17	Sat	weekend	2	Male	14	93	-0.3	Caucasian	Day care	Yes	Very urbanised	89.1304347826087	10367	1820	NA	NA	NA	NA	NA	NA	55	702	982	1082	282	352	514	897	789	1820	178	647	891	733	443	NA	NA	NA	90	152	100	136	124	96	133	90.57142857	89.83333333
547	7028545	18	Sun	weekend	2	Male	14	93	-0.3	Caucasian	Day care	Yes	Very urbanised	89.1304347826087	2848	729	NA	NA	NA	NA	NA	NA	NA	82	129	108	729	231	324	198	497	53	252	185	27	33	NA	NA	NA	NA	91	130	83	110	110	110	113	114.8333333	111.6
548	7028545	19	Mon	school	2	Male	14	93	-0.3	Caucasian	Day care	Yes	Very urbanised	89.1304347826087	4810	794	NA	NA	NA	NA	NA	NA	134	142	615	312	794	447	186	35	420	289	764	518	154	NA	NA	NA	NA	NA	82	132	79	133	106	90	113	92.66666667	84
549	7028545	20	Tue	school	2	Male	14	93	-0.3	Caucasian	Day care	Yes	Very urbanised	89.1304347826087	4710	663	NA	NA	NA	NA	NA	NA	410	330	663	97	301	290	296	378	264	492	520	540	129	NA	NA	NA	NA	NA	86	139	71	120	109	95	116	91.5	89
550	7028545	21	Wed	school	2	Male	14	93	-0.3	Caucasian	Day care	Yes	Very urbanised	89.1304347826087	6367	877	NA	NA	NA	NA	NA	NA	60	172	690	877	731	802	202	330	746	738	643	266	110	NA	NA	NA	NA	NA	83	133	NA	NA	107	94	113	91.42857143	94
551	4492469	0	Thu	school	5	Female	NA	108	NA	Caucasian	Primary school	Yes	Moderately urbanised	100	1718	902	NA	NA	NA	NA	NA	NA	NA	NA	NA	NA	NA	NA	NA	23	771	902	13	9	NA	NA	NA	NA	NA	NA	97	169	NA	NA	109	NA	109	NA	NA
552	4492469	1	Sun	weekend	5	Female	NA	108	NA	Caucasian	Primary school	Yes	Moderately urbanised	100	8777	1839	NA	NA	NA	NA	NA	NA	NA	7	505	374	192	539	855	1183	712	1839	1073	909	215	337	NA	NA	NA	NA	77	119	68	100	96	88	101	82.5	84.85714286
553	4492469	2	Mon	school	5	Female	NA	108	NA	Caucasian	Primary school	Yes	Moderately urbanised	100	7044	1548	NA	NA	NA	NA	NA	NA	118	418	539	128	669	261	894	215	727	546	1548	323	512	146	NA	NA	NA	NA	73	136	66	97	97	79	106	80	73.66666667
554	4492469	3	Tue	school	5	Female	NA	108	NA	Caucasian	Primary school	Yes	Moderately urbanised	100	8393	1883	NA	NA	NA	NA	NA	NA	39	277	468	141	893	202	1257	340	1283	1883	614	328	241	427	NA	NA	NA	NA	73	135	67	100	95	79	103	76.6	74.75
555	4492469	4	Wed	school	5	Female	NA	108	NA	Caucasian	Primary school	Yes	Moderately urbanised	100	11024	2865	NA	NA	NA	NA	NA	NA	55	340	703	256	1059	967	1239	320	1070	574	2865	521	735	320	NA	NA	NA	NA	71	126	67	95	95	77	104	76	72.16666667
556	4492469	5	Thu	school	5	Female	NA	108	NA	Caucasian	Primary school	Yes	Moderately urbanised	100	8874	1342	NA	NA	NA	NA	NA	NA	NA	399	1341	322	667	668	972	566	1342	1214	516	543	136	173	NA	NA	NA	NA	70	137	53	94	95	76	104	75	74.66666667
557	4492469	6	Fri	school	5	Female	NA	108	NA	Caucasian	Primary school	Yes	Moderately urbanised	100	11042	2599	NA	NA	NA	NA	NA	NA	79	433	636	592	606	82	722	450	436	2599	2241	1676	319	165	6	NA	NA	NA	69	149	66	97	102	75	114	77.66666667	74.5
558	4492469	7	Sat	weekend	5	Female	NA	108	NA	Caucasian	Primary school	Yes	Moderately urbanised	100	8038	1443	NA	NA	NA	NA	NA	NA	NA	283	NA	260	273	1011	1406	1443	1429	704	647	82	434	66	NA	NA	NA	NA	75	126	65	97	94	82	100	78.5	85.83333333
559	4492469	8	Sun	weekend	5	Female	NA	108	NA	Caucasian	Primary school	Yes	Moderately urbanised	100	8196	1154	NA	NA	NA	NA	NA	NA	26	103	264	468	214	525	801	899	632	1154	973	602	962	573	NA	NA	NA	NA	68	136	75	126	102	77	111	76.8	72
560	4492469	9	Mon	school	5	Female	NA	108	NA	Caucasian	Primary school	Yes	Moderately urbanised	100	5939	1282	NA	NA	NA	NA	NA	NA	NA	254	344	207	1142	471	1282	122	358	532	355	487	177	174	34	NA	NA	NA	78	122	82	111	103	85	110	87.33333333	89.14285714
561	4492469	10	Tue	school	5	Female	NA	108	NA	Caucasian	Primary school	Yes	Moderately urbanised	100	5810	1393	NA	NA	NA	NA	NA	NA	9	230	299	154	893	294	1393	269	329	151	54	1309	159	143	8	21	32	6	86	130	NA	NA	107	91	115	95	91
562	4492469	11	Wed	school	5	Female	NA	108	NA	Caucasian	Primary school	Yes	Moderately urbanised	100	8688	1634	NA	NA	27	25	6	NA	6	196	255	179	1209	968	491	560	837	1634	1057	942	150	146	NA	NA	NA	NA	82	134	77	105	104	88	111	86.5	93.57142857
563	4492469	12	Thu	school	5	Female	NA	108	NA	Caucasian	Primary school	Yes	Moderately urbanised	100	7356	2119	NA	NA	NA	NA	NA	NA	55	415	361	166	908	570	625	148	568	1085	2119	176	110	50	NA	NA	NA	NA	82	139	71	110	102	90	107	95.66666667	91.2
564	4492469	13	Fri	school	5	Female	NA	108	NA	Caucasian	Primary school	Yes	Moderately urbanised	100	6240	988	23	NA	NA	NA	NA	NA	NA	223	399	102	949	261	988	815	256	613	271	613	432	260	35	NA	NA	NA	71	113	61	88	91	81	98	85.4	82.71428571
565	4492469	14	Sat	weekend	5	Female	NA	108	NA	Caucasian	Primary school	Yes	Moderately urbanised	100	8639	2670	NA	NA	NA	NA	NA	NA	NA	640	370	306	234	1652	1175	2670	38	150	148	107	900	182	67	NA	NA	NA	63	104	57	93	85	72	92	71.85714286	74.16666667
566	4492469	15	Sun	weekend	5	Female	NA	108	NA	Caucasian	Primary school	Yes	Moderately urbanised	100	8582	1132	NA	NA	NA	NA	NA	NA	NA	134	458	220	299	1044	1024	1132	562	589	807	1053	926	334	NA	NA	NA	NA	63	121	65	93	89	69	97	64.57142857	70
567	4492469	16	Mon	school	5	Female	NA	108	NA	Caucasian	Primary school	Yes	Moderately urbanised	100	7049	1694	NA	NA	NA	NA	NA	NA	24	347	451	82	426	458	860	304	598	638	1694	883	109	175	NA	NA	NA	NA	67	118	64	92	91	73	100	73.66666667	74.33333333
568	4492469	17	Tue	school	5	Female	NA	108	NA	Caucasian	Primary school	Yes	Moderately urbanised	100	5004	1122	NA	NA	NA	NA	NA	NA	138	348	351	221	1122	335	992	142	298	225	107	407	183	135	NA	NA	NA	NA	63	109	49	109	83	73	88	71.25	68
569	4492469	18	Wed	school	5	Female	NA	108	NA	Caucasian	Primary school	Yes	Moderately urbanised	100	10716	2788	NA	NA	NA	NA	NA	NA	77	370	288	910	1419	1491	548	578	629	170	2788	956	232	260	NA	NA	NA	NA	67	108	54	107	84	69	92	68.85714286	64.75
570	4492469	19	Thu	school	5	Female	NA	108	NA	Caucasian	Primary school	Yes	Moderately urbanised	100	7779	1589	NA	NA	NA	NA	NA	NA	166	273	433	128	864	564	1589	234	529	583	337	1226	234	372	NA	247	NA	NA	61	107	55	98	81	70	87	64.66666667	71.5
571	4492469	20	Fri	school	5	Female	NA	108	NA	Caucasian	Primary school	Yes	Moderately urbanised	100	19893	2732	NA	NA	NA	NA	NA	NA	98	605	1705	1519	2666	2370	1850	2732	2170	1954	1295	19	167	318	425	NA	NA	NA	61	119	63	97	92	66	103	65.33333333	64.33333333
572	4492469	21	Sat	weekend	5	Female	NA	108	NA	Caucasian	Primary school	Yes	Moderately urbanised	100	8865	2622	NA	NA	NA	NA	NA	NA	NA	519	228	413	480	522	183	433	1093	2622	531	778	404	136	233	290	NA	NA	64	107	NA	NA	83	75	86	72.6	75.5
573	6041848	0	Mon	school	2	Female	15	93	0.8	Caucasian	Day care	No	Extremely urbanised	100	2236	778	NA	NA	NA	NA	NA	NA	NA	NA	NA	NA	NA	NA	NA	NA	NA	778	581	749	104	24	NA	NA	NA	NA	79	139	73	110	105	NA	111	NA	NA
574	6041848	1	Tue	school	2	Female	15	93	0.8	Caucasian	Day care	No	Extremely urbanised	100	5808	1954	NA	NA	NA	NA	NA	NA	21	556	442	NA	196	418	10	NA	393	436	1038	1954	338	NA	NA	NA	6	NA	79	145	50	116	108	86	117	84.83333333	91.6
575	6041848	2	Wed	school	2	Female	15	93	0.8	Caucasian	Day care	No	Extremely urbanised	100	7320	2569	NA	NA	NA	NA	NA	NA	7	265	502	89	1812	2569	471	67	8	NA	283	850	384	13	NA	NA	NA	NA	94	153	79	121	110	86	121	85.42857143	79.83333333
576	6041848	3	Thu	school	2	Female	15	93	0.8	Caucasian	Day care	No	Extremely urbanised	100	4444	973	NA	NA	NA	NA	NA	NA	NA	712	495	476	67	337	NA	28	185	423	973	586	151	11	NA	NA	NA	NA	83	135	79	118	106	91	114	91	88.28571429
577	6041848	4	Fri	school	2	Female	15	93	0.8	Caucasian	Day care	No	Extremely urbanised	100	1602	688	NA	NA	NA	NA	NA	NA	NA	NA	175	85	12	81	93	74	13	NA	688	318	63	NA	NA	NA	NA	NA	89	149	52	139	116	95	126	92.57142857	95.5
578	6041848	5	Sat	weekend	2	Female	15	93	0.8	Caucasian	Day care	No	Extremely urbanised	100	6681	1793	NA	NA	NA	NA	NA	NA	NA	61	425	123	684	1379	91	244	16	NA	215	1589	1793	61	NA	NA	NA	NA	89	159	NA	NA	114	96	121	97.84694933	95.14285714
579	6041848	6	Sun	weekend	2	Female	15	93	0.8	Caucasian	Day care	No	Extremely urbanised	100	6379	3071	NA	NA	NA	NA	NA	NA	NA	NA	294	559	NA	375	695	51	NA	358	829	3071	113	34	NA	NA	NA	NA	79	138	55	110	110	NA	113	NA	NA
580	6041848	7	Mon	school	2	Female	15	93	0.8	Caucasian	Day care	No	Extremely urbanised	100	6380	3673	NA	NA	NA	NA	NA	NA	NA	398	144	35	NA	33	NA	10	331	3673	1028	488	207	33	NA	NA	NA	NA	90	163	73	113	101	84	109	79.66666667	82.66666667
581	6041848	8	Tue	school	2	Female	15	93	0.8	Caucasian	Day care	No	Extremely urbanised	100	2928	635	NA	NA	NA	NA	NA	NA	NA	307	635	494	NA	20	NA	31	261	106	276	482	304	12	NA	NA	NA	NA	85	133	71	122	100	84	109	85.14285714	82.16666667
582	6041848	9	Wed	school	2	Female	15	93	0.8	Caucasian	Day care	No	Extremely urbanised	100	4637	1430	NA	NA	NA	NA	NA	NA	NA	196	359	252	441	376	55	12	10	307	1430	809	346	44	NA	NA	NA	NA	88	139	76	107	110	85	121	83	84.57142857
583	6041848	10	Thu	school	2	Female	15	93	0.8	Caucasian	Day care	No	Extremely urbanised	100	2489	717	NA	NA	NA	NA	NA	NA	261	274	171	NA	22	68	10	NA	20	78	717	111	707	50	NA	NA	NA	NA	80	131	73	106	104	87	113	90.28571429	88.16666667
584	6041848	11	Fri	school	2	Female	15	93	0.8	Caucasian	Day care	No	Extremely urbanised	100	4791	950	NA	NA	NA	NA	NA	12	557	353	600	777	NA	18	NA	NA	108	444	865	950	100	7	NA	NA	NA	NA	76	161	63	119	105	86	114	88.5	85
585	6041848	12	Sat	weekend	2	Female	15	93	0.8	Caucasian	Day care	No	Extremely urbanised	100	2339	641	NA	NA	NA	NA	NA	NA	NA	163	8	NA	NA	NA	NA	NA	NA	601	641	603	232	91	NA	NA	NA	NA	75	104	71	121	104	86	117	84.70352782	86.04464286
586	6041848	13	Sun	weekend	2	Female	15	93	0.8	Caucasian	Day care	No	Extremely urbanised	100	3211	724	NA	NA	NA	NA	NA	NA	NA	252	593	724	283	369	605	NA	NA	54	NA	NA	198	133	NA	NA	NA	NA	82	134	39	113	103	88	110	90.5	88.16666667
587	6041848	14	Mon	school	2	Female	15	93	0.8	Caucasian	Day care	No	Extremely urbanised	100	5410	2181	NA	NA	NA	NA	NA	NA	NA	175	116	195	168	1576	304	17	6	82	2181	321	184	85	NA	NA	NA	NA	72	135	67	114	103	84	113	93.75	80.66666667
588	6041848	15	Tue	school	2	Female	15	93	0.8	Caucasian	Day care	No	Extremely urbanised	100	2933	624	NA	NA	NA	NA	NA	NA	27	496	624	75	NA	68	7	7	12	33	593	462	523	6	NA	NA	NA	NA	78	136	72	110	102	85	110	81.14285714	82.83333333
589	6041848	16	Wed	school	2	Female	15	93	0.8	Caucasian	Day care	No	Extremely urbanised	100	1025	581	NA	NA	NA	NA	NA	NA	NA	6	NA	NA	NA	NA	NA	NA	NA	NA	NA	581	348	90	NA	NA	NA	NA	68	125	53	108	93	86	103	80.28571429	88.33333333
590	6041848	17	Thu	school	2	Female	15	93	0.8	Caucasian	Day care	No	Extremely urbanised	100	4133	1370	NA	NA	NA	NA	NA	NA	80	811	254	22	39	319	53	NA	73	16	1370	634	443	19	NA	NA	NA	NA	80	116	69	109	100	82	109	79.83333333	77.66666667
591	6041848	18	Fri	school	2	Female	15	93	0.8	Caucasian	Day care	No	Extremely urbanised	100	1933	682	NA	NA	NA	NA	NA	NA	95	NA	205	102	49	14	51	NA	9	167	682	29	515	15	NA	NA	NA	NA	77	129	65	110	101	84	108	84.71428571	85.83333333
592	6041848	19	Sat	weekend	2	Female	15	93	0.8	Caucasian	Day care	No	Extremely urbanised	100	4759	1352	NA	NA	NA	NA	NA	NA	31	647	584	264	203	437	12	12	297	379	470	64	1352	7	NA	NA	NA	NA	77	137	74	115	106	85	116	82.85714286	82
593	6041848	20	Sun	weekend	2	Female	15	93	0.8	Caucasian	Day care	No	Extremely urbanised	100	4575	1070	NA	NA	NA	NA	NA	NA	156	581	268	501	279	1070	320	300	NA	12	227	178	602	62	19	NA	NA	NA	77	139	73	128	106	85	117	81.57142857	84
594	6041848	21	Mon	school	2	Female	15	93	0.8	Caucasian	Day care	No	Extremely urbanised	100	5849	2783	NA	NA	NA	NA	NA	NA	7	182	583	608	12	112	104	NA	136	2783	823	357	136	NA	NA	NA	6	NA	82	138	NA	NA	109	89	118	85	86.5
595	5016800	0	Tue	school	5	Female	18	116	-1.8	Caucasian	Primary school	Yes	Extremely urbanised	98.9130434782609	1487	1147	NA	NA	NA	NA	NA	NA	NA	NA	NA	NA	NA	NA	NA	NA	NA	15	NA	1147	108	204	13	NA	NA	NA	59	109	56	100	81	NA	86	NA	NA
596	5016800	1	Wed	school	5	Female	18	116	-1.8	Caucasian	Primary school	Yes	Extremely urbanised	98.9130434782609	5907	1822	NA	NA	NA	NA	NA	NA	20	122	532	574	345	259	459	296	96	676	1822	414	257	35	NA	NA	NA	NA	64	112	57	91	86	72	93	68.33333333	74.5
597	5016800	2	Thu	school	5	Female	18	116	-1.8	Caucasian	Primary school	Yes	Extremely urbanised	98.9130434782609	5626	1389	NA	NA	NA	NA	NA	NA	55	284	720	110	725	360	1389	141	596	214	371	177	178	306	NA	NA	NA	NA	66	113	56	111	85	70	91	63.16666667	68.5
598	5016800	3	Fri	school	5	Female	18	116	-1.8	Caucasian	Primary school	Yes	Extremely urbanised	98.9130434782609	5252	715	NA	NA	NA	NA	NA	NA	NA	439	495	101	715	283	709	381	256	400	529	391	333	220	NA	NA	NA	NA	65	122	52	123	89	74	97	74.33333333	75
599	5016800	4	Sat	weekend	5	Female	18	116	-1.8	Caucasian	Primary school	Yes	Extremely urbanised	98.9130434782609	5520	998	NA	NA	NA	NA	NA	NA	NA	126	853	998	446	70	281	680	352	301	431	542	215	218	7	NA	NA	NA	62	113	61	125	89	72	96	76	78.66666667
600	5016800	5	Sun	weekend	5	Female	18	116	-1.8	Caucasian	Primary school	Yes	Extremely urbanised	98.9130434782609	8671	2416	NA	NA	NA	NA	NA	NA	NA	52	158	715	851	2416	1351	1185	1360	361	22	18	170	12	NA	NA	NA	NA	74	129	58	133	96	85	102	93.2	89
601	5016800	6	Mon	school	5	Female	18	116	-1.8	Caucasian	Primary school	Yes	Extremely urbanised	98.9130434782609	5944	1244	NA	NA	NA	NA	NA	NA	NA	145	469	93	711	177	969	135	236	1244	620	796	100	249	NA	NA	NA	NA	62	111	57	112	86	77	91	71.66666667	82.42857143
602	5016800	7	Tue	school	5	Female	18	116	-1.8	Caucasian	Primary school	Yes	Extremely urbanised	98.9130434782609	4517	1298	NA	NA	NA	NA	NA	NA	20	252	461	38	826	159	1298	967	NA	NA	NA	NA	157	257	82	NA	NA	NA	80	142	57	116	91	74	100	68.16666667	72.42857143
603	5016800	8	Wed	school	5	Female	18	116	-1.8	Caucasian	Primary school	Yes	Extremely urbanised	98.9130434782609	7562	1981	NA	NA	NA	NA	NA	NA	NA	126	327	459	1274	204	636	193	801	877	1981	326	256	77	25	NA	NA	NA	62	125	56	88	89	70	98	60.16666667	75.83333333
604	5016800	9	Thu	school	5	Female	18	116	-1.8	Caucasian	Primary school	Yes	Extremely urbanised	98.9130434782609	6135	1283	NA	NA	NA	NA	NA	NA	NA	343	505	156	827	125	1283	34	655	694	464	330	241	469	9	NA	NA	NA	61	110	53	123	82	67	89	68.66666667	67.85714286
605	5016800	10	Fri	school	5	Female	18	116	-1.8	Caucasian	Primary school	Yes	Extremely urbanised	98.9130434782609	6603	1065	NA	NA	NA	NA	NA	NA	75	315	502	431	1029	261	707	305	451	62	1065	514	602	234	50	NA	NA	NA	62	118	52	105	88	69	97	65	69.5
606	5016800	11	Sat	weekend	5	Female	18	116	-1.8	Caucasian	Primary school	Yes	Extremely urbanised	98.9130434782609	5859	899	NA	NA	NA	NA	NA	NA	NA	86	87	260	735	889	334	707	551	188	899	155	633	164	171	NA	NA	NA	60	107	51	85	80	68	86	67.42857143	64.5
607	5016800	12	Sun	weekend	5	Female	18	116	-1.8	Caucasian	Primary school	Yes	Extremely urbanised	98.9130434782609	8308	2611	NA	NA	NA	NA	NA	NA	8	165	210	231	129	1102	467	674	320	1014	2611	784	298	208	87	NA	NA	NA	55	119	52	128	86	61	97	66	58.6
608	5016800	13	Mon	school	5	Female	18	116	-1.8	Caucasian	Primary school	Yes	Extremely urbanised	98.9130434782609	5512	1680	NA	NA	NA	NA	NA	NA	NA	303	557	226	592	108	1680	84	532	79	599	260	258	234	NA	NA	NA	NA	62	117	54	90	84	68	92	71.66666667	65.28571429
609	5016800	14	Tue	school	5	Female	18	116	-1.8	Caucasian	Primary school	Yes	Extremely urbanised	98.9130434782609	7195	1443	NA	NA	NA	NA	NA	NA	NA	184	462	220	743	142	1443	1296	241	338	352	785	295	665	29	NA	NA	NA	58	119	59	111	87	67	97	66.57142857	75.83333333
610	5016800	15	Wed	school	5	Female	18	116	-1.8	Caucasian	Primary school	Yes	Extremely urbanised	98.9130434782609	9573	2304	NA	NA	NA	NA	NA	NA	6	318	709	610	1311	159	625	608	165	1639	2304	683	175	216	45	NA	NA	NA	64	111	57	109	89	75	96	63.42857143	73.83333333
611	5016800	16	Thu	school	5	Female	18	116	-1.8	Caucasian	Primary school	Yes	Extremely urbanised	98.9130434782609	8779	1615	NA	NA	NA	NA	NA	NA	NA	287	530	231	687	282	1615	204	862	907	1147	907	126	994	NA	NA	NA	NA	61	120	54	102	87	68	96	68.33333333	64.33333333
612	5016800	17	Fri	school	5	Female	18	116	-1.8	Caucasian	Primary school	Yes	Extremely urbanised	98.9130434782609	13186	3638	NA	NA	NA	NA	NA	NA	7	385	267	3614	1511	3638	664	766	238	915	230	437	336	160	NA	18	NA	NA	58	132	55	89	90	68	100	67.33333333	67
613	5016800	18	Sat	holiday	5	Female	18	116	-1.8	Caucasian	Primary school	Yes	Extremely urbanised	98.9130434782609	7704	1541	NA	NA	NA	NA	NA	NA	11	81	191	589	1140	1086	505	250	782	571	1541	328	463	89	77	NA	NA	NA	57	112	48	103	87	64	96	62	65.66666667
614	5016800	19	Sun	holiday	5	Female	18	116	-1.8	Caucasian	Primary school	Yes	Extremely urbanised	98.9130434782609	3023	400	NA	NA	NA	NA	NA	NA	53	6	91	222	148	259	400	364	211	372	394	114	277	88	24	NA	NA	NA	63	107	55	116	83	74	88	73.66666667	75.71428571
615	5016800	20	Mon	holiday	5	Female	18	116	-1.8	Caucasian	Primary school	Yes	Extremely urbanised	98.9130434782609	13782	3436	NA	NA	NA	NA	NA	NA	NA	266	714	828	3436	207	3205	1284	1161	212	256	1334	95	745	15	NA	NA	NA	61	111	58	114	90	72	100	69.33333333	69.66666667
616	5016800	21	Tue	holiday	5	Female	18	116	-1.8	Caucasian	Primary school	Yes	Extremely urbanised	98.9130434782609	3058	861	NA	NA	NA	NA	NA	NA	NA	34	322	849	NA	NA	NA	NA	251	861	98	12	265	366	NA	NA	NA	NA	61	110	NA	NA	82	74	89	79.66666667	72
617	6994615	0	Fri	school	4	Female	15	106	-2	Caucasian	Primary school	Yes	Very urbanised	82.6086956521739	781	354	NA	NA	NA	NA	NA	NA	NA	NA	NA	NA	NA	NA	NA	NA	NA	54	52	135	59	354	127	NA	NA	NA	69	117	62	106	91	NA	96	NA	NA
618	6994615	1	Sat	holiday	4	Female	15	106	-2	Caucasian	Primary school	Yes	Very urbanised	82.6086956521739	4887	1109	NA	NA	NA	NA	NA	NA	35	163	52	28	29	58	107	226	387	524	536	744	1109	700	94	NA	95	NA	77	140	85	138	103	81	109	85	76
619	6994615	2	Sun	holiday	4	Female	15	106	-2	Caucasian	Primary school	Yes	Very urbanised	82.6086956521739	4614	762	NA	NA	NA	NA	NA	NA	NA	NA	NA	68	483	420	467	364	762	508	149	631	103	89	525	45	NA	NA	82	131	72	132	103	105	105	112.2857143	112.3333333
620	6994615	3	Mon	holiday	4	Female	15	106	-2	Caucasian	Primary school	Yes	Very urbanised	82.6086956521739	4208	1741	NA	NA	NA	NA	NA	NA	NA	10	225	117	12	89	20	472	290	590	1741	217	259	166	NA	NA	NA	NA	82	125	73	118	98	87	103	83.33333333	86.5
621	6994615	4	Tue	holiday	4	Female	15	106	-2	Caucasian	Primary school	Yes	Very urbanised	82.6086956521739	3422	823	NA	NA	NA	NA	NA	NA	NA	NA	258	239	14	29	163	622	183	700	234	823	93	64	NA	NA	NA	NA	79	141	65	135	109	93	118	89	90.71428571
622	6994615	5	Wed	holiday	4	Female	15	106	-2	Caucasian	Primary school	Yes	Very urbanised	82.6086956521739	2666	644	NA	NA	NA	NA	NA	NA	NA	NA	64	245	321	127	264	213	644	358	220	129	52	29	NA	NA	NA	NA	82	145	90	150	115	90	123	84.66666667	93.57142857
623	6994615	6	Thu	holiday	4	Female	15	106	-2	Caucasian	Primary school	Yes	Very urbanised	82.6086956521739	1336	265	NA	NA	NA	NA	NA	NA	NA	NA	22	123	178	105	147	265	97	40	6	68	160	97	28	NA	NA	NA	93	128	52	117	109	117	108	133.2	126.75
624	6994615	7	Fri	holiday	4	Female	15	106	-2	Caucasian	Primary school	Yes	Very urbanised	82.6086956521739	4191	1881	NA	NA	NA	NA	NA	NA	NA	NA	77	159	301	326	245	1881	199	74	76	124	149	180	164	8	66	162	84	118	NA	NA	102	97	105	101.7142857	101
625	6994615	8	Sat	holiday	4	Female	15	106	-2	Caucasian	Primary school	Yes	Very urbanised	82.6086956521739	6932	1829	6	NA	NA	NA	NA	NA	NA	NA	59	231	632	281	820	507	593	1829	873	491	146	389	75	NA	NA	NA	79	127	75	114	99	84	106	82.83333333	86.28571429
626	6994615	9	Sun	holiday	4	Female	15	106	-2	Caucasian	Primary school	Yes	Very urbanised	82.6086956521739	2050	407	NA	NA	NA	NA	NA	NA	NA	16	17	193	21	192	407	278	57	8	48	339	387	87	NA	NA	NA	NA	72	107	66	111	89	80	93	72.71428571	78.66666667
627	6994615	10	Mon	school	4	Female	15	106	-2	Caucasian	Primary school	Yes	Very urbanised	82.6086956521739	2084	434	NA	NA	NA	NA	NA	NA	NA	89	20	52	209	141	235	112	48	211	434	221	277	35	NA	NA	NA	NA	73	112	71	109	90	77	95	79	73.42857143
628	6994615	11	Tue	school	4	Female	15	106	-2	Caucasian	Primary school	Yes	Very urbanised	82.6086956521739	7295	1256	NA	NA	NA	NA	NA	NA	16	234	493	305	588	487	788	210	1254	736	154	1256	631	143	NA	NA	NA	NA	74	131	68	114	98	80	106	72	85.33333333
629	6994615	12	Wed	school	4	Female	15	106	-2	Caucasian	Primary school	Yes	Very urbanised	82.6086956521739	5421	1034	NA	NA	NA	NA	NA	NA	47	170	741	582	261	477	1034	177	331	694	456	196	29	151	NA	18	57	NA	73	121	67	115	97	84	104	96.33333333	82.66666667
630	6994615	13	Thu	school	4	Female	15	106	-2	Caucasian	Primary school	Yes	Very urbanised	82.6086956521739	9785	1805	NA	NA	NA	NA	NA	NA	NA	81	638	1269	142	206	553	597	751	1008	956	497	1198	1805	64	NA	NA	NA	74	124	68	119	99	82	107	78.83333333	75.33333333
631	6994615	14	Fri	school	4	Female	15	106	-2	Caucasian	Primary school	Yes	Very urbanised	82.6086956521739	3096	670	NA	NA	NA	NA	NA	NA	NA	NA	6	20	373	33	371	670	607	127	202	191	71	405	20	NA	NA	NA	72	120	60	115	92	82	96	74.2	79.5
632	6994615	15	Sat	weekend	4	Female	15	106	-2	Caucasian	Primary school	Yes	Very urbanised	82.6086956521739	2382	515	NA	NA	NA	NA	NA	NA	NA	34	56	57	14	282	179	515	331	123	27	259	319	186	NA	NA	NA	NA	69	117	63	116	90	76	97	75.33333333	69.16666667
633	6994615	16	Sun	weekend	4	Female	15	106	-2	Caucasian	Primary school	Yes	Very urbanised	82.6086956521739	3488	1033	NA	NA	NA	NA	NA	NA	NA	NA	51	43	107	166	987	1033	272	56	26	340	79	328	NA	NA	NA	NA	69	121	63	121	91	79	97	80.5	76.5
634	6994615	17	Mon	school	4	Female	15	106	-2	Caucasian	Primary school	Yes	Very urbanised	82.6086956521739	6356	959	NA	NA	NA	NA	NA	NA	28	311	349	746	470	959	956	363	857	540	148	228	198	203	NA	NA	NA	NA	69	126	NA	NA	98	76	108	70.5	74.71428571
635	6994615	18	Tue	school	4	Female	15	106	-2	Caucasian	Primary school	Yes	Very urbanised	82.6086956521739	7945	1646	NA	NA	NA	NA	NA	NA	55	101	922	543	165	453	1019	347	781	814	404	1646	471	216	8	NA	NA	NA	72	135	68	112	99	81	109	84.33333333	76.71428571
636	6994615	19	Wed	school	4	Female	15	106	-2	Caucasian	Primary school	Yes	Very urbanised	82.6086956521739	5065	2139	NA	NA	NA	NA	NA	NA	12	40	NA	144	2139	171	127	192	568	478	636	280	75	203	NA	NA	NA	NA	71	121	NA	NA	94	82	101	81.33333333	81.33333333
637	6994615	20	Thu	school	4	Female	15	106	-2	Caucasian	Primary school	Yes	Very urbanised	82.6086956521739	6294	841	NA	NA	NA	NA	NA	NA	56	357	551	520	457	317	595	396	841	720	816	116	126	208	218	NA	NA	NA	69	122	66	104	95	78	102	75.33333333	79.66666667
638	6994615	21	Fri	school	4	Female	15	106	-2	Caucasian	Primary school	Yes	Very urbanised	82.6086956521739	7167	1320	NA	NA	NA	NA	NA	NA	NA	211	865	407	429	1320	1130	83	204	437	713	316	675	247	130	NA	NA	NA	72	122	NA	NA	93	82	99	76.66666667	80.66666667
639	7163562	0	Fri	school	3	Female	15	103	-1.4	Caucasian	Day care	No	Very urbanised	92.3913043478261	3845	2144	NA	NA	NA	NA	NA	NA	NA	NA	NA	NA	26	NA	NA	NA	2144	810	77	149	191	441	7	NA	NA	NA	107	127	105	145	117	NA	118	NA	NA
640	7163562	1	Sat	holiday	3	Female	15	103	-1.4	Caucasian	Day care	No	Very urbanised	92.3913043478261	3582	669	NA	NA	NA	NA	NA	7	NA	NA	21	14	50	121	54	50	484	566	669	632	310	588	16	NA	NA	NA	118	170	108	155	141	124	147	120	119
641	7163562	2	Sun	holiday	3	Female	15	103	-1.4	Caucasian	Day care	No	Very urbanised	92.3913043478261	3952	816	NA	NA	NA	NA	NA	NA	NA	18	NA	43	392	143	354	383	599	212	96	816	687	128	81	NA	NA	NA	114	138	110	155	135	129	139	144.6666667	131.6666667
642	7163562	3	Mon	holiday	3	Female	15	103	-1.4	Caucasian	Day care	No	Very urbanised	92.3913043478261	4661	3040	NA	NA	NA	NA	NA	NA	NA	NA	126	81	222	96	226	247	113	203	3040	120	138	49	NA	NA	NA	NA	113	145	92	137	126	119	130	123	120.8571429
643	7163562	4	Tue	holiday	3	Female	15	103	-1.4	Caucasian	Day care	No	Very urbanised	92.3913043478261	2008	577	NA	NA	NA	NA	NA	NA	NA	NA	94	58	222	577	31	163	171	236	235	59	54	84	NA	NA	NA	NA	108	139	89	131	122	113	126	119.5	115.1428571
644	7163562	5	Wed	holiday	3	Female	15	103	-1.4	Caucasian	Day care	No	Very urbanised	92.3913043478261	3414	1162	NA	NA	NA	NA	NA	NA	NA	NA	56	169	311	129	189	182	290	354	1162	271	246	55	NA	NA	NA	NA	92	139	82	120	111	106	116	111.8333333	106.8571429
645	7163562	6	Thu	holiday	3	Female	15	103	-1.4	Caucasian	Day care	No	Very urbanised	92.3913043478261	2245	395	NA	NA	NA	NA	NA	NA	NA	13	25	127	196	133	230	309	147	71	231	287	395	81	NA	NA	NA	NA	87	138	NA	NA	107	93	114	92.71428571	92.16666667
646	7163562	7	Fri	holiday	3	Female	15	103	-1.4	Caucasian	Day care	No	Very urbanised	92.3913043478261	5537	2304	NA	NA	NA	NA	NA	NA	NA	NA	10	101	344	571	361	2304	224	220	537	497	273	95	NA	NA	NA	NA	77	136	66	120	103	89	111	98.85714286	92.83333333
647	7163562	8	Sat	holiday	3	Female	15	103	-1.4	Caucasian	Day care	No	Very urbanised	92.3913043478261	9418	2390	NA	NA	NA	NA	NA	NA	36	NA	NA	313	945	249	908	493	590	2390	1548	870	615	425	36	NA	NA	NA	79	135	65	104	104	85	114	82.85714286	85.33333333
648	7163562	9	Sun	holiday	3	Female	15	103	-1.4	Caucasian	Day care	No	Very urbanised	92.3913043478261	3920	716	NA	NA	NA	NA	NA	NA	NA	84	51	68	196	344	473	427	266	390	322	471	716	112	NA	NA	NA	NA	77	124	51	101	99	81	106	82.57142857	77.66666667
649	7163562	10	Mon	school	3	Female	15	103	-1.4	Caucasian	Day care	No	Very urbanised	92.3913043478261	3487	740	NA	NA	NA	NA	NA	NA	9	111	189	140	134	253	209	160	337	383	740	324	444	54	NA	NA	NA	NA	74	126	73	102	96	82	104	86	76.83333333
650	7163562	11	Tue	school	3	Female	15	103	-1.4	Caucasian	Day care	No	Very urbanised	92.3913043478261	6945	1850	NA	NA	NA	NA	NA	NA	7	153	676	219	572	328	486	1850	1148	651	129	176	241	309	NA	NA	NA	NA	79	136	70	122	103	84	112	81	85.4
651	7163562	12	Wed	school	3	Female	15	103	-1.4	Caucasian	Day care	No	Very urbanised	92.3913043478261	4105	1295	NA	NA	NA	NA	NA	NA	NA	31	53	98	291	270	1295	78	410	607	361	345	168	98	NA	NA	NA	NA	81	136	76	116	101	88	108	91.5	82
652	7163562	13	Thu	school	3	Female	15	103	-1.4	Caucasian	Day care	No	Very urbanised	92.3913043478261	5112	997	NA	NA	NA	NA	NA	NA	NA	NA	65	91	308	442	273	341	503	529	458	210	774	997	121	NA	NA	NA	80	131	73	133	102	88	108	83.66666667	86
653	7163562	14	Fri	school	3	Female	15	103	-1.4	Caucasian	Day care	No	Very urbanised	92.3913043478261	4346	1213	NA	NA	NA	NA	NA	NA	NA	NA	7	12	301	126	430	721	1213	145	187	226	237	731	10	NA	NA	NA	79	125	77	130	98	87	104	86.33333333	87.66666667
654	7163562	15	Sat	weekend	3	Female	15	103	-1.4	Caucasian	Day care	No	Very urbanised	92.3913043478261	3141	439	NA	NA	NA	NA	NA	NA	NA	6	91	97	209	283	234	412	439	171	285	415	357	142	NA	NA	NA	NA	81	127	79	136	98	86	104	84.42857143	84.83333333
655	7163562	16	Sun	weekend	3	Female	15	103	-1.4	Caucasian	Day care	No	Very urbanised	92.3913043478261	3940	959	NA	NA	NA	NA	NA	NA	7	48	NA	125	272	80	959	926	175	114	139	714	178	186	NA	NA	NA	NA	83	130	74	129	103	91	109	90.28571429	91.16666667
656	7163562	17	Mon	school	3	Female	15	103	-1.4	Caucasian	Day care	No	Very urbanised	92.3913043478261	4050	527	NA	NA	NA	NA	NA	NA	24	120	78	208	527	453	327	209	179	483	456	358	491	137	NA	NA	NA	NA	82	130	76	135	104	92	110	94	94.33333333
657	7163562	18	Tue	school	3	Female	15	103	-1.4	Caucasian	Day care	No	Very urbanised	92.3913043478261	4402	988	NA	NA	NA	NA	NA	NA	NA	141	468	135	340	242	121	289	253	988	586	252	297	290	NA	NA	NA	NA	86	141	73	137	107	92	113	94.66666667	89
658	7163562	19	Wed	school	3	Female	15	103	-1.4	Caucasian	Day care	No	Very urbanised	92.3913043478261	4554	2027	NA	NA	NA	NA	NA	NA	NA	NA	16	119	2027	156	184	230	459	376	541	136	152	158	NA	NA	NA	NA	85	146	79	126	110	93	119	92.83333333	88
659	7163562	20	Thu	school	3	Female	15	103	-1.4	Caucasian	Day care	No	Very urbanised	92.3913043478261	2400	467	NA	NA	NA	NA	NA	NA	NA	NA	72	109	208	467	154	209	36	244	326	283	196	96	NA	NA	NA	NA	88	141	82	144	109	96	115	91.16666667	92.57142857
660	7163562	21	Fri	school	3	Female	15	103	-1.4	Caucasian	Day care	No	Very urbanised	92.3913043478261	5924	1138	NA	NA	NA	NA	NA	NA	NA	NA	9	23	284	1002	969	72	115	485	665	751	1138	324	87	NA	NA	NA	86	145	NA	NA	109	96	117	93.16666667	92.16666667
661	7690325	0	Mon	school	3	Male	20	110	0.5	Caucasian	Day care	No	Very urbanised	86.9565217391304	631	441	NA	NA	NA	NA	NA	NA	NA	NA	441	57	NA	NA	NA	NA	NA	86	42	NA	5	NA	NA	NA	NA	NA	108	108	NA	NA	108	NA	108	NA	NA
662	7690325	1	Tue	school	3	Male	20	110	0.5	Caucasian	Day care	No	Very urbanised	86.9565217391304	156	70	NA	NA	NA	NA	NA	NA	NA	NA	69	70	17	NA	NA	NA	NA	NA	NA	NA	NA	NA	NA	NA	NA	NA	80	127	NA	NA	102	NA	102	NA	NA
663	7690325	2	Wed	school	3	Male	20	110	0.5	Caucasian	Day care	No	Very urbanised	86.9565217391304	1234	248	NA	NA	NA	NA	NA	NA	NA	57	63	63	137	189	38	37	NA	102	82	248	170	48	NA	NA	NA	NA	71	134	63	111	99	NA	102	NA	NA
664	7690325	3	Thu	school	3	Male	20	110	0.5	Caucasian	Day care	No	Very urbanised	86.9565217391304	3593	826	NA	NA	NA	NA	NA	NA	40	145	350	242	262	826	155	57	27	112	439	743	86	68	41	NA	NA	NA	69	144	54	102	96	79	105	84	76.5
665	7690325	4	Fri	school	3	Male	20	110	0.5	Caucasian	Day care	No	Very urbanised	86.9565217391304	2482	761	NA	NA	NA	NA	NA	40	66	133	146	138	157	160	226	59	77	761	217	201	101	NA	NA	NA	NA	NA	73	132	57	120	98	79	107	75.4	77.16666667
666	7690325	5	Sat	weekend	3	Male	20	110	0.5	Caucasian	Day care	No	Very urbanised	86.9565217391304	5414	2842	NA	NA	NA	NA	NA	NA	17	77	138	120	35	683	2842	115	201	374	210	271	170	161	NA	NA	NA	NA	70	141	55	119	98	78	108	86.4	77.66666667
667	7690325	6	Sun	weekend	3	Male	20	110	0.5	Caucasian	Day care	No	Very urbanised	86.9565217391304	2742	429	NA	NA	NA	NA	NA	70	39	185	158	231	41	210	429	55	20	267	391	348	174	88	36	NA	NA	NA	71	128	49	126	97	78	105	77.16666667	70.5
668	7690325	7	Mon	school	3	Male	20	110	0.5	Caucasian	Day care	No	Very urbanised	86.9565217391304	3645	803	NA	NA	NA	NA	NA	NA	52	19	377	211	359	803	84	65	89	71	744	442	241	88	NA	NA	NA	NA	71	134	59	117	101	82	112	86.83333333	80.57142857
669	7690325	8	Tue	school	3	Male	20	110	0.5	Caucasian	Day care	No	Very urbanised	86.9565217391304	2023	331	NA	NA	NA	NA	NA	34	188	33	113	295	331	124	61	37	68	95	274	326	6	38	NA	NA	NA	NA	75	128	54	113	98	82	106	84	84
670	7690325	9	Wed	school	3	Male	20	110	0.5	Caucasian	Day care	No	Very urbanised	86.9565217391304	2101	462	NA	NA	NA	NA	NA	NA	161	92	82	234	159	186	145	46	NA	182	80	57	462	138	77	NA	NA	NA	71	131	66	117	99	79	108	88.75	66.83333333
671	7690325	10	Thu	school	3	Male	20	110	0.5	Caucasian	Day care	No	Very urbanised	86.9565217391304	403	251	NA	NA	NA	NA	NA	NA	251	71	NA	NA	NA	NA	NA	NA	NA	NA	NA	NA	NA	81	NA	NA	NA	NA	73	116	58	122	88	82	99	81.66666667	85.2
672	7690325	11	Fri	school	3	Male	20	110	0.5	Caucasian	Day care	No	Very urbanised	86.9565217391304	2372	315	NA	NA	NA	NA	NA	NA	31	114	126	104	300	314	149	41	315	265	298	95	202	18	NA	NA	NA	NA	73	130	57	110	99	84	107	72.33333333	88.33333333
673	7690325	12	Sat	weekend	3	Male	20	110	0.5	Caucasian	Day care	No	Very urbanised	86.9565217391304	4681	1046	NA	NA	NA	NA	NA	NA	14	NA	NA	474	258	174	308	387	686	741	1046	331	262	NA	NA	NA	NA	NA	71	153	NA	NA	106	79	120	84.16666667	73.33333333
674	7690325	13	Sun	weekend	3	Male	20	110	0.5	Caucasian	Day care	No	Very urbanised	86.9565217391304	1339	429	NA	NA	NA	NA	NA	NA	NA	NA	NA	NA	NA	93	157	47	33	221	95	192	429	66	6	NA	NA	NA	73	118	66	119	97	NA	100	NA	NA
675	7690325	14	Mon	school	3	Male	20	110	0.5	Caucasian	Day care	No	Very urbanised	86.9565217391304	4227	1057	NA	NA	NA	NA	NA	NA	160	278	210	190	1057	148	371	77	40	66	957	494	50	108	21	NA	NA	NA	72	129	57	113	95	83	102	78.83333333	78.57142857
676	7690325	15	Tue	school	3	Male	20	110	0.5	Caucasian	Day care	No	Very urbanised	86.9565217391304	2174	406	NA	NA	NA	NA	NA	43	218	63	130	227	274	104	125	NA	65	176	406	71	132	125	15	NA	NA	NA	71	133	62	116	98	79	108	82	73
677	7690325	16	Wed	school	3	Male	20	110	0.5	Caucasian	Day care	No	Very urbanised	86.9565217391304	3913	1535	NA	NA	NA	NA	NA	NA	109	119	129	236	1535	762	226	16	NA	73	365	251	92	NA	NA	NA	NA	NA	72	158	NA	NA	110	81	126	81.4	75.57142857
678	7690325	17	Thu	school	3	Male	20	110	0.5	Caucasian	Day care	No	Very urbanised	86.9565217391304	3558	1078	NA	NA	NA	NA	NA	NA	NA	94	242	110	119	59	253	340	396	1078	639	65	70	93	NA	NA	NA	NA	81	133	73	119	106	NA	108	NA	NA
679	7690325	18	Fri	school	3	Male	20	110	0.5	Caucasian	Day care	No	Very urbanised	86.9565217391304	2322	551	NA	NA	NA	NA	NA	NA	56	53	186	130	222	162	159	212	130	134	551	59	133	94	41	NA	NA	NA	78	130	73	115	102	86	110	90.66666667	79.71428571
680	7690325	19	Sat	weekend	3	Male	20	110	0.5	Caucasian	Day care	No	Very urbanised	86.9565217391304	4721	1803	NA	NA	NA	NA	NA	NA	46	139	167	206	545	239	204	1803	250	284	343	100	187	208	NA	NA	NA	NA	81	143	76	128	110	85	120	85.71428571	85.66666667
681	7690325	20	Sun	weekend	3	Male	20	110	0.5	Caucasian	Day care	No	Very urbanised	86.9565217391304	1959	356	NA	86	13	NA	NA	NA	49	NA	55	136	201	356	189	16	18	262	159	201	59	126	33	NA	NA	NA	85	132	64	111	101	92	106	93	96.6
682	7690325	21	Mon	school	3	Male	20	110	0.5	Caucasian	Day care	No	Very urbanised	86.9565217391304	3488	484	NA	NA	NA	NA	22	NA	247	254	445	72	438	255	335	232	263	202	484	239	NA	NA	NA	NA	NA	NA	NA	NA	NA	NA	NA	NA	NA	NA	NA
683	2189945	0	Fri	holiday	3	Female	15	103	-1.4	Caucasian	Day care	No	Extremely urbanised	98.9130434782609	2225	882	NA	NA	NA	NA	NA	NA	NA	NA	NA	NA	NA	NA	NA	NA	572	882	16	7	396	352	NA	NA	NA	NA	89	141	81	110	108	NA	115	NA	NA
684	2189945	1	Sat	holiday	3	Female	15	103	-1.4	Caucasian	Day care	No	Extremely urbanised	98.9130434782609	6163	1556	NA	NA	NA	NA	NA	NA	6	121	143	335	171	722	480	178	1194	1556	460	245	379	173	NA	NA	NA	NA	87	139	35	148	110	92	118	97.14285714	90.66666667
685	2189945	2	Sun	holiday	3	Female	15	103	-1.4	Caucasian	Day care	No	Extremely urbanised	98.9130434782609	5176	850	NA	NA	NA	NA	NA	NA	10	13	339	517	667	316	311	375	95	720	850	235	728	NA	NA	NA	NA	NA	92	146	84	136	113	95	121	97.25	98.4
686	2189945	3	Mon	school	3	Female	15	103	-1.4	Caucasian	Day care	No	Extremely urbanised	98.9130434782609	5240	714	NA	NA	NA	NA	NA	NA	120	148	342	530	286	714	483	323	695	600	463	322	167	47	NA	NA	NA	NA	89	141	84	127	114	100	121	91.16666667	111.2
687	2189945	4	Tue	school	3	Female	15	103	-1.4	Caucasian	Day care	No	Extremely urbanised	98.9130434782609	4884	620	NA	NA	NA	NA	NA	NA	52	131	498	620	367	119	326	475	391	481	348	314	416	333	NA	NA	NA	NA	93	141	94	141	116	98	123	97.33333333	101.1666667
688	2189945	5	Wed	school	3	Female	15	103	-1.4	Caucasian	Day care	No	Extremely urbanised	98.9130434782609	4772	1713	NA	NA	NA	NA	NA	NA	NA	123	17	373	503	1713	880	207	121	432	242	84	17	60	NA	NA	NA	NA	102	160	102	150	125	106	132	107.6666667	110.7142857
689	2189945	6	Thu	school	3	Female	15	103	-1.4	Caucasian	Day care	No	Extremely urbanised	98.9130434782609	3785	534	NA	NA	NA	NA	NA	NA	NA	56	324	224	528	231	241	368	289	262	534	176	204	295	20	NA	NA	NA	92	145	74	106	120	116	125	124.3333333	114.4285714
690	2189945	7	Fri	school	3	Female	15	103	-1.4	Caucasian	Day care	No	Extremely urbanised	98.9130434782609	4879	882	NA	NA	NA	NA	NA	NA	100	66	215	334	882	147	280	428	425	753	572	358	126	193	NA	NA	NA	NA	85	137	78	141	108	92	117	90.14285714	91.33333333
691	2189945	8	Sat	weekend	3	Female	15	103	-1.4	Caucasian	Day care	No	Extremely urbanised	98.9130434782609	5390	1042	NA	NA	NA	NA	NA	NA	NA	17	93	437	812	366	1042	143	897	515	522	268	69	203	6	NA	NA	NA	84	146	67	127	109	92	118	90.14285714	96.33333333
692	2189945	9	Sun	weekend	3	Female	15	103	-1.4	Caucasian	Day care	No	Extremely urbanised	98.9130434782609	4282	862	NA	NA	NA	NA	NA	NA	NA	NA	6	107	71	693	444	389	334	439	621	862	108	208	NA	NA	NA	NA	82	132	83	124	102	86	109	88.66666667	85.33333333
693	2189945	10	Mon	school	3	Female	15	103	-1.4	Caucasian	Day care	No	Extremely urbanised	98.9130434782609	5275	923	NA	NA	NA	NA	NA	NA	NA	6	310	577	468	923	432	452	209	622	488	181	301	306	NA	NA	NA	NA	86	140	48	110	109	92	118	92	96.16666667
694	2189945	11	Tue	school	3	Female	15	103	-1.4	Caucasian	Day care	No	Extremely urbanised	98.9130434782609	6072	1211	NA	NA	NA	NA	NA	NA	NA	NA	360	329	1211	498	542	295	410	476	705	609	538	99	NA	NA	NA	NA	85	132	74	150	106	90	114	89.33333333	83.5
695	2189945	12	Wed	school	3	Female	15	103	-1.4	Caucasian	Day care	No	Extremely urbanised	98.9130434782609	6209	1062	NA	NA	NA	NA	NA	NA	NA	NA	278	545	284	632	237	159	1062	486	518	623	498	820	NA	NA	NA	NA	89	148	82	120	113	95	122	96.4	97.71428571
696	2189945	13	Thu	school	3	Female	15	103	-1.4	Caucasian	Day care	No	Extremely urbanised	98.9130434782609	5853	942	NA	NA	NA	NA	NA	NA	NA	NA	380	645	839	189	632	800	85	942	739	312	190	100	NA	NA	NA	NA	87	141	69	124	110	98	117	104	95.4
697	2189945	14	Fri	school	3	Female	15	103	-1.4	Caucasian	Day care	No	Extremely urbanised	98.9130434782609	7417	3136	NA	NA	NA	NA	NA	NA	NA	135	130	369	3136	49	331	742	556	671	684	427	58	129	NA	NA	NA	NA	85	140	79	115	110	92	119	98.33333333	95.33333333
698	2189945	15	Sat	weekend	3	Female	15	103	-1.4	Caucasian	Day care	No	Extremely urbanised	98.9130434782609	6304	1916	NA	NA	NA	NA	NA	NA	NA	NA	28	144	88	773	467	340	70	346	642	168	544	1916	390	358	NA	NA	88	137	84	128	112	90	120	89.5	88.57142857
699	2189945	16	Sun	weekend	3	Female	15	103	-1.4	Caucasian	Day care	No	Extremely urbanised	98.9130434782609	4457	746	NA	NA	NA	NA	NA	NA	NA	NA	NA	10	726	251	124	266	676	746	454	335	442	416	NA	NA	NA	NA	93	140	86	137	112	99	118	101.5	102.5714286
700	2189945	17	Mon	school	3	Female	15	103	-1.4	Caucasian	Day care	No	Extremely urbanised	98.9130434782609	3730	899	NA	NA	NA	NA	NA	NA	NA	NA	NA	411	377	318	462	336	292	899	309	190	36	100	NA	NA	NA	NA	91	148	86	116	114	99	121	96.66666667	113
701	2189945	18	Tue	school	3	Female	15	103	-1.4	Caucasian	Day care	No	Extremely urbanised	98.9130434782609	3895	522	NA	NA	NA	NA	NA	NA	NA	NA	365	365	330	140	340	254	455	260	522	373	391	92	NA	NA	NA	NA	86	135	85	130	114	92	124	89	87.66666667
702	2189945	19	Wed	school	3	Female	15	103	-1.4	Caucasian	Day care	No	Extremely urbanised	98.9130434782609	5067	926	NA	NA	NA	NA	NA	NA	15	NA	355	321	244	131	805	498	139	75	747	337	406	926	68	NA	NA	NA	89	131	89	132	107	96	112	101.1428571	95.5
703	2189945	20	Thu	school	3	Female	15	103	-1.4	Caucasian	Day care	No	Extremely urbanised	98.9130434782609	3550	664	NA	NA	NA	NA	NA	NA	48	NA	NA	NA	235	264	373	337	334	450	330	186	295	664	NA	NA	13	6	93	139	NA	NA	112	98	118	94	97.83333333
704	2189945	21	Fri	school	3	Female	15	103	-1.4	Caucasian	Day care	No	Extremely urbanised	98.9130434782609	3098	983	NA	NA	NA	NA	NA	NA	NA	67	9	325	304	24	296	983	357	166	80	NA	154	300	33	NA	NA	NA	94	142	89	118	113	98	120	99.16666667	96.5
705	5108788	0	Mon	school	3	Male	16	98	0.7	Caucasian	Day care	Yes	Extremely urbanised	84.7826086956522	2344	1248	NA	NA	NA	NA	NA	NA	NA	NA	NA	NA	NA	NA	NA	NA	NA	1248	176	401	32	120	78	82	207	NA	58	117	68	100	98	NA	104	NA	NA
706	5108788	1	Tue	school	3	Male	16	98	0.7	Caucasian	Day care	Yes	Extremely urbanised	84.7826086956522	453	239	NA	NA	NA	NA	NA	NA	NA	NA	NA	99	73	12	239	13	NA	17	NA	NA	NA	NA	NA	NA	NA	NA	73	111	NA	NA	91	83	98	82.42857143	85.83333333
707	5108788	2	Wed	school	3	Male	16	98	0.7	Caucasian	Day care	Yes	Extremely urbanised	84.7826086956522	6597	1373	NA	NA	NA	NA	NA	NA	NA	NA	540	550	428	1373	570	40	304	393	334	911	426	72	194	301	161	NA	76	130	66	115	101	79	106	NA	NA
708	5108788	3	Thu	school	3	Male	16	98	0.7	Caucasian	Day care	Yes	Extremely urbanised	84.7826086956522	1692	388	NA	NA	NA	NA	NA	NA	NA	NA	17	161	NA	73	266	7	13	171	55	175	68	59	239	388	NA	NA	77	124	71	108	99	86	106	85.83333333	83.16666667
709	5108788	4	Fri	school	3	Male	16	98	0.7	Caucasian	Day care	Yes	Extremely urbanised	84.7826086956522	5660	1190	NA	NA	NA	NA	NA	NA	NA	21	410	260	492	1190	125	34	789	469	332	807	510	25	65	75	56	NA	76	133	73	100	104	83	113	81	87.33333333
710	5108788	5	Sat	weekend	3	Male	16	98	0.7	Caucasian	Day care	Yes	Extremely urbanised	84.7826086956522	4199	803	NA	NA	NA	NA	NA	NA	NA	NA	85	71	39	73	40	51	103	58	205	615	517	803	456	706	338	39	76	134	67	108	105	83	114	83.66666667	83.66666667
711	5108788	6	Sun	weekend	3	Male	16	98	0.7	Caucasian	Day care	Yes	Extremely urbanised	84.7826086956522	2957	858	NA	NA	NA	NA	NA	NA	NA	NA	23	221	132	109	396	118	261	142	68	27	399	858	121	82	NA	NA	75	131	79	112	104	81	114	76.83333333	79
712	5108788	7	Mon	school	3	Male	16	98	0.7	Caucasian	Day care	Yes	Extremely urbanised	84.7826086956522	6513	2038	NA	NA	NA	NA	NA	NA	NA	56	323	548	278	2038	207	53	257	480	233	932	399	281	90	205	56	77	82	126	78	105	102	93	106	88.5	89
713	5108788	8	Tue	school	3	Male	16	98	0.7	Caucasian	Day care	Yes	Extremely urbanised	84.7826086956522	3766	599	NA	NA	NA	NA	NA	NA	NA	NA	22	37	146	165	74	81	57	292	394	599	463	314	596	324	110	92	84	121	52	108	100	92	104	92.83333333	94.71428571
714	5108788	9	Wed	school	3	Male	16	98	0.7	Caucasian	Day care	Yes	Extremely urbanised	84.7826086956522	6840	856	NA	NA	NA	NA	NA	NA	NA	7	607	451	591	856	308	594	528	578	815	590	304	309	NA	265	37	NA	73	127	65	102	97	79	104	83.33333333	76
715	5108788	10	Thu	school	3	Male	16	98	0.7	Caucasian	Day care	Yes	Extremely urbanised	84.7826086956522	6200	2418	NA	NA	NA	NA	NA	NA	NA	NA	NA	42	113	324	111	101	139	992	1139	2418	46	100	334	284	57	NA	74	122	80	106	97	84	102	83.33333333	84
716	5108788	11	Fri	school	3	Male	16	98	0.7	Caucasian	Day care	Yes	Extremely urbanised	84.7826086956522	5301	686	NA	NA	NA	NA	NA	NA	NA	NA	251	215	646	621	359	444	152	413	401	686	554	193	208	158	NA	NA	80	122	67	117	101	89	107	93.33333333	90.66666667
717	5108788	12	Sat	weekend	3	Male	16	98	0.7	Caucasian	Day care	Yes	Extremely urbanised	84.7826086956522	6699	1995	NA	NA	NA	NA	NA	NA	NA	NA	NA	324	137	266	222	337	378	231	826	1995	265	432	405	794	87	NA	78	134	66	118	102	85	108	90.8	82.85714286
718	5108788	13	Sun	weekend	3	Male	16	98	0.7	Caucasian	Day care	Yes	Extremely urbanised	84.7826086956522	8598	1569	NA	NA	NA	NA	NA	NA	NA	NA	NA	199	690	649	526	634	1569	1032	414	370	939	405	275	889	7	NA	77	144	74	123	106	83	115	84.42857143	77.83333333
719	5108788	14	Mon	school	3	Male	16	98	0.7	Caucasian	Day care	Yes	Extremely urbanised	84.7826086956522	6427	1117	NA	NA	NA	NA	NA	NA	NA	17	282	541	259	476	348	54	424	562	91	895	1117	322	627	229	176	7	82	122	73	109	101	88	106	93	85.85714286
720	5108788	15	Tue	school	3	Male	16	98	0.7	Caucasian	Day care	Yes	Extremely urbanised	84.7826086956522	4302	861	NA	NA	NA	NA	NA	NA	NA	NA	35	63	263	268	92	147	278	179	354	422	446	369	861	474	51	NA	77	123	69	110	97	84	103	84.14285714	82.83333333
721	5108788	16	Wed	school	3	Male	16	98	0.7	Caucasian	Day care	Yes	Extremely urbanised	84.7826086956522	7161	1057	NA	NA	NA	NA	NA	NA	NA	NA	148	653	1000	1057	642	244	529	316	631	739	622	202	43	114	221	NA	81	130	48	97	105	85	114	87.42857143	84.83333333
722	5108788	17	Thu	school	3	Male	16	98	0.7	Caucasian	Day care	Yes	Extremely urbanised	84.7826086956522	3326	753	NA	NA	NA	NA	NA	NA	NA	NA	8	5	28	150	164	188	140	55	125	77	723	373	753	379	158	NA	72	112	61	127	92	82	97	88.5	85.83333333
723	5108788	18	Fri	school	3	Male	16	98	0.7	Caucasian	Day care	Yes	Extremely urbanised	84.7826086956522	5551	849	NA	NA	NA	NA	NA	NA	NA	NA	227	849	310	383	145	160	613	826	427	515	805	47	137	107	NA	NA	88	126	NA	NA	93	81	107	85.14285714	82.83333333
724	5108788	19	Sat	weekend	3	Male	16	98	0.7	Caucasian	Day care	Yes	Extremely urbanised	84.7826086956522	6300	1398	NA	NA	NA	NA	NA	NA	NA	NA	72	147	549	594	396	455	1106	1398	886	159	116	236	46	89	51	NA	NA	NA	NA	NA	NA	NA	NA	NA	NA
725	5108788	20	Sun	weekend	3	Male	16	98	0.7	Caucasian	Day care	Yes	Extremely urbanised	84.7826086956522	2589	625	NA	NA	NA	NA	NA	NA	NA	NA	NA	167	139	345	276	70	50	101	42	80	160	40	494	625	NA	NA	NA	NA	NA	NA	NA	NA	NA	NA	NA
726	5108788	21	Mon	school	3	Male	16	98	0.7	Caucasian	Day care	Yes	Extremely urbanised	84.7826086956522	6612	1506	NA	NA	NA	NA	NA	NA	NA	14	135	714	803	1506	203	92	287	327	362	899	727	216	77	136	114	NA	86	140	NA	NA	114	NA	118	NA	NA
727	5007770	0	Mon	school	5	Male	23	122	0.1	Caucasian	Primary school	Yes	Little urbanised	80.4347826086957	2711	1676	NA	NA	NA	NA	NA	NA	NA	NA	NA	19	NA	673	1676	NA	NA	NA	135	143	42	23	NA	NA	NA	NA	54	123	49	100	86	NA	93	NA	NA
728	5007770	1	Tue	school	5	Male	23	122	0.1	Caucasian	Primary school	Yes	Little urbanised	80.4347826086957	7101	1023	NA	NA	NA	NA	NA	NA	319	157	269	169	835	903	398	769	1023	594	170	673	814	8	NA	NA	NA	NA	62	141	54	109	95	71	107	57.5	70.6
729	5007770	2	Wed	school	5	Male	23	122	0.1	Caucasian	Primary school	Yes	Little urbanised	80.4347826086957	3220	1230	NA	NA	NA	NA	NA	NA	NA	140	361	187	313	639	1230	63	NA	69	38	120	60	NA	NA	NA	NA	NA	61	119	53	95	92	75	101	77.66666667	72.66666667
730	5007770	3	Thu	school	5	Male	23	122	0.1	Caucasian	Primary school	Yes	Little urbanised	80.4347826086957	7110	2250	NA	NA	NA	NA	NA	NA	17	133	657	165	503	2250	705	745	554	505	427	154	276	19	NA	NA	NA	NA	56	134	50	102	92	70	105	67.5	70.14285714
731	5007770	4	Fri	school	5	Male	23	122	0.1	Caucasian	Primary school	Yes	Little urbanised	80.4347826086957	5882	1189	NA	NA	NA	NA	NA	NA	173	654	1015	865	269	58	140	229	204	295	228	1189	553	10	NA	NA	NA	NA	67	133	51	106	93	75	102	72.33333333	73.33333333
732	5007770	5	Sat	weekend	5	Male	23	122	0.1	Caucasian	Primary school	Yes	Little urbanised	80.4347826086957	4451	2420	NA	NA	NA	NA	NA	NA	NA	51	97	128	242	2420	575	118	370	170	9	66	102	103	NA	NA	NA	NA	67	124	54	107	93	74	101	72.83333333	71
733	5007770	6	Sun	weekend	5	Male	23	122	0.1	Caucasian	Primary school	Yes	Little urbanised	80.4347826086957	2482	469	NA	NA	NA	NA	NA	NA	19	187	28	188	229	82	469	218	365	272	221	151	53	NA	NA	NA	NA	NA	60	131	50	115	94	72	106	75.83333333	74.14285714
734	5007770	7	Mon	school	5	Male	23	122	0.1	Caucasian	Primary school	Yes	Little urbanised	80.4347826086957	6035	1742	NA	NA	NA	NA	NA	NA	144	455	177	405	506	906	135	1742	916	154	219	199	77	NA	NA	NA	NA	NA	64	132	52	122	97	76	104	75.16666667	67.71428571
735	5007770	8	Tue	school	5	Male	23	122	0.1	Caucasian	Primary school	Yes	Little urbanised	80.4347826086957	6412	1113	NA	NA	NA	NA	NA	NA	294	136	167	498	317	287	905	754	179	251	616	1113	826	69	NA	NA	NA	NA	73	147	59	118	103	83	108	NA	NA
736	5007770	9	Wed	school	5	Male	23	122	0.1	Caucasian	Primary school	Yes	Little urbanised	80.4347826086957	3007	1707	NA	NA	NA	NA	NA	NA	11	339	1707	336	225	23	17	111	NA	NA	101	44	75	18	NA	NA	NA	NA	68	116	48	108	90	78	98	80.71428571	77.66666667
737	5007770	10	Thu	school	5	Male	23	122	0.1	Caucasian	Primary school	Yes	Little urbanised	80.4347826086957	4815	1029	NA	NA	NA	18	NA	NA	NA	52	964	91	225	1029	626	958	207	645	NA	NA	NA	NA	NA	NA	NA	NA	53	129	NA	NA	94	70	108	77.83333333	72.33333333
738	5007770	11	Fri	school	5	Male	23	122	0.1	Caucasian	Primary school	Yes	Little urbanised	80.4347826086957	296	170	NA	NA	NA	NA	NA	NA	NA	NA	NA	NA	NA	NA	NA	NA	NA	NA	9	170	29	88	NA	NA	NA	NA	74	120	56	109	91	NA	97	NA	NA
739	5007770	12	Sat	weekend	5	Male	23	122	0.1	Caucasian	Primary school	Yes	Little urbanised	80.4347826086957	10251	3905	NA	NA	NA	NA	NA	NA	NA	59	28	743	2282	3905	2273	674	8	7	42	137	27	66	NA	NA	NA	NA	75	135	52	86	90	77	98	77.16666667	75.42857143
740	5007770	13	Sun	weekend	5	Male	23	122	0.1	Caucasian	Primary school	Yes	Little urbanised	80.4347826086957	4272	1550	NA	NA	NA	NA	NA	NA	NA	43	299	60	132	138	114	161	48	1550	1392	128	140	67	NA	NA	NA	NA	82	134	56	110	95	69	105	63.16666667	69.66666667
741	5007770	14	Mon	school	5	Male	23	122	0.1	Caucasian	Primary school	Yes	Little urbanised	80.4347826086957	2944	405	NA	NA	NA	NA	NA	NA	117	378	246	6	NA	NA	226	241	392	405	151	350	381	51	NA	NA	NA	NA	77	125	69	109	97	84	105	86.28571429	86.33333333
742	5007770	15	Tue	school	5	Male	23	122	0.1	Caucasian	Primary school	Yes	Little urbanised	80.4347826086957	4623	1042	NA	NA	NA	NA	NA	NA	NA	257	198	381	374	688	772	378	86	197	79	123	1042	48	NA	NA	NA	NA	77	131	65	117	99	82	107	76	86.33333333
743	5007770	16	Wed	school	5	Male	23	122	0.1	Caucasian	Primary school	Yes	Little urbanised	80.4347826086957	4124	943	NA	NA	NA	NA	NA	NA	NA	143	803	77	437	943	928	205	NA	43	157	97	187	104	NA	NA	NA	NA	75	131	56	106	99	86	108	81.42857143	82.16666667
744	5007770	17	Thu	school	5	Male	23	122	0.1	Caucasian	Primary school	Yes	Little urbanised	80.4347826086957	6353	942	NA	NA	NA	NA	NA	NA	21	297	895	230	845	602	837	942	313	854	189	154	138	36	NA	NA	NA	NA	63	139	50	122	105	79	117	76.16666667	79.6
745	5007770	18	Fri	school	5	Male	23	122	0.1	Caucasian	Primary school	Yes	Little urbanised	80.4347826086957	9238	1849	NA	NA	NA	NA	NA	NA	84	580	714	1469	768	242	250	543	1058	580	151	1849	729	221	NA	NA	NA	NA	82	145	59	107	104	84	115	80.83333333	86.71428571
746	5007770	19	Sat	weekend	5	Male	23	122	0.1	Caucasian	Primary school	Yes	Little urbanised	80.4347826086957	2520	635	NA	NA	NA	NA	NA	NA	28	262	107	239	43	303	13	330	229	112	635	13	190	16	NA	NA	NA	NA	77	124	60	110	98	83	105	86.33333333	82.66666667
747	5007770	20	Sun	weekend	5	Male	23	122	0.1	Caucasian	Primary school	Yes	Little urbanised	80.4347826086957	11757	5897	NA	NA	NA	NA	NA	NA	18	25	135	232	176	3186	5897	1051	184	15	272	311	183	72	NA	NA	NA	NA	74	130	53	116	100	77	109	77	74.5
748	5007770	21	Mon	school	5	Male	23	122	0.1	Caucasian	Primary school	Yes	Little urbanised	80.4347826086957	6399	1479	NA	NA	NA	NA	NA	NA	502	664	379	77	602	308	323	414	1103	154	117	1479	113	115	8	NA	9	32	85	138	NA	NA	99	81	105	83.66666667	82
749	5995064	0	Mon	school	4	Female	23	117	1	Caucasian	Primary school	Yes	Little urbanised	96.7391304347826	2772	1709	NA	NA	NA	NA	NA	NA	NA	NA	NA	13	NA	660	1709	NA	NA	NA	160	112	6	112	NA	NA	NA	NA	87	115	85	130	100	NA	103	NA	NA
750	5995064	1	Tue	school	4	Female	23	117	1	Caucasian	Primary school	Yes	Little urbanised	96.7391304347826	2147	735	NA	NA	NA	NA	NA	NA	353	146	219	6	NA	NA	NA	NA	NA	430	NA	NA	735	193	65	NA	NA	NA	91	132	90	126	107	98	115	96	93.85714286
751	5995064	2	Wed	school	4	Female	23	117	1	Caucasian	Primary school	Yes	Little urbanised	96.7391304347826	4393	1114	NA	NA	NA	NA	NA	NA	NA	65	482	151	454	1079	1114	83	NA	182	213	200	117	253	NA	NA	NA	NA	109	195	67	118	112	101	118	99.16666667	99.66666667
752	5995064	3	Thu	school	4	Female	23	117	1	Caucasian	Primary school	Yes	Little urbanised	96.7391304347826	7153	1399	NA	NA	NA	NA	NA	NA	31	183	573	117	529	1399	690	881	733	859	602	216	210	130	NA	NA	NA	NA	88	132	83	129	109	89	117	88.66666667	90.5
753	5995064	4	Fri	school	4	Female	23	117	1	Caucasian	Primary school	Yes	Little urbanised	96.7391304347826	6776	1295	NA	NA	NA	NA	NA	NA	142	686	1009	356	90	289	243	470	381	619	564	1295	563	69	NA	NA	NA	NA	91	177	85	129	111	100	118	101.5714286	98.5
754	5995064	5	Sat	weekend	4	Female	23	117	1	Caucasian	Primary school	Yes	Little urbanised	96.7391304347826	4879	1407	NA	NA	NA	NA	NA	NA	NA	11	348	227	314	532	1407	332	452	284	417	124	264	167	NA	NA	NA	NA	91	136	59	132	111	99	116	102.1428571	100.75
755	5995064	6	Sun	weekend	4	Female	23	117	1	Caucasian	Primary school	Yes	Little urbanised	96.7391304347826	6356	1822	NA	NA	NA	NA	NA	NA	NA	55	575	115	483	207	676	1822	481	1098	280	496	61	7	NA	NA	NA	NA	92	142	86	108	113	98	120	104	98.85714286
756	5995064	7	Mon	school	4	Female	23	117	1	Caucasian	Primary school	Yes	Little urbanised	96.7391304347826	6266	1517	NA	NA	NA	47	11	NA	170	421	396	459	418	802	472	1517	718	203	118	369	123	13	9	NA	NA	NA	88	134	61	122	108	94	114	99.71428571	98.5
757	5995064	8	Tue	school	4	Female	23	117	1	Caucasian	Primary school	Yes	Little urbanised	96.7391304347826	6553	1290	NA	NA	NA	NA	NA	NA	479	164	109	165	508	604	487	280	406	423	742	1290	802	88	NA	NA	NA	NA	77	140	56	119	110	94	118	99.14285714	96.83333333
758	5995064	9	Wed	school	4	Female	23	117	1	Caucasian	Primary school	Yes	Little urbanised	96.7391304347826	5020	1582	NA	NA	NA	NA	NA	NA	NA	170	1582	511	518	229	1170	428	NA	8	200	51	84	69	NA	NA	NA	NA	87	136	72	121	109	96	117	96.16666667	95.2
759	5995064	10	Thu	school	4	Female	23	117	1	Caucasian	Primary school	Yes	Little urbanised	96.7391304347826	6581	1146	NA	NA	NA	NA	NA	NA	NA	155	1146	83	268	1022	863	937	243	916	137	247	476	88	NA	NA	NA	NA	85	142	77	112	114	89	124	95.28571429	90
760	5995064	11	Fri	school	4	Female	23	117	1	Caucasian	Primary school	Yes	Little urbanised	96.7391304347826	8468	2076	NA	NA	NA	NA	NA	NA	172	296	388	652	846	721	306	236	465	422	1135	2076	630	123	NA	NA	NA	NA	90	141	82	135	110	99	117	103.3333333	99.33333333
761	5995064	12	Sat	weekend	4	Female	23	117	1	Caucasian	Primary school	Yes	Little urbanised	96.7391304347826	7127	1975	NA	NA	NA	NA	NA	NA	NA	78	292	907	835	1975	1334	753	121	301	247	204	18	62	NA	NA	NA	NA	91	136	89	133	113	95	120	97.16666667	93.42857143
762	5995064	13	Sun	weekend	4	Female	23	117	1	Caucasian	Primary school	Yes	Little urbanised	96.7391304347826	4984	1403	NA	NA	NA	NA	NA	NA	NA	91	491	214	352	272	246	235	237	1403	1170	80	152	31	NA	NA	NA	NA	94	137	97	129	114	96	121	95.33333333	96.85714286
763	5995064	14	Mon	school	4	Female	23	117	1	Caucasian	Primary school	Yes	Little urbanised	96.7391304347826	5917	1030	NA	NA	NA	NA	NA	NA	264	357	283	215	425	1030	546	300	542	605	248	657	334	111	NA	NA	NA	NA	100	144	86	121	120	108	126	110.2	111.1666667
764	5995064	15	Tue	school	4	Female	23	117	1	Caucasian	Primary school	Yes	Little urbanised	96.7391304347826	5308	1118	NA	NA	NA	NA	NA	NA	346	259	122	222	696	431	458	543	351	43	103	553	1118	63	NA	NA	NA	NA	91	134	85	110	108	101	112	104.8333333	102
765	5995064	16	Wed	school	4	Female	23	117	1	Caucasian	Primary school	Yes	Little urbanised	96.7391304347826	5441	1426	NA	NA	NA	NA	NA	NA	25	446	850	152	594	1426	857	572	NA	21	167	112	77	142	NA	NA	NA	NA	89	144	70	120	112	95	121	96.66666667	97.28571429
766	5995064	17	Thu	school	4	Female	23	117	1	Caucasian	Primary school	Yes	Little urbanised	96.7391304347826	5497	826	NA	NA	NA	NA	NA	NA	38	226	679	367	355	260	782	800	277	826	548	201	107	31	NA	NA	NA	NA	91	133	72	131	111	96	117	98	95.71428571
767	5995064	18	Fri	school	4	Female	23	117	1	Caucasian	Primary school	Yes	Little urbanised	96.7391304347826	10239	1765	NA	NA	NA	NA	NA	NA	136	513	1092	812	310	741	380	994	1144	1211	168	1765	744	229	NA	NA	NA	NA	93	134	72	117	112	99	119	102.3333333	99.83333333
768	5995064	19	Sat	weekend	4	Female	23	117	1	Caucasian	Primary school	Yes	Little urbanised	96.7391304347826	5696	1150	NA	NA	NA	NA	NA	NA	108	98	464	369	351	599	116	851	541	694	1150	108	231	16	NA	NA	NA	NA	88	141	68	121	109	97	116	94.57142857	100.5
769	5995064	20	Sun	weekend	4	Female	23	117	1	Caucasian	Primary school	Yes	Little urbanised	96.7391304347826	8889	3362	NA	NA	NA	NA	NA	NA	43	71	130	432	318	2461	3362	901	178	132	436	52	337	36	NA	NA	NA	NA	89	140	84	121	113	93	120	94.42857143	92
770	5995064	21	Mon	school	4	Female	23	117	1	Caucasian	Primary school	Yes	Little urbanised	96.7391304347826	7403	1861	NA	NA	NA	NA	NA	NA	536	667	283	319	574	510	428	830	870	259	71	1861	90	105	NA	NA	NA	NA	101	155	NA	NA	112	102	118	111.5	104.1428571
771	3590143	0	Fri	school	4	Male	NA	103	NA	Caucasian	Primary school	Yes	Moderately urbanised	78.2608695652174	1347	700	NA	NA	NA	NA	NA	NA	NA	NA	NA	NA	NA	NA	NA	NA	NA	78	113	700	456	NA	NA	NA	NA	NA	NA	NA	NA	NA	NA	NA	NA	NA	NA
772	3590143	1	Sat	weekend	4	Male	NA	103	NA	Caucasian	Primary school	Yes	Moderately urbanised	78.2608695652174	7245	2654	NA	NA	NA	NA	NA	NA	NA	NA	14	379	382	143	219	142	340	1655	2654	577	425	260	55	NA	NA	NA	96	140	81	126	119	NA	121	NA	NA
773	3590143	2	Sun	weekend	4	Male	NA	103	NA	Caucasian	Primary school	Yes	Moderately urbanised	78.2608695652174	4485	732	NA	NA	NA	NA	NA	NA	NA	49	361	44	732	84	125	365	537	613	605	312	199	452	7	NA	NA	NA	81	126	69	116	105	92	111	90.66666667	89.83333333
774	3590143	3	Mon	school	4	Male	NA	103	NA	Caucasian	Primary school	Yes	Moderately urbanised	78.2608695652174	6168	1092	NA	NA	NA	NA	NA	NA	38	828	674	67	729	328	254	261	1092	1080	343	143	14	220	97	NA	NA	NA	83	134	85	115	108	92	115	90.85714286	90.83333333
775	3590143	4	Tue	school	4	Male	NA	103	NA	Caucasian	Primary school	Yes	Moderately urbanised	78.2608695652174	8286	1537	NA	NA	NA	NA	NA	NA	NA	279	500	1149	211	494	514	316	892	912	1537	1056	119	307	NA	NA	NA	NA	89	147	80	112	111	95	119	95.28571429	94.66666667
776	3590143	5	Wed	school	4	Male	NA	103	NA	Caucasian	Primary school	Yes	Moderately urbanised	78.2608695652174	4525	1154	NA	NA	7	NA	NA	NA	NA	27	221	184	733	1154	302	428	62	104	465	306	363	144	25	NA	NA	NA	91	132	78	137	111	102	116	102.1666667	99.33333333
777	3590143	6	Thu	school	4	Male	NA	103	NA	Caucasian	Primary school	Yes	Moderately urbanised	78.2608695652174	5743	1390	NA	NA	NA	NA	NA	NA	14	373	145	1390	900	161	180	279	226	438	240	1053	128	216	NA	NA	NA	NA	89	140	NA	NA	113	93	122	91.33333333	93.4
778	3590143	7	Fri	school	4	Male	NA	103	NA	Caucasian	Primary school	Yes	Moderately urbanised	78.2608695652174	5432	857	13	NA	NA	NA	NA	NA	19	347	111	286	322	846	670	151	684	294	857	697	135	NA	NA	NA	NA	NA	89	130	63	116	109	98	113	104	98.57142857
779	3590143	8	Sat	weekend	4	Male	NA	103	NA	Caucasian	Primary school	Yes	Moderately urbanised	78.2608695652174	3786	725	6	NA	NA	NA	NA	NA	NA	84	403	579	202	196	130	102	277	233	725	259	382	194	14	NA	NA	NA	77	119	56	104	99	92	103	94.71428571	99.66666667
780	3590143	9	Sun	weekend	4	Male	NA	103	NA	Caucasian	Primary school	Yes	Moderately urbanised	78.2608695652174	2801	508	NA	NA	NA	NA	NA	NA	NA	123	172	255	237	466	179	135	508	117	103	30	168	281	27	NA	NA	NA	80	124	64	113	101	88	106	81.66666667	82.57142857
781	3590143	10	Mon	school	4	Male	NA	103	NA	Caucasian	Primary school	Yes	Moderately urbanised	78.2608695652174	8304	1351	48	NA	NA	NA	NA	NA	55	501	274	437	815	1105	1217	347	300	397	1351	948	126	231	152	NA	NA	NA	72	125	76	131	98	84	105	82.5	75.42857143
782	3590143	11	Tue	school	4	Male	NA	103	NA	Caucasian	Primary school	Yes	Moderately urbanised	78.2608695652174	2200	771	NA	NA	NA	NA	NA	NA	19	411	665	266	771	NA	NA	NA	NA	NA	NA	NA	NA	52	16	NA	NA	NA	83	125	53	101	93	91	94	85.85714286	90
783	3590143	12	Wed	school	4	Male	NA	103	NA	Caucasian	Primary school	Yes	Moderately urbanised	78.2608695652174	535	336	NA	NA	NA	NA	NA	NA	46	336	NA	NA	NA	NA	NA	NA	NA	NA	NA	NA	NA	32	121	NA	NA	NA	69	101	74	105	92	83	100	82.83333333	75.8
784	3590143	13	Thu	school	4	Male	NA	103	NA	Caucasian	Primary school	Yes	Moderately urbanised	78.2608695652174	8232	1744	NA	NA	NA	NA	NA	NA	59	368	360	353	220	329	642	441	1012	1382	391	1744	692	239	NA	NA	NA	NA	81	132	NA	NA	108	91	116	93.33333333	93.5
785	3590143	14	Fri	school	4	Male	NA	103	NA	Caucasian	Primary school	Yes	Moderately urbanised	78.2608695652174	13	13	NA	NA	NA	NA	NA	NA	NA	NA	NA	NA	NA	NA	NA	NA	NA	NA	NA	NA	NA	NA	13	NA	NA	NA	NA	NA	NA	NA	NA	NA	NA	NA	NA
786	3590143	15	Sat	weekend	4	Male	NA	103	NA	Caucasian	Primary school	Yes	Moderately urbanised	78.2608695652174	0	NA	NA	NA	NA	NA	NA	NA	NA	NA	NA	NA	NA	NA	NA	NA	NA	NA	NA	NA	NA	NA	NA	NA	NA	NA	NA	NA	NA	NA	NA	NA	NA	NA	NA
787	3590143	16	Sun	weekend	4	Male	NA	103	NA	Caucasian	Primary school	Yes	Moderately urbanised	78.2608695652174	0	NA	NA	NA	NA	NA	NA	NA	NA	NA	NA	NA	NA	NA	NA	NA	NA	NA	NA	NA	NA	NA	NA	NA	NA	NA	NA	NA	NA	NA	NA	NA	NA	NA	NA
788	3590143	17	Mon	school	4	Male	NA	103	NA	Caucasian	Primary school	Yes	Moderately urbanised	78.2608695652174	220	186	NA	NA	NA	NA	NA	NA	NA	NA	NA	34	NA	NA	NA	NA	NA	NA	NA	186	NA	NA	NA	NA	NA	NA	116	141	NA	NA	128	NA	128	NA	NA
789	3590143	18	Tue	school	4	Male	NA	103	NA	Caucasian	Primary school	Yes	Moderately urbanised	78.2608695652174	NA	NA	NA	NA	NA	NA	NA	NA	NA	NA	NA	NA	NA	NA	NA	NA	NA	NA	NA	NA	NA	NA	NA	NA	NA	NA	NA	NA	NA	NA	NA	NA	NA	NA	NA
790	3590143	19	Wed	school	4	Male	NA	103	NA	Caucasian	Primary school	Yes	Moderately urbanised	78.2608695652174	NA	NA	NA	NA	NA	NA	NA	NA	NA	NA	NA	NA	NA	NA	NA	NA	NA	NA	NA	NA	NA	NA	NA	NA	NA	NA	NA	NA	NA	NA	NA	NA	NA	NA	NA
791	3590143	20	Thu	school	4	Male	NA	103	NA	Caucasian	Primary school	Yes	Moderately urbanised	78.2608695652174	NA	NA	NA	NA	NA	NA	NA	NA	NA	NA	NA	NA	NA	NA	NA	NA	NA	NA	NA	NA	NA	NA	NA	NA	NA	NA	NA	NA	NA	NA	NA	NA	NA	NA	NA
792	3590143	21	Fri	school	4	Male	NA	103	NA	Caucasian	Primary school	Yes	Moderately urbanised	78.2608695652174	NA	NA	NA	NA	NA	NA	NA	NA	NA	NA	NA	NA	NA	NA	NA	NA	NA	NA	NA	NA	NA	NA	NA	NA	NA	NA	NA	NA	NA	NA	NA	NA	NA	NA	NA
793	5397926	0	Thu	school	3	Male	18	110	-0.9	Caucasian	Day care	No	Moderately urbanised	100	2527	1927	NA	31	1927	178	NA	NA	299	92	NA	NA	NA	NA	NA	NA	NA	NA	NA	NA	NA	NA	NA	NA	NA	NA	70	114	65	88	90	126	89	NA	NA
794	5397926	1	Fri	school	3	Male	18	110	-0.9	Caucasian	Day care	No	Moderately urbanised	100	2541	649	NA	NA	NA	NA	NA	36	121	159	212	307	222	170	78	NA	NA	338	649	59	147	36	NA	NA	NA	NA	69	124	58	106	95	75	103	76.16666667	69.16666667
795	5397926	2	Sat	weekend	3	Male	18	110	-0.9	Caucasian	Day care	No	Moderately urbanised	100	281	173	NA	NA	NA	NA	NA	17	74	173	NA	NA	NA	7	NA	NA	NA	10	NA	NA	NA	NA	NA	NA	NA	NA	67	114	NA	NA	89	76	106	73.66666667	75.28571429
796	5397926	3	Sun	weekend	3	Male	18	110	-0.9	Caucasian	Day care	No	Moderately urbanised	100	0	NA	NA	NA	NA	NA	NA	NA	NA	NA	NA	NA	NA	NA	NA	NA	NA	NA	NA	NA	NA	NA	NA	NA	NA	NA	NA	NA	NA	NA	NA	NA	NA	NA	NA
797	5397926	4	Mon	school	3	Male	18	110	-0.9	Caucasian	Day care	No	Moderately urbanised	100	NA	NA	NA	NA	NA	NA	NA	NA	NA	NA	NA	NA	NA	NA	NA	NA	NA	NA	NA	NA	NA	NA	NA	NA	NA	NA	NA	NA	NA	NA	NA	NA	NA	NA	NA
798	5397926	5	Tue	school	3	Male	18	110	-0.9	Caucasian	Day care	No	Moderately urbanised	100	NA	NA	NA	NA	NA	NA	NA	NA	NA	NA	NA	NA	NA	NA	NA	NA	NA	NA	NA	NA	NA	NA	NA	NA	NA	NA	NA	NA	NA	NA	NA	NA	NA	NA	NA
799	5397926	6	Wed	school	3	Male	18	110	-0.9	Caucasian	Day care	No	Moderately urbanised	100	NA	NA	NA	NA	NA	NA	NA	NA	NA	NA	NA	NA	NA	NA	NA	NA	NA	NA	NA	NA	NA	NA	NA	NA	NA	NA	NA	NA	NA	NA	NA	NA	NA	NA	NA
800	5397926	7	Thu	school	3	Male	18	110	-0.9	Caucasian	Day care	No	Moderately urbanised	100	NA	NA	NA	NA	NA	NA	NA	NA	NA	NA	NA	NA	NA	NA	NA	NA	NA	NA	NA	NA	NA	NA	NA	NA	NA	NA	NA	NA	NA	NA	NA	NA	NA	NA	NA
801	5397926	8	Fri	school	3	Male	18	110	-0.9	Caucasian	Day care	No	Moderately urbanised	100	NA	NA	NA	NA	NA	NA	NA	NA	NA	NA	NA	NA	NA	NA	NA	NA	NA	NA	NA	NA	NA	NA	NA	NA	NA	NA	NA	NA	NA	NA	NA	NA	NA	NA	NA
802	5397926	9	Sat	weekend	3	Male	18	110	-0.9	Caucasian	Day care	No	Moderately urbanised	100	NA	NA	NA	NA	NA	NA	NA	NA	NA	NA	NA	NA	NA	NA	NA	NA	NA	NA	NA	NA	NA	NA	NA	NA	NA	NA	NA	NA	NA	NA	NA	NA	NA	NA	NA
803	5397926	10	Sun	weekend	3	Male	18	110	-0.9	Caucasian	Day care	No	Moderately urbanised	100	NA	NA	NA	NA	NA	NA	NA	NA	NA	NA	NA	NA	NA	NA	NA	NA	NA	NA	NA	NA	NA	NA	NA	NA	NA	NA	NA	NA	NA	NA	NA	NA	NA	NA	NA
804	5397926	11	Mon	school	3	Male	18	110	-0.9	Caucasian	Day care	No	Moderately urbanised	100	NA	NA	NA	NA	NA	NA	NA	NA	NA	NA	NA	NA	NA	NA	NA	NA	NA	NA	NA	NA	NA	NA	NA	NA	NA	NA	NA	NA	NA	NA	NA	NA	NA	NA	NA
805	5397926	12	Tue	school	3	Male	18	110	-0.9	Caucasian	Day care	No	Moderately urbanised	100	NA	NA	NA	NA	NA	NA	NA	NA	NA	NA	NA	NA	NA	NA	NA	NA	NA	NA	NA	NA	NA	NA	NA	NA	NA	NA	NA	NA	NA	NA	NA	NA	NA	NA	NA
806	5397926	13	Wed	school	3	Male	18	110	-0.9	Caucasian	Day care	No	Moderately urbanised	100	NA	NA	NA	NA	NA	NA	NA	NA	NA	NA	NA	NA	NA	NA	NA	NA	NA	NA	NA	NA	NA	NA	NA	NA	NA	NA	NA	NA	NA	NA	NA	NA	NA	NA	NA
807	5397926	14	Thu	school	3	Male	18	110	-0.9	Caucasian	Day care	No	Moderately urbanised	100	NA	NA	NA	NA	NA	NA	NA	NA	NA	NA	NA	NA	NA	NA	NA	NA	NA	NA	NA	NA	NA	NA	NA	NA	NA	NA	NA	NA	NA	NA	NA	NA	NA	NA	NA
808	5397926	15	Fri	school	3	Male	18	110	-0.9	Caucasian	Day care	No	Moderately urbanised	100	NA	NA	NA	NA	NA	NA	NA	NA	NA	NA	NA	NA	NA	NA	NA	NA	NA	NA	NA	NA	NA	NA	NA	NA	NA	NA	NA	NA	NA	NA	NA	NA	NA	NA	NA
809	5397926	16	Sat	weekend	3	Male	18	110	-0.9	Caucasian	Day care	No	Moderately urbanised	100	NA	NA	NA	NA	NA	NA	NA	NA	NA	NA	NA	NA	NA	NA	NA	NA	NA	NA	NA	NA	NA	NA	NA	NA	NA	NA	NA	NA	NA	NA	NA	NA	NA	NA	NA
810	5397926	17	Sun	weekend	3	Male	18	110	-0.9	Caucasian	Day care	No	Moderately urbanised	100	NA	NA	NA	NA	NA	NA	NA	NA	NA	NA	NA	NA	NA	NA	NA	NA	NA	NA	NA	NA	NA	NA	NA	NA	NA	NA	NA	NA	NA	NA	NA	NA	NA	NA	NA
811	5397926	18	Mon	school	3	Male	18	110	-0.9	Caucasian	Day care	No	Moderately urbanised	100	NA	NA	NA	NA	NA	NA	NA	NA	NA	NA	NA	NA	NA	NA	NA	NA	NA	NA	NA	NA	NA	NA	NA	NA	NA	NA	NA	NA	NA	NA	NA	NA	NA	NA	NA
812	5397926	19	Tue	school	3	Male	18	110	-0.9	Caucasian	Day care	No	Moderately urbanised	100	NA	NA	NA	NA	NA	NA	NA	NA	NA	NA	NA	NA	NA	NA	NA	NA	NA	NA	NA	NA	NA	NA	NA	NA	NA	NA	NA	NA	NA	NA	NA	NA	NA	NA	NA
813	5397926	20	Wed	school	3	Male	18	110	-0.9	Caucasian	Day care	No	Moderately urbanised	100	NA	NA	NA	NA	NA	NA	NA	NA	NA	NA	NA	NA	NA	NA	NA	NA	NA	NA	NA	NA	NA	NA	NA	NA	NA	NA	NA	NA	NA	NA	NA	NA	NA	NA	NA
814	5397926	21	Thu	school	3	Male	18	110	-0.9	Caucasian	Day care	No	Moderately urbanised	100	NA	NA	NA	NA	NA	NA	NA	NA	NA	NA	NA	NA	NA	NA	NA	NA	NA	NA	NA	NA	NA	NA	NA	NA	NA	NA	NA	NA	NA	NA	NA	NA	NA	NA	NA
815	5415948	0	Sat	weekend	3	Female	15	98	0	Caucasian	Day care	No	Moderately urbanised	90.2173913043478	251	147	NA	NA	NA	NA	NA	NA	NA	NA	NA	NA	NA	NA	NA	NA	NA	88	NA	NA	NA	NA	147	16	NA	NA	87	102	NA	NA	91	NA	91	NA	NA
816	5415948	1	Sun	weekend	3	Female	15	98	0	Caucasian	Day care	No	Moderately urbanised	90.2173913043478	5459	1693	NA	NA	NA	NA	NA	NA	NA	NA	108	47	243	44	591	237	532	1314	1693	53	334	63	65	135	NA	NA	77	139	65	97	107	83	117	86.83333333	80
817	5415948	2	Mon	school	3	Female	15	98	0	Caucasian	Day care	No	Moderately urbanised	90.2173913043478	5010	893	NA	NA	NA	NA	NA	NA	NA	31	179	573	590	280	347	456	893	464	667	198	125	172	35	NA	NA	NA	74	135	60	105	104	78	115	80.16666667	76.83333333
818	5415948	3	Tue	school	3	Female	15	98	0	Caucasian	Day care	No	Moderately urbanised	90.2173913043478	3865	551	NA	NA	NA	NA	NA	NA	NA	82	245	144	551	392	159	365	257	373	418	503	150	212	8	NA	6	NA	71	131	NA	NA	105	81	114	91	77.33333333
819	5415948	4	Wed	school	3	Female	15	98	0	Caucasian	Day care	No	Moderately urbanised	90.2173913043478	3275	587	NA	NA	NA	NA	NA	NA	NA	26	345	397	312	275	57	24	12	213	251	587	423	341	NA	NA	NA	12	79	153	87	145	118	88	125	86.42857143	85
820	5415948	5	Thu	school	3	Female	15	98	0	Caucasian	Day care	No	Moderately urbanised	90.2173913043478	1194	306	NA	NA	NA	NA	NA	NA	NA	149	96	306	76	37	NA	77	141	190	39	13	41	29	NA	NA	NA	NA	93	165	123	162	131	104	137	126	105
821	5415948	6	Fri	school	3	Female	15	98	0	Caucasian	Day care	No	Moderately urbanised	90.2173913043478	1243	354	NA	NA	NA	NA	NA	NA	6	12	141	119	354	278	16	NA	53	16	44	167	37	NA	NA	NA	NA	NA	121	159	102	151	137	135	138	141.1428571	136.5
822	5415948	7	Sat	weekend	3	Female	15	98	0	Caucasian	Day care	No	Moderately urbanised	90.2173913043478	2043	314	NA	NA	NA	NA	NA	NA	38	20	71	73	209	314	267	191	43	283	129	163	69	66	71	30	NA	6	98	145	NA	NA	122	117	128	130.6666667	113.5
823	5415948	8	Sun	weekend	3	Female	15	98	0	Caucasian	Day care	No	Moderately urbanised	90.2173913043478	1200	321	NA	NA	15	NA	NA	NA	NA	NA	103	321	51	23	166	114	22	93	129	150	13	NA	NA	NA	NA	NA	106	147	101	131	129	124	131	127.5	139
824	5415948	9	Mon	school	3	Female	15	98	0	Caucasian	Day care	No	Moderately urbanised	90.2173913043478	2892	514	NA	NA	NA	NA	NA	NA	NA	NA	202	159	508	382	113	119	252	190	514	245	97	74	37	NA	NA	NA	79	145	51	120	120	NA	124	NA	NA
825	5415948	10	Tue	school	3	Female	15	98	0	Caucasian	Day care	No	Moderately urbanised	90.2173913043478	4145	609	NA	NA	NA	NA	NA	NA	NA	19	225	66	609	312	395	57	380	483	449	569	390	142	34	15	NA	NA	74	131	71	119	104	86	112	91.33333333	82.28571429
826	5415948	11	Wed	school	3	Female	15	98	0	Caucasian	Day care	No	Moderately urbanised	90.2173913043478	2340	303	NA	NA	NA	NA	NA	NA	14	58	134	303	198	295	223	NA	22	234	113	234	212	182	118	NA	NA	NA	76	122	58	118	98	81	105	78.71428571	80.66666667
827	5415948	12	Thu	school	3	Female	15	98	0	Caucasian	Day care	No	Moderately urbanised	90.2173913043478	2960	770	NA	NA	NA	NA	NA	NA	NA	NA	14	89	103	NA	126	178	118	127	568	712	770	155	NA	NA	NA	NA	70	144	46	127	106	86	117	88.5	99
828	5415948	13	Fri	school	3	Female	15	98	0	Caucasian	Day care	No	Moderately urbanised	90.2173913043478	3834	970	NA	NA	NA	NA	NA	NA	NA	NA	293	66	NA	196	426	258	273	7	970	113	783	209	137	103	NA	NA	71	139	67	132	106	79	117	71.5	66.5
829	5415948	14	Sat	weekend	3	Female	15	98	0	Caucasian	Day care	No	Moderately urbanised	90.2173913043478	1765	285	NA	NA	NA	NA	NA	NA	NA	NA	NA	166	96	94	266	283	138	272	31	285	80	54	NA	NA	NA	NA	74	140	NA	NA	108	84	118	79.83333333	81.33333333
830	5415948	15	Sun	weekend	3	Female	15	98	0	Caucasian	Day care	No	Moderately urbanised	90.2173913043478	1615	466	NA	NA	NA	NA	NA	NA	NA	NA	NA	49	62	133	466	60	208	185	222	17	140	6	67	NA	NA	NA	81	136	57	120	113	NA	116	NA	NA
831	5415948	16	Mon	school	3	Female	15	98	0	Caucasian	Day care	No	Moderately urbanised	90.2173913043478	4636	911	NA	NA	NA	NA	NA	NA	NA	NA	210	175	911	366	166	405	633	344	450	423	338	80	111	24	NA	NA	68	142	48	120	108	89	118	103.1428571	92.83333333
832	5415948	17	Tue	school	3	Female	15	98	0	Caucasian	Day care	No	Moderately urbanised	90.2173913043478	2884	536	NA	NA	NA	NA	NA	NA	NA	NA	149	115	434	354	71	164	278	536	477	166	87	53	NA	NA	NA	NA	69	132	52	128	101	85	109	91.33333333	86
833	5415948	18	Wed	school	3	Female	15	98	0	Caucasian	Day care	No	Moderately urbanised	90.2173913043478	3967	901	NA	NA	NA	NA	NA	NA	NA	230	235	340	535	399	438	44	8	139	901	280	103	153	127	35	NA	NA	57	134	66	134	99	72	110	73.42857143	62.5
834	5415948	19	Thu	school	3	Female	15	98	0	Caucasian	Day care	No	Moderately urbanised	90.2173913043478	4540	1591	NA	NA	NA	NA	NA	NA	NA	NA	28	78	323	253	166	201	125	277	545	866	1591	68	NA	NA	NA	19	75	134	NA	NA	102	80	112	82.28571429	87.16666667
835	5415948	20	Fri	school	3	Female	15	98	0	Caucasian	Day care	No	Moderately urbanised	90.2173913043478	4464	741	NA	NA	NA	NA	NA	NA	NA	68	436	212	531	740	741	205	291	578	70	158	268	160	NA	6	NA	NA	78	138	73	137	106	85	117	87	85.83333333
836	5415948	21	Sat	weekend	3	Female	15	98	0	Caucasian	Day care	No	Moderately urbanised	90.2173913043478	2762	508	NA	NA	NA	NA	NA	NA	NA	NA	30	43	38	380	508	64	24	293	317	206	385	199	243	32	NA	NA	72	141	NA	NA	106	81	118	70.83333333	91.33333333
837	6487575	0	Fri	school	4	Male	14	96	-0.3	Caucasian	Primary school	Yes	Extremely urbanised	86.9565217391304	240	240	NA	NA	NA	NA	NA	NA	NA	NA	NA	NA	NA	NA	NA	NA	NA	NA	NA	NA	NA	NA	240	NA	NA	NA	NA	NA	NA	NA	NA	NA	NA	NA	NA
838	6487575	1	Sat	weekend	4	Male	14	96	-0.3	Caucasian	Primary school	Yes	Extremely urbanised	86.9565217391304	5089	1084	NA	NA	NA	NA	NA	NA	NA	74	151	93	265	131	247	1084	251	799	305	668	208	725	88	NA	NA	NA	84	135	78	103	104	NA	107	NA	NA
839	6487575	2	Sun	weekend	4	Male	14	96	-0.3	Caucasian	Primary school	Yes	Extremely urbanised	86.9565217391304	5797	1546	NA	NA	NA	NA	NA	NA	16	173	NA	114	173	212	408	231	606	1546	1088	380	174	602	74	NA	NA	NA	79	130	68	96	99	89	105	89.42857143	97.5
840	6487575	3	Mon	school	4	Male	14	96	-0.3	Caucasian	Primary school	Yes	Extremely urbanised	86.9565217391304	11324	2472	NA	NA	NA	NA	NA	NA	NA	228	1161	826	478	1480	383	794	2472	1695	535	619	240	335	78	NA	NA	NA	83	140	70	99	104	83	114	84.5	85.75
841	6487575	4	Tue	school	4	Male	14	96	-0.3	Caucasian	Primary school	Yes	Extremely urbanised	86.9565217391304	8617	2020	NA	NA	NA	NA	NA	NA	35	241	454	1277	364	443	707	332	2020	840	350	596	621	337	NA	NA	NA	NA	81	140	64	96	99	83	107	81	76.25
842	6487575	5	Wed	school	4	Male	14	96	-0.3	Caucasian	Primary school	Yes	Extremely urbanised	86.9565217391304	9295	1508	NA	NA	NA	NA	NA	NA	111	337	524	359	543	1214	838	1232	281	669	574	1508	460	421	224	NA	NA	NA	76	131	69	95	99	83	108	86	77
843	6487575	6	Thu	school	4	Male	14	96	-0.3	Caucasian	Primary school	Yes	Extremely urbanised	86.9565217391304	9561	2356	NA	NA	NA	NA	NA	NA	NA	330	844	641	415	910	280	471	2356	788	1199	749	339	231	8	NA	NA	NA	74	126	69	95	100	82	108	77.66666667	84.42857143
844	6487575	7	Fri	school	4	Male	14	96	-0.3	Caucasian	Primary school	Yes	Extremely urbanised	86.9565217391304	5959	1343	NA	NA	NA	NA	NA	NA	NA	704	545	732	330	433	387	304	1343	305	58	224	136	452	6	NA	NA	NA	76	117	66	108	94	84	100	81.16666667	88
845	6487575	8	Sat	weekend	4	Male	14	96	-0.3	Caucasian	Primary school	Yes	Extremely urbanised	86.9565217391304	7430	1144	NA	NA	NA	NA	NA	NA	NA	439	243	527	519	482	344	53	646	947	1144	913	336	713	124	NA	NA	NA	76	135	NA	NA	102	83	111	78	77.33333333
846	6487575	9	Sun	weekend	4	Male	14	96	-0.3	Caucasian	Primary school	Yes	Extremely urbanised	86.9565217391304	7194	922	NA	NA	NA	NA	NA	NA	242	632	572	399	789	763	735	922	844	599	128	24	171	255	119	NA	NA	NA	77	135	NA	NA	104	83	114	76.33333333	82.33333333
847	6487575	10	Mon	school	4	Male	14	96	-0.3	Caucasian	Primary school	Yes	Extremely urbanised	86.9565217391304	8221	1516	NA	NA	NA	NA	NA	NA	NA	108	559	533	368	1415	319	343	1516	1225	520	569	589	157	NA	NA	NA	NA	75	135	67	101	103	85	112	82.66666667	87
848	6487575	11	Tue	school	4	Male	14	96	-0.3	Caucasian	Primary school	Yes	Extremely urbanised	86.9565217391304	7723	2365	NA	NA	NA	NA	NA	NA	NA	196	1039	358	257	982	207	425	2365	458	557	403	402	74	NA	NA	NA	NA	79	138	66	99	99	83	107	81.71428571	79.66666667
849	6487575	12	Wed	school	4	Male	14	96	-0.3	Caucasian	Primary school	Yes	Extremely urbanised	86.9565217391304	8182	1506	NA	NA	NA	NA	NA	NA	NA	251	739	434	574	728	165	998	114	867	1401	1506	169	194	42	NA	NA	NA	75	123	NA	NA	100	81	109	78.71428571	80
850	6487575	13	Thu	school	4	Male	14	96	-0.3	Caucasian	Primary school	Yes	Extremely urbanised	86.9565217391304	9483	2112	NA	NA	NA	NA	NA	NA	75	417	446	377	322	1204	201	492	2112	1262	625	925	805	220	NA	NA	NA	NA	76	124	73	113	100	82	109	77.16666667	84.14285714
851	6487575	14	Fri	school	4	Male	14	96	-0.3	Caucasian	Primary school	Yes	Extremely urbanised	86.9565217391304	7518	1236	NA	NA	NA	NA	NA	NA	NA	49	685	1236	498	436	797	770	714	609	693	466	184	324	57	NA	NA	NA	74	125	70	110	98	84	105	85	85
852	6487575	15	Sat	weekend	4	Male	14	96	-0.3	Caucasian	Primary school	Yes	Extremely urbanised	86.9565217391304	6374	777	NA	NA	NA	NA	NA	NA	37	554	231	215	393	457	460	624	147	726	481	777	529	386	357	NA	NA	NA	75	126	71	101	99	82	107	77.57142857	80.16666667
853	6487575	16	Sun	weekend	4	Male	14	96	-0.3	Caucasian	Primary school	Yes	Extremely urbanised	86.9565217391304	9039	2505	NA	NA	NA	NA	NA	NA	NA	86	278	NA	603	2382	2505	1116	292	306	437	865	98	71	NA	NA	NA	NA	73	119	NA	NA	97	83	103	84.75	74
854	6487575	17	Mon	school	4	Male	14	96	-0.3	Caucasian	Primary school	Yes	Extremely urbanised	86.9565217391304	9090	2779	NA	NA	NA	NA	NA	NA	NA	209	506	666	414	664	141	240	2779	1373	393	861	658	118	68	NA	NA	NA	84	159	74	96	105	89	113	93.5	87.4
855	6487575	18	Tue	school	4	Male	14	96	-0.3	Caucasian	Primary school	Yes	Extremely urbanised	86.9565217391304	9148	2384	NA	NA	NA	NA	NA	NA	NA	94	639	565	371	1050	393	659	2384	973	507	613	651	240	9	NA	NA	NA	76	126	67	98	98	84	106	84.66666667	79.57142857
856	6487575	19	Wed	school	4	Male	14	96	-0.3	Caucasian	Primary school	Yes	Extremely urbanised	86.9565217391304	8252	1340	NA	NA	NA	NA	NA	NA	NA	118	714	317	158	1208	1074	795	728	385	1340	1143	104	81	87	NA	NA	NA	70	119	70	106	93	79	100	78.5	74.71428571
857	6487575	20	Thu	school	4	Male	14	96	-0.3	Caucasian	Primary school	Yes	Extremely urbanised	86.9565217391304	11225	2266	NA	NA	NA	NA	NA	NA	NA	610	1001	631	486	833	387	614	2266	724	1112	1155	1094	312	NA	NA	NA	NA	75	131	67	95	100	82	109	88.25	79.14285714
858	6487575	21	Fri	school	4	Male	14	96	-0.3	Caucasian	Primary school	Yes	Extremely urbanised	86.9565217391304	86	72	NA	NA	NA	NA	NA	NA	14	72	NA	NA	NA	NA	NA	NA	NA	NA	NA	NA	NA	NA	NA	NA	NA	NA	70	100	NA	NA	84	80	94	82.85714286	79.83333333
859	5146111	0	Mon	school	5	Male	22	119	0.2	Caucasian	Primary school	Yes	Extremely urbanised	96.7391304347826	2741	1429	NA	NA	NA	NA	NA	NA	NA	NA	NA	NA	NA	NA	NA	NA	NA	1429	785	57	165	297	8	NA	NA	NA	62	114	55	114	89	NA	92	NA	NA
860	5146111	1	Tue	school	5	Male	22	119	0.2	Caucasian	Primary school	Yes	Extremely urbanised	96.7391304347826	9749	1719	NA	NA	NA	NA	NA	NA	NA	362	918	892	405	1269	523	434	1213	1719	1316	206	255	237	NA	NA	NA	NA	74	140	71	122	96	81	104	73.33333333	83
861	5146111	2	Wed	school	5	Male	22	119	0.2	Caucasian	Primary school	Yes	Extremely urbanised	96.7391304347826	11168	2385	NA	NA	NA	NA	NA	NA	NA	313	680	2385	1112	640	1637	291	544	1361	1394	262	193	356	NA	NA	NA	NA	74	115	60	103	94	80	100	80.71428571	77.66666667
862	5146111	3	Thu	school	5	Male	22	119	0.2	Caucasian	Primary school	Yes	Extremely urbanised	96.7391304347826	7677	1815	NA	NA	NA	NA	NA	NA	NA	297	609	1132	222	1108	924	122	486	1815	100	285	280	286	11	NA	NA	NA	62	110	61	95	90	80	95	76.83333333	80
863	5146111	4	Fri	school	5	Male	22	119	0.2	Caucasian	Primary school	Yes	Extremely urbanised	96.7391304347826	8777	1384	NA	NA	NA	NA	NA	NA	NA	189	785	553	1107	665	539	1091	1194	1384	297	411	310	252	NA	NA	NA	NA	71	120	62	110	90	79	96	81.5	79.14285714
864	5146111	5	Sat	weekend	5	Male	22	119	0.2	Caucasian	Primary school	Yes	Extremely urbanised	96.7391304347826	8791	1371	NA	NA	NA	NA	NA	NA	8	241	134	758	506	1346	1102	230	558	458	1371	158	809	294	812	6	NA	NA	67	115	69	115	91	81	95	70.66666667	85
865	5146111	6	Sun	weekend	5	Male	22	119	0.2	Caucasian	Primary school	Yes	Extremely urbanised	96.7391304347826	6205	1889	NA	NA	NA	NA	NA	NA	NA	277	272	346	152	558	441	620	378	674	1889	282	254	62	NA	NA	NA	NA	62	128	54	114	93	85	98	82.57142857	84
866	5146111	7	Mon	school	5	Male	22	119	0.2	Caucasian	Primary school	Yes	Extremely urbanised	96.7391304347826	5960	1293	NA	NA	NA	NA	NA	NA	NA	8	517	276	620	1293	316	362	240	886	769	245	310	118	NA	NA	NA	NA	72	123	56	134	94	84	99	82.57142857	81
867	5146111	8	Tue	school	5	Male	22	119	0.2	Caucasian	Primary school	Yes	Extremely urbanised	96.7391304347826	7732	2164	NA	NA	NA	NA	NA	NA	NA	188	787	347	159	510	432	2164	321	1195	869	419	167	174	NA	NA	NA	NA	64	107	56	109	86	77	91	77.33333333	83.28571429
868	5146111	9	Wed	school	5	Male	22	119	0.2	Caucasian	Primary school	Yes	Extremely urbanised	96.7391304347826	9929	2171	NA	NA	NA	NA	NA	NA	77	207	805	341	1244	795	2171	540	685	1383	210	458	320	664	29	NA	NA	NA	69	114	55	127	90	77	96	75.33333333	73.66666667
869	5146111	10	Thu	school	5	Male	22	119	0.2	Caucasian	Primary school	Yes	Extremely urbanised	96.7391304347826	9054	1720	NA	NA	NA	NA	NA	NA	NA	319	691	1720	794	843	583	482	1405	722	487	330	469	209	NA	NA	NA	NA	73	124	61	116	92	80	98	78.28571429	75
870	5146111	11	Fri	school	5	Male	22	119	0.2	Caucasian	Primary school	Yes	Extremely urbanised	96.7391304347826	9749	1682	NA	NA	NA	NA	NA	NA	NA	233	565	454	1682	1255	609	401	864	1541	239	815	710	381	NA	NA	NA	NA	73	111	71	100	91	80	96	82.5	78.33333333
871	5146111	12	Sat	weekend	5	Male	22	119	0.2	Caucasian	Primary school	Yes	Extremely urbanised	96.7391304347826	13622	2688	NA	NA	NA	NA	NA	NA	NA	313	1387	1127	1779	2060	1984	280	259	2688	1039	206	293	207	NA	NA	NA	NA	77	136	80	123	97	82	104	79	80.83333333
872	5146111	13	Sun	weekend	5	Male	22	119	0.2	Caucasian	Primary school	Yes	Extremely urbanised	96.7391304347826	11692	1984	NA	NA	NA	NA	NA	NA	17	239	490	1460	1984	581	953	1215	1373	1081	1141	1117	NA	41	NA	NA	NA	NA	75	144	51	112	100	88	109	88.42857143	90.83333333
873	5146111	14	Mon	school	5	Male	22	119	0.2	Caucasian	Primary school	Yes	Extremely urbanised	96.7391304347826	7438	1696	NA	NA	NA	NA	NA	NA	57	363	607	296	461	197	449	587	1696	1466	570	266	287	136	NA	NA	NA	NA	76	112	59	105	92	81	97	76.6	77.5
874	5146111	15	Tue	school	5	Male	22	119	0.2	Caucasian	Primary school	Yes	Extremely urbanised	96.7391304347826	7712	1551	NA	NA	NA	NA	NA	NA	6	226	862	256	446	1141	546	509	1551	1213	483	166	191	116	NA	NA	NA	NA	81	123	88	142	102	87	107	86.71428571	85.5
875	5146111	16	Wed	school	5	Male	22	119	0.2	Caucasian	Primary school	Yes	Extremely urbanised	96.7391304347826	8970	1793	NA	NA	NA	NA	NA	NA	11	294	762	646	1793	1413	1591	122	74	311	1652	180	88	33	NA	NA	NA	NA	93	127	60	137	113	104	116	104.2857143	108.8333333
876	5146111	17	Thu	school	5	Male	22	119	0.2	Caucasian	Primary school	Yes	Extremely urbanised	96.7391304347826	6308	1395	NA	NA	NA	NA	NA	NA	33	185	129	285	519	508	1395	93	150	667	610	1075	596	56	NA	NA	NA	7	104	133	97	139	116	113	116	114.5714286	101.6666667
877	5146111	18	Fri	school	5	Male	22	119	0.2	Caucasian	Primary school	Yes	Extremely urbanised	96.7391304347826	7325	1994	NA	NA	NA	NA	NA	6	NA	186	765	267	1099	264	465	378	842	1994	364	339	300	56	NA	NA	NA	NA	100	138	96	134	116	114	118	118.1666667	116.1666667
878	5146111	19	Sat	weekend	5	Male	22	119	0.2	Caucasian	Primary school	Yes	Extremely urbanised	96.7391304347826	7535	1627	NA	25	8	NA	NA	NA	NA	386	969	983	1627	1018	436	495	305	375	687	106	83	32	NA	NA	NA	NA	96	130	90	140	108	108	108	111.5714286	110.1666667
879	5146111	20	Sun	weekend	5	Male	22	119	0.2	Caucasian	Primary school	Yes	Extremely urbanised	96.7391304347826	7004	1731	NA	10	NA	NA	NA	NA	15	98	25	186	347	620	1731	1084	755	1023	925	86	99	NA	NA	NA	NA	NA	90	127	91	133	108	101	110	102.6	100.6666667
880	5146111	21	Mon	school	5	Male	22	119	0.2	Caucasian	Primary school	Yes	Extremely urbanised	96.7391304347826	3976	1194	NA	NA	NA	NA	NA	NA	NA	124	497	415	1194	360	107	103	197	146	421	92	283	30	NA	NA	NA	7	90	124	NA	NA	106	101	109	109.4285714	103.1666667
881	7946386	0	Mon	school	3	Female	15	97	0.2	Caucasian	Day care	Yes	Very urbanised	82.6086956521739	2778	948	NA	NA	NA	NA	NA	NA	NA	NA	NA	NA	NA	NA	NA	NA	948	321	640	843	NA	NA	NA	26	NA	NA	87	142	76	115	114	NA	124	NA	NA
882	7946386	1	Tue	school	3	Female	15	97	0.2	Caucasian	Day care	Yes	Very urbanised	82.6086956521739	1797	565	NA	NA	NA	NA	NA	NA	NA	NA	55	119	144	565	5	NA	NA	NA	NA	270	381	146	112	NA	NA	NA	88	126	NA	NA	105	96	111	96.85714286	100
883	7946386	2	Wed	school	3	Female	15	97	0.2	Caucasian	Day care	Yes	Very urbanised	82.6086956521739	894	450	NA	NA	NA	NA	NA	NA	108	450	NA	NA	NA	NA	NA	NA	NA	NA	NA	NA	336	NA	NA	NA	NA	NA	NA	NA	NA	NA	NA	NA	NA	NA	NA
884	7946386	3	Thu	school	3	Female	15	97	0.2	Caucasian	Day care	Yes	Very urbanised	82.6086956521739	778	355	NA	NA	NA	NA	NA	NA	NA	7	25	320	NA	NA	NA	NA	NA	NA	26	355	25	NA	NA	13	NA	7	96	96	NA	NA	96	NA	96	NA	NA
885	7946386	4	Fri	school	3	Female	15	97	0.2	Caucasian	Day care	Yes	Very urbanised	82.6086956521739	7	7	NA	NA	NA	NA	NA	NA	NA	NA	NA	NA	NA	NA	NA	NA	NA	NA	NA	NA	7	NA	NA	NA	NA	NA	NA	NA	NA	NA	NA	NA	NA	NA	NA
886	7946386	5	Sat	weekend	3	Female	15	97	0.2	Caucasian	Day care	Yes	Very urbanised	82.6086956521739	7	7	NA	NA	NA	NA	NA	NA	NA	NA	NA	NA	NA	NA	NA	NA	NA	NA	NA	NA	NA	NA	7	NA	NA	NA	NA	NA	NA	NA	NA	NA	NA	NA	NA
887	7946386	6	Sun	weekend	3	Female	15	97	0.2	Caucasian	Day care	Yes	Very urbanised	82.6086956521739	NA	NA	NA	NA	NA	NA	NA	NA	NA	NA	NA	NA	NA	NA	NA	NA	NA	NA	NA	NA	NA	NA	NA	NA	NA	NA	NA	NA	NA	NA	NA	NA	NA	NA	NA
888	7946386	7	Mon	school	3	Female	15	97	0.2	Caucasian	Day care	Yes	Very urbanised	82.6086956521739	NA	NA	NA	NA	NA	NA	NA	NA	NA	NA	NA	NA	NA	NA	NA	NA	NA	NA	NA	NA	NA	NA	NA	NA	NA	NA	NA	NA	NA	NA	NA	NA	NA	NA	NA
889	7946386	8	Tue	school	3	Female	15	97	0.2	Caucasian	Day care	Yes	Very urbanised	82.6086956521739	NA	NA	NA	NA	NA	NA	NA	NA	NA	NA	NA	NA	NA	NA	NA	NA	NA	NA	NA	NA	NA	NA	NA	NA	NA	NA	NA	NA	NA	NA	NA	NA	NA	NA	NA
890	7946386	9	Wed	school	3	Female	15	97	0.2	Caucasian	Day care	Yes	Very urbanised	82.6086956521739	NA	NA	NA	NA	NA	NA	NA	NA	NA	NA	NA	NA	NA	NA	NA	NA	NA	NA	NA	NA	NA	NA	NA	NA	NA	NA	NA	NA	NA	NA	NA	NA	NA	NA	NA
891	7946386	10	Thu	school	3	Female	15	97	0.2	Caucasian	Day care	Yes	Very urbanised	82.6086956521739	NA	NA	NA	NA	NA	NA	NA	NA	NA	NA	NA	NA	NA	NA	NA	NA	NA	NA	NA	NA	NA	NA	NA	NA	NA	NA	NA	NA	NA	NA	NA	NA	NA	NA	NA
892	7946386	11	Fri	school	3	Female	15	97	0.2	Caucasian	Day care	Yes	Very urbanised	82.6086956521739	NA	NA	NA	NA	NA	NA	NA	NA	NA	NA	NA	NA	NA	NA	NA	NA	NA	NA	NA	NA	NA	NA	NA	NA	NA	NA	NA	NA	NA	NA	NA	NA	NA	NA	NA
893	7946386	12	Sat	weekend	3	Female	15	97	0.2	Caucasian	Day care	Yes	Very urbanised	82.6086956521739	NA	NA	NA	NA	NA	NA	NA	NA	NA	NA	NA	NA	NA	NA	NA	NA	NA	NA	NA	NA	NA	NA	NA	NA	NA	NA	NA	NA	NA	NA	NA	NA	NA	NA	NA
894	7946386	13	Sun	weekend	3	Female	15	97	0.2	Caucasian	Day care	Yes	Very urbanised	82.6086956521739	NA	NA	NA	NA	NA	NA	NA	NA	NA	NA	NA	NA	NA	NA	NA	NA	NA	NA	NA	NA	NA	NA	NA	NA	NA	NA	NA	NA	NA	NA	NA	NA	NA	NA	NA
895	7946386	14	Mon	school	3	Female	15	97	0.2	Caucasian	Day care	Yes	Very urbanised	82.6086956521739	NA	NA	NA	NA	NA	NA	NA	NA	NA	NA	NA	NA	NA	NA	NA	NA	NA	NA	NA	NA	NA	NA	NA	NA	NA	NA	NA	NA	NA	NA	NA	NA	NA	NA	NA
896	7946386	15	Tue	school	3	Female	15	97	0.2	Caucasian	Day care	Yes	Very urbanised	82.6086956521739	NA	NA	NA	NA	NA	NA	NA	NA	NA	NA	NA	NA	NA	NA	NA	NA	NA	NA	NA	NA	NA	NA	NA	NA	NA	NA	NA	NA	NA	NA	NA	NA	NA	NA	NA
897	7946386	16	Wed	school	3	Female	15	97	0.2	Caucasian	Day care	Yes	Very urbanised	82.6086956521739	NA	NA	NA	NA	NA	NA	NA	NA	NA	NA	NA	NA	NA	NA	NA	NA	NA	NA	NA	NA	NA	NA	NA	NA	NA	NA	NA	NA	NA	NA	NA	NA	NA	NA	NA
898	7946386	17	Thu	school	3	Female	15	97	0.2	Caucasian	Day care	Yes	Very urbanised	82.6086956521739	NA	NA	NA	NA	NA	NA	NA	NA	NA	NA	NA	NA	NA	NA	NA	NA	NA	NA	NA	NA	NA	NA	NA	NA	NA	NA	NA	NA	NA	NA	NA	NA	NA	NA	NA
899	7946386	18	Fri	school	3	Female	15	97	0.2	Caucasian	Day care	Yes	Very urbanised	82.6086956521739	NA	NA	NA	NA	NA	NA	NA	NA	NA	NA	NA	NA	NA	NA	NA	NA	NA	NA	NA	NA	NA	NA	NA	NA	NA	NA	NA	NA	NA	NA	NA	NA	NA	NA	NA
900	7946386	19	Sat	weekend	3	Female	15	97	0.2	Caucasian	Day care	Yes	Very urbanised	82.6086956521739	NA	NA	NA	NA	NA	NA	NA	NA	NA	NA	NA	NA	NA	NA	NA	NA	NA	NA	NA	NA	NA	NA	NA	NA	NA	NA	NA	NA	NA	NA	NA	NA	NA	NA	NA
901	7946386	20	Sun	weekend	3	Female	15	97	0.2	Caucasian	Day care	Yes	Very urbanised	82.6086956521739	NA	NA	NA	NA	NA	NA	NA	NA	NA	NA	NA	NA	NA	NA	NA	NA	NA	NA	NA	NA	NA	NA	NA	NA	NA	NA	NA	NA	NA	NA	NA	NA	NA	NA	NA
902	7946386	21	Mon	school	3	Female	15	97	0.2	Caucasian	Day care	Yes	Very urbanised	82.6086956521739	NA	NA	NA	NA	NA	NA	NA	NA	NA	NA	NA	NA	NA	NA	NA	NA	NA	NA	NA	NA	NA	NA	NA	NA	NA	NA	NA	NA	NA	NA	NA	NA	NA	NA	NA
903	4485922	0	Mon	school	2	Female	13	92	-0.7	Caucasian	Day care	No	Extremely urbanised	86.9565217391304	1311	811	NA	NA	NA	NA	NA	NA	NA	NA	NA	NA	NA	NA	NA	NA	811	7	404	NA	54	35	NA	NA	NA	NA	91	130	91	127	111	NA	114	NA	NA
904	4485922	1	Tue	school	2	Female	13	92	-0.7	Caucasian	Day care	No	Extremely urbanised	86.9565217391304	2289	566	NA	NA	NA	NA	NA	NA	77	61	157	127	566	309	89	NA	6	86	281	331	155	44	NA	NA	NA	NA	99	154	NA	NA	126	106	135	102.5714286	104
905	4485922	2	Wed	school	2	Female	13	92	-0.7	Caucasian	Day care	No	Extremely urbanised	86.9565217391304	2495	684	NA	NA	NA	NA	NA	NA	NA	NA	NA	23	188	684	265	NA	NA	151	571	383	49	181	NA	NA	NA	NA	90	132	72	124	113	NA	115	NA	NA
906	4485922	3	Thu	school	2	Female	13	92	-0.7	Caucasian	Day care	No	Extremely urbanised	86.9565217391304	2543	637	NA	NA	NA	NA	NA	NA	NA	45	637	289	352	192	110	NA	NA	114	230	247	185	111	31	NA	NA	NA	84	138	NA	NA	105	97	110	90.28571429	95.75
907	4485922	4	Fri	school	2	Female	13	92	-0.7	Caucasian	Day care	No	Extremely urbanised	86.9565217391304	3153	529	NA	NA	NA	NA	NA	NA	16	54	497	391	389	120	166	NA	47	361	394	529	140	49	NA	NA	NA	NA	69	127	69	140	95	92	96	86.28571429	82.66666667
908	4485922	5	Sat	weekend	2	Female	13	92	-0.7	Caucasian	Day care	No	Extremely urbanised	86.9565217391304	2033	577	NA	NA	NA	NA	NA	NA	NA	92	104	132	68	72	24	38	199	577	405	91	170	61	NA	NA	NA	NA	95	164	117	192	132	104	139	100	98.83333333
909	4485922	6	Sun	weekend	2	Female	13	92	-0.7	Caucasian	Day care	No	Extremely urbanised	86.9565217391304	1611	434	NA	NA	NA	NA	NA	NA	NA	NA	6	171	250	NA	NA	42	434	401	192	50	65	NA	NA	NA	NA	NA	123	174	118	162	147	154	147	161.3333333	147.8333333
910	4485922	7	Mon	school	2	Female	13	92	-0.7	Caucasian	Day care	No	Extremely urbanised	86.9565217391304	1316	243	NA	NA	NA	NA	NA	NA	55	240	89	150	243	141	6	NA	NA	39	147	154	52	NA	NA	NA	NA	NA	60	161	NA	NA	119	134	108	129.5714286	131
911	4485922	8	Sun	weekend	2	Female	13	92	-0.7	Caucasian	Day care	No	Extremely urbanised	86.9565217391304	1741	819	NA	NA	NA	NA	NA	NA	NA	NA	NA	NA	NA	6	44	50	286	241	295	819	NA	NA	NA	NA	NA	NA	33	144	NA	NA	98	NA	98	NA	NA
912	4485922	9	Mon	school	2	Female	13	92	-0.7	Caucasian	Day care	No	Extremely urbanised	86.9565217391304	472	117	NA	NA	NA	NA	NA	NA	NA	NA	27	117	93	89	41	NA	NA	NA	NA	NA	NA	97	8	NA	NA	NA	105	131	88	154	116	NA	119	NA	NA
913	4485922	10	Tue	school	2	Female	13	92	-0.7	Caucasian	Day care	No	Extremely urbanised	86.9565217391304	2514	460	NA	NA	NA	NA	NA	11	9	460	289	245	249	96	86	NA	NA	52	146	432	358	81	NA	NA	NA	NA	58	126	NA	NA	98	111	88	122.6	112.5714286
914	4485922	11	Wed	school	2	Female	13	92	-0.7	Caucasian	Day care	No	Extremely urbanised	86.9565217391304	0	NA	NA	NA	NA	NA	NA	NA	NA	NA	NA	NA	NA	NA	NA	NA	NA	NA	NA	NA	NA	NA	NA	NA	NA	NA	NA	NA	NA	NA	NA	NA	NA	NA	NA
915	4485922	12	Thu	school	2	Female	13	92	-0.7	Caucasian	Day care	No	Extremely urbanised	86.9565217391304	2027	523	NA	NA	NA	NA	NA	NA	NA	12	321	199	260	58	94	NA	NA	7	28	523	83	203	239	NA	NA	NA	52	131	NA	NA	100	NA	102	NA	NA
916	4485922	13	Fri	school	2	Female	13	92	-0.7	Caucasian	Day care	No	Extremely urbanised	86.9565217391304	1998	313	NA	NA	NA	NA	NA	NA	NA	25	186	169	287	290	257	NA	NA	69	122	313	103	128	49	NA	NA	NA	79	133	80	124	102	86	108	84.33333333	83.83333333
917	4485922	14	Sat	weekend	2	Female	13	92	-0.7	Caucasian	Day care	No	Extremely urbanised	86.9565217391304	2634	642	NA	NA	NA	NA	NA	NA	NA	152	150	164	642	85	237	NA	NA	166	81	609	204	107	37	NA	NA	NA	77	135	NA	NA	107	90	113	88.42857143	90.25
918	4485922	15	Fri	school	2	Female	13	92	-0.7	Caucasian	Day care	No	Extremely urbanised	86.9565217391304	2672	1042	NA	NA	NA	NA	NA	NA	NA	53	1042	87	414	92	NA	NA	NA	321	385	69	83	126	NA	NA	NA	NA	79	118	73	128	102	NA	103	NA	NA
919	4485922	16	Sat	holiday	2	Female	13	92	-0.7	Caucasian	Day care	No	Extremely urbanised	86.9565217391304	2672	836	NA	NA	NA	NA	NA	NA	NA	13	195	137	253	836	61	NA	NA	114	648	181	160	74	NA	NA	NA	NA	87	128	83	129	106	99	111	99.83333333	105.1666667
920	4485922	17	Sun	holiday	2	Female	13	92	-0.7	Caucasian	Day care	No	Extremely urbanised	86.9565217391304	4671	2357	NA	NA	NA	NA	NA	NA	9	33	220	193	819	771	2357	NA	NA	44	131	47	47	NA	NA	NA	NA	NA	86	139	71	138	108	94	114	87.83333333	99.83333333
921	4485922	18	Mon	holiday	2	Female	13	92	-0.7	Caucasian	Day care	No	Extremely urbanised	86.9565217391304	1517	356	NA	NA	NA	NA	NA	NA	9	167	321	356	164	127	NA	NA	NA	NA	NA	321	37	15	NA	NA	NA	NA	87	135	55	121	107	98	115	98.33333333	106.4285714
922	4485922	19	Tue	holiday	2	Female	13	92	-0.7	Caucasian	Day care	No	Extremely urbanised	86.9565217391304	5155	1368	NA	NA	NA	NA	NA	NA	NA	124	1026	349	654	1368	57	NA	42	444	496	130	79	191	177	NA	NA	18	69	130	NA	NA	101	92	104	90.8	87.28571429
923	4485922	20	Wed	holiday	2	Female	13	92	-0.7	Caucasian	Day care	No	Extremely urbanised	86.9565217391304	4341	896	NA	NA	NA	NA	NA	NA	NA	NA	55	165	318	646	429	92	190	896	503	298	525	224	NA	NA	NA	NA	87	150	75	152	115	102	123	101.3333333	101
924	4485922	21	Thu	holiday	2	Female	13	92	-0.7	Caucasian	Day care	No	Extremely urbanised	86.9565217391304	1299	517	NA	NA	NA	NA	NA	NA	NA	NA	10	517	315	30	NA	120	225	NA	82	NA	NA	NA	NA	NA	NA	NA	90	150	NA	NA	113	99	126	99.83333333	98.85714286
925	4240477	0	Tue	school	5	Male	20	112	0.5	Caucasian	Primary school	Yes	Very urbanised	92.3913043478261	2515	1029	NA	NA	NA	NA	NA	NA	NA	NA	723	575	9	NA	1029	NA	NA	NA	6	NA	NA	133	40	NA	NA	NA	62	85	56	88	70	NA	70	NA	NA
926	4240477	1	Wed	school	5	Male	20	112	0.5	Caucasian	Primary school	Yes	Very urbanised	92.3913043478261	6393	1237	NA	NA	NA	NA	NA	NA	NA	255	685	319	520	1062	474	561	492	394	1237	73	113	166	42	NA	NA	NA	62	126	51	129	90	70	99	62.33333333	70.85714286
927	4240477	2	Thu	school	5	Male	20	112	0.5	Caucasian	Primary school	Yes	Very urbanised	92.3913043478261	8641	1704	NA	NA	NA	NA	NA	NA	NA	104	452	1139	174	565	1077	436	1015	1704	193	826	543	407	6	NA	NA	NA	57	140	53	113	92	65	105	61.66666667	63.71428571
928	4240477	3	Fri	school	5	Male	20	112	0.5	Caucasian	Primary school	Yes	Very urbanised	92.3913043478261	3808	690	NA	NA	NA	NA	NA	NA	NA	283	690	132	482	665	390	345	79	316	91	118	86	131	NA	NA	NA	NA	59	122	53	115	86	74	94	81.57142857	65.33333333
929	4240477	4	Sat	weekend	5	Male	20	112	0.5	Caucasian	Primary school	Yes	Very urbanised	92.3913043478261	6627	1323	NA	NA	NA	NA	NA	NA	26	632	39	1076	519	1323	247	80	125	948	677	88	518	329	NA	NA	NA	NA	59	138	57	108	89	67	99	64.66666667	64.5
930	4240477	5	Sun	weekend	5	Male	20	112	0.5	Caucasian	Primary school	Yes	Very urbanised	92.3913043478261	7479	1149	NA	NA	NA	NA	NA	NA	106	323	144	317	790	487	973	491	1047	412	1149	461	513	266	NA	NA	NA	NA	61	136	53	115	89	72	98	71.33333333	67.71428571
931	4240477	6	Mon	school	5	Male	20	112	0.5	Caucasian	Primary school	Yes	Very urbanised	92.3913043478261	9891	1683	NA	NA	NA	NA	NA	NA	561	98	563	870	498	1683	1067	531	1345	852	794	100	430	473	26	NA	NA	NA	58	125	50	109	90	68	100	65.5	63
932	4240477	7	Tue	school	5	Male	20	112	0.5	Caucasian	Primary school	Yes	Very urbanised	92.3913043478261	9053	1690	NA	NA	NA	NA	NA	NA	9	428	527	164	1303	1207	992	1237	1690	388	75	179	356	452	46	NA	NA	NA	60	141	49	102	94	72	104	72.5	64.85714286
933	4240477	8	Wed	school	5	Male	20	112	0.5	Caucasian	Primary school	Yes	Very urbanised	92.3913043478261	6382	1112	NA	NA	NA	NA	NA	NA	31	188	715	203	225	1112	681	865	150	413	472	621	115	534	57	NA	NA	NA	60	127	57	101	90	69	100	71.83333333	62.16666667
934	4240477	9	Thu	school	5	Male	20	112	0.5	Caucasian	Primary school	Yes	Very urbanised	92.3913043478261	7525	1460	NA	NA	25	NA	29	29	54	307	707	967	147	542	1091	445	1460	547	91	217	588	279	NA	NA	NA	NA	59	176	50	125	92	69	104	63.16666667	64.85714286
935	4240477	10	Fri	school	5	Male	20	112	0.5	Caucasian	Primary school	Yes	Very urbanised	92.3913043478261	5812	1136	NA	NA	NA	44	NA	NA	NA	236	697	95	363	552	390	411	276	465	1136	479	6	643	19	NA	NA	NA	57	91	52	108	92	72	102	76.62016021	60.92956243
936	4240477	11	Sat	weekend	5	Male	20	112	0.5	Caucasian	Primary school	Yes	Very urbanised	92.3913043478261	10046	1704	NA	NA	NA	NA	NA	NA	NA	860	73	498	469	1129	882	687	1704	1451	744	254	227	1068	NA	NA	NA	NA	61	130	43	99	91	72	101	60.83333333	75.25
937	4240477	12	Sun	weekend	5	Male	20	112	0.5	Caucasian	Primary school	Yes	Very urbanised	92.3913043478261	10540	1965	NA	NA	NA	NA	NA	NA	104	151	918	563	539	1407	403	1011	767	1965	1553	310	716	110	NA	NA	NA	NA	61	124	53	99	90	68	99	61	73.4
938	4240477	13	Mon	school	5	Male	20	112	0.5	Caucasian	Primary school	Yes	Very urbanised	92.3913043478261	6086	1051	NA	NA	NA	NA	NA	6	561	103	695	197	286	1051	517	136	839	737	24	45	656	233	NA	NA	NA	NA	59	147	56	129	91	70	101	64.33333333	69.83333333
939	4240477	14	Tue	school	5	Male	20	112	0.5	Caucasian	Primary school	Yes	Very urbanised	92.3913043478261	7685	1315	NA	NA	NA	NA	NA	NA	NA	154	875	199	1315	546	672	945	453	641	160	564	675	468	18	NA	NA	NA	59	137	51	93	91	72	102	63.33333333	74
940	4240477	15	Wed	school	5	Male	20	112	0.5	Caucasian	Primary school	Yes	Very urbanised	92.3913043478261	8865	1610	NA	NA	NA	NA	NA	NA	94	425	649	310	863	483	957	207	1111	1610	630	274	823	429	NA	NA	NA	NA	57	133	52	113	88	67	98	59.28571429	63.4
941	4240477	16	Thu	school	5	Male	20	112	0.5	Caucasian	Primary school	Yes	Very urbanised	92.3913043478261	7707	1465	NA	NA	NA	NA	NA	10	305	677	507	1465	117	309	1127	329	655	444	55	696	326	625	60	NA	NA	NA	58	133	53	109	91	70	101	68.16666667	68.16666667
942	4240477	17	Fri	school	5	Male	20	112	0.5	Caucasian	Primary school	Yes	Very urbanised	92.3913043478261	7252	1161	NA	23	NA	NA	NA	NA	180	187	548	1161	946	579	1064	454	405	800	381	264	225	28	NA	7	NA	NA	87	176	38	123	100	73	110	76.8	62.83333333
943	4240477	18	Sat	weekend	5	Male	20	112	0.5	Caucasian	Primary school	Yes	Very urbanised	92.3913043478261	3698	548	NA	NA	NA	NA	NA	NA	20	7	36	428	509	350	302	182	485	46	49	273	548	406	57	NA	NA	NA	83	132	58	118	108	104	110	106	100
944	4240477	19	Sun	weekend	5	Male	20	112	0.5	Caucasian	Primary school	Yes	Very urbanised	92.3913043478261	8622	1333	NA	NA	NA	NA	NA	8	75	331	177	627	446	535	406	1131	204	600	536	1333	1006	804	253	150	NA	NA	71	129	56	105	99	81	108	85.16666667	77.5
945	4240477	20	Mon	school	5	Male	20	112	0.5	Caucasian	Primary school	Yes	Very urbanised	92.3913043478261	6352	1257	NA	NA	NA	NA	NA	NA	NA	97	551	189	212	1087	640	269	1179	1257	271	37	238	325	NA	NA	NA	NA	64	113	54	110	89	77	95	74.85714286	80.33333333
946	4240477	21	Tue	school	5	Male	20	112	0.5	Caucasian	Primary school	Yes	Very urbanised	92.3913043478261	7064	1772	NA	NA	NA	NA	NA	NA	NA	56	672	212	998	349	813	961	339	1772	26	418	323	125	NA	NA	NA	NA	58	120	NA	NA	87	72	95	70.71428571	73.16666667
947	4599615	0	Tue	school	5	Female	20	116	-0.3	Caucasian	Primary school	Yes	Extremely urbanised	85.8695652173913	1653	1016	NA	NA	NA	NA	NA	NA	NA	NA	NA	NA	NA	7	1016	NA	NA	NA	161	149	163	145	12	NA	NA	NA	64	101	63	103	84	NA	89	NA	NA
948	4599615	1	Wed	school	5	Female	20	116	-0.3	Caucasian	Primary school	Yes	Extremely urbanised	85.8695652173913	3923	946	NA	NA	NA	NA	NA	NA	32	231	92	56	219	470	383	199	186	131	631	946	52	184	111	NA	NA	NA	67	110	63	89	86	75	92	74.42857143	73.5
949	4599615	2	Thu	school	5	Female	20	116	-0.3	Caucasian	Primary school	Yes	Extremely urbanised	85.8695652173913	5936	878	NA	NA	NA	NA	NA	NA	22	293	478	466	728	490	491	170	380	233	457	475	275	878	100	NA	NA	NA	68	112	67	94	87	74	95	74.5	73.14285714
950	4599615	3	Fri	school	5	Female	20	116	-0.3	Caucasian	Primary school	Yes	Extremely urbanised	85.8695652173913	7145	1583	NA	NA	NA	9	NA	NA	NA	318	288	423	452	782	622	393	419	1583	165	336	555	187	336	225	52	NA	71	123	72	108	96	78	105	82	72.83333333
951	4599615	4	Sat	weekend	5	Female	20	116	-0.3	Caucasian	Primary school	Yes	Extremely urbanised	85.8695652173913	6587	1614	NA	NA	NA	NA	NA	NA	71	237	1614	571	657	179	88	848	1174	276	242	153	103	170	204	NA	NA	NA	73	130	66	102	98	82	107	83.16666667	80.16666667
952	4599615	5	Sun	weekend	5	Female	20	116	-0.3	Caucasian	Primary school	Yes	Extremely urbanised	85.8695652173913	9204	1529	NA	NA	NA	NA	NA	NA	332	409	443	180	548	1529	1442	959	1107	817	771	69	332	156	110	NA	NA	NA	72	141	64	100	99	80	108	76.42857143	76.75
953	4599615	6	Mon	school	5	Female	20	116	-0.3	Caucasian	Primary school	Yes	Extremely urbanised	85.8695652173913	6435	1085	NA	NA	NA	NA	NA	NA	82	373	638	271	1085	415	557	136	998	483	343	526	158	242	128	NA	NA	NA	68	124	62	90	91	74	99	76	75.5
954	4599615	7	Tue	school	5	Female	20	116	-0.3	Caucasian	Primary school	Yes	Extremely urbanised	85.8695652173913	6701	956	NA	NA	NA	NA	NA	NA	NA	209	540	933	180	240	771	196	144	956	811	711	373	521	116	NA	NA	NA	68	129	62	98	95	74	104	68.5	74.6
955	4599615	8	Wed	school	5	Female	20	116	-0.3	Caucasian	Primary school	Yes	Extremely urbanised	85.8695652173913	5767	1323	NA	NA	NA	NA	NA	NA	53	96	193	887	210	344	348	159	1323	933	152	221	433	380	35	NA	NA	NA	70	123	66	93	93	76	101	73.85714286	75.33333333
956	4599615	9	Thu	school	5	Female	20	116	-0.3	Caucasian	Primary school	Yes	Extremely urbanised	85.8695652173913	5373	812	NA	NA	NA	NA	NA	NA	111	250	534	646	733	17	397	135	315	154	812	342	199	632	96	NA	NA	NA	73	140	67	101	101	78	111	77.66666667	84.83333333
957	4599615	10	Fri	school	5	Female	20	116	-0.3	Caucasian	Primary school	Yes	Extremely urbanised	85.8695652173913	5524	799	NA	NA	13	13	NA	NA	NA	119	675	163	397	799	498	189	549	573	407	471	48	111	175	224	100	NA	73	137	71	114	104	80	115	82.83333333	79.14285714
958	4599615	11	Sat	weekend	5	Female	20	116	-0.3	Caucasian	Primary school	Yes	Extremely urbanised	85.8695652173913	6575	1020	NA	NA	NA	NA	NA	NA	NA	227	93	479	782	273	464	701	388	951	1020	426	8	254	159	350	NA	NA	74	138	67	100	102	82	113	80	84.83333333
959	4599615	12	Sun	weekend	5	Female	20	116	-0.3	Caucasian	Primary school	Yes	Extremely urbanised	85.8695652173913	5817	2170	NA	NA	NA	NA	NA	NA	NA	39	240	152	131	343	116	755	537	2170	421	250	71	404	188	NA	NA	NA	69	132	69	111	96	79	103	81	79.71428571
960	4599615	13	Mon	school	5	Female	20	116	-0.3	Caucasian	Primary school	Yes	Extremely urbanised	85.8695652173913	7271	1214	NA	NA	NA	NA	NA	NA	58	180	483	283	1025	287	849	167	1214	572	371	197	277	515	793	NA	NA	NA	70	116	65	96	92	80	98	76.83333333	76.33333333
961	4599615	14	Tue	school	5	Female	20	116	-0.3	Caucasian	Primary school	Yes	Extremely urbanised	85.8695652173913	5864	758	NA	NA	NA	NA	NA	NA	NA	268	383	107	400	551	701	153	682	527	464	527	23	758	239	81	NA	NA	70	119	63	106	96	76	105	80	74.83333333
962	4599615	15	Wed	school	5	Female	20	116	-0.3	Caucasian	Primary school	Yes	Extremely urbanised	85.8695652173913	7572	1532	NA	NA	NA	NA	NA	NA	NA	433	273	141	331	56	233	269	1532	1105	357	635	367	816	1024	NA	NA	NA	69	118	72	99	94	77	101	70.5	80.5
963	4599615	16	Thu	school	5	Female	20	116	-0.3	Caucasian	Primary school	Yes	Extremely urbanised	85.8695652173913	4506	665	NA	NA	NA	NA	NA	NA	41	310	574	264	309	453	561	121	665	413	164	201	117	301	12	NA	NA	NA	72	120	60	98	93	79	101	78.5	83
964	4599615	17	Fri	school	5	Female	20	116	-0.3	Caucasian	Primary school	Yes	Extremely urbanised	85.8695652173913	7064	971	NA	NA	NA	NA	NA	NA	NA	208	657	248	436	917	674	126	971	559	469	280	387	497	546	89	NA	NA	64	131	61	112	96	77	108	70.83333333	76.14285714
965	4599615	18	Sat	weekend	5	Female	20	116	-0.3	Caucasian	Primary school	Yes	Extremely urbanised	85.8695652173913	6642	1408	NA	NA	NA	NA	NA	NA	NA	277	277	218	96	305	468	32	1085	1408	491	241	239	66	769	439	231	NA	71	115	65	96	93	78	100	72.16666667	76.71428571
966	4599615	19	Sun	weekend	5	Female	20	116	-0.3	Caucasian	Primary school	Yes	Extremely urbanised	85.8695652173913	6350	1004	NA	NA	NA	NA	NA	NA	14	260	20	37	361	414	435	1004	584	973	632	365	287	807	157	NA	NA	NA	68	114	60	100	89	77	95	79.28571429	76.33333333
967	4599615	20	Mon	school	5	Female	20	116	-0.3	Caucasian	Primary school	Yes	Extremely urbanised	85.8695652173913	6192	1432	NA	NA	NA	NA	NA	NA	NA	26	398	145	896	334	386	397	1432	444	394	401	317	344	218	NA	NA	NA	70	115	60	92	90	76	97	71.83333333	67.85714286
968	4599615	21	Tue	school	5	Female	20	116	-0.3	Caucasian	Primary school	Yes	Extremely urbanised	85.8695652173913	7496	1250	NA	NA	NA	NA	NA	NA	NA	201	583	343	328	579	794	1099	590	1250	153	272	329	631	247	97	NA	NA	71	123	NA	NA	91	74	99	73.33333333	68
969	5583665	0	Thu	school	5	Female	21	120	-0.5	Asian	Primary school	Yes	Extremely urbanised	100	1061	843	NA	NA	NA	NA	NA	NA	NA	NA	NA	NA	NA	843	NA	NA	96	65	NA	NA	NA	NA	57	NA	NA	NA	81	148	73	105	111	NA	125	NA	NA
970	5583665	1	Fri	school	5	Female	21	120	-0.5	Asian	Primary school	Yes	Extremely urbanised	100	6808	1373	NA	NA	NA	NA	NA	NA	NA	160	379	1083	637	358	445	1373	972	298	180	473	245	103	43	59	NA	NA	76	127	73	103	100	83	108	84.5	81
971	5583665	2	Sat	weekend	5	Female	21	120	-0.5	Asian	Primary school	Yes	Extremely urbanised	100	3473	489	NA	NA	NA	NA	NA	NA	NA	66	244	251	195	236	284	449	219	230	235	151	195	489	183	46	NA	NA	73	115	68	120	95	82	102	79.66666667	81.66666667
972	5583665	3	Sun	weekend	5	Female	21	120	-0.5	Asian	Primary school	Yes	Extremely urbanised	100	5515	1709	NA	NA	NA	NA	NA	NA	NA	NA	95	113	382	506	485	539	1709	951	55	127	250	248	47	8	NA	NA	69	120	63	114	97	85	102	80.28571429	77
973	5583665	4	Mon	school	5	Female	21	120	-0.5	Asian	Primary school	Yes	Extremely urbanised	100	6163	2025	NA	NA	NA	NA	NA	NA	30	230	374	438	1068	132	202	2025	257	268	60	323	280	228	158	90	NA	NA	70	120	65	101	95	74	104	67	79.6
974	5583665	5	Tue	school	5	Female	21	120	-0.5	Asian	Primary school	Yes	Extremely urbanised	100	6152	1336	NA	NA	NA	NA	NA	NA	32	349	294	127	277	729	452	1336	207	216	870	566	136	266	246	43	NA	NA	68	122	63	91	99	76	109	70.42857143	73.33333333
975	5583665	6	Wed	school	5	Female	21	120	-0.5	Asian	Primary school	Yes	Extremely urbanised	100	7880	1775	NA	NA	NA	NA	NA	NA	NA	157	481	630	1267	76	505	586	442	204	1775	1419	90	162	86	NA	NA	NA	74	131	51	95	96	78	105	77.57142857	79.83333333
976	5583665	7	Thu	school	5	Female	21	120	-0.5	Asian	Primary school	Yes	Extremely urbanised	100	5947	1652	NA	NA	NA	NA	NA	NA	45	173	970	1457	275	130	339	1652	148	30	156	40	53	181	298	NA	NA	NA	73	125	89	113	100	77	109	78.16666667	76.4
977	5583665	8	Fri	school	5	Female	21	120	-0.5	Asian	Primary school	Yes	Extremely urbanised	100	2610	729	NA	NA	NA	16	18	NA	NA	86	81	200	201	83	6	47	24	65	199	121	291	729	367	76	NA	NA	91	124	78	106	107	106	109	98.83333333	100.5
978	5583665	9	Sat	weekend	5	Female	21	120	-0.5	Asian	Primary school	Yes	Extremely urbanised	100	5402	1082	NA	NA	NA	NA	NA	NA	NA	NA	151	145	184	726	243	397	155	841	645	1082	365	156	207	105	NA	NA	75	115	70	113	98	89	104	92	92.66666667
979	5583665	10	Sun	weekend	5	Female	21	120	-0.5	Asian	Primary school	Yes	Extremely urbanised	100	5232	1272	NA	NA	NA	NA	NA	NA	15	8	36	268	244	346	254	262	489	220	1017	1272	447	216	76	9	29	8	73	117	71	98	93	82	98	85	78.85714286
980	5583665	11	Mon	school	5	Female	21	120	-0.5	Asian	Primary school	Yes	Extremely urbanised	100	8294	1549	NA	NA	NA	NA	NA	NA	48	312	597	1549	957	96	318	1193	1017	660	189	643	582	71	62	NA	NA	NA	73	128	64	103	97	78	106	81	76
981	5583665	12	Tue	school	5	Female	21	120	-0.5	Asian	Primary school	Yes	Extremely urbanised	100	7325	1154	NA	NA	NA	NA	NA	NA	35	358	276	529	200	885	704	1154	812	562	776	569	219	191	55	NA	NA	NA	71	127	62	95	97	75	108	74.6	70.75
982	5583665	13	Wed	school	5	Female	21	120	-0.5	Asian	Primary school	Yes	Extremely urbanised	100	6775	1409	NA	NA	NA	NA	NA	NA	44	63	86	203	480	749	473	568	285	713	1354	1409	254	94	NA	NA	NA	NA	73	130	39	107	99	77	110	80.83333333	79.33333333
983	5583665	14	Thu	school	5	Female	21	120	-0.5	Asian	Primary school	Yes	Extremely urbanised	100	8456	1730	NA	NA	NA	NA	NA	NA	25	148	762	1730	260	77	560	1165	424	432	1173	486	383	551	280	NA	NA	NA	73	135	62	101	99	53	111	81	NA
984	5583665	15	Fri	school	5	Female	21	120	-0.5	Asian	Primary school	Yes	Extremely urbanised	100	6164	783	NA	NA	NA	NA	NA	NA	NA	179	417	464	783	592	331	759	604	550	300	198	30	99	151	410	223	74	70	126	NA	NA	96	75	106	75.71428571	77
985	5583665	16	Sat	weekend	5	Female	21	120	-0.5	Asian	Primary school	Yes	Extremely urbanised	100	1348	269	NA	NA	NA	NA	NA	NA	NA	NA	NA	85	82	15	195	72	162	40	33	86	194	269	115	NA	NA	NA	66	118	72	100	90	71	98	68.33333333	69.14285714
986	5583665	17	Sun	weekend	5	Female	21	120	-0.5	Asian	Primary school	Yes	Extremely urbanised	100	3551	591	NA	NA	NA	NA	NA	NA	NA	31	121	53	497	591	273	16	149	313	322	557	55	278	211	44	40	NA	73	114	72	114	95	80	102	81.4	82.75
987	5583665	18	Mon	school	5	Female	21	120	-0.5	Asian	Primary school	Yes	Extremely urbanised	100	7530	1942	NA	NA	NA	NA	NA	NA	NA	181	359	1399	232	230	359	1942	482	563	353	383	134	144	593	106	70	NA	77	136	82	106	105	83	117	83.2	82
988	5583665	19	Tue	school	5	Female	21	120	-0.5	Asian	Primary school	Yes	Extremely urbanised	100	7589	1628	NA	NA	NA	NA	NA	NA	NA	63	402	1606	1063	52	422	1628	450	265	966	23	280	208	161	NA	NA	NA	84	138	82	114	106	89	115	92.6	93.25
989	5583665	20	Wed	school	5	Female	21	120	-0.5	Asian	Primary school	Yes	Extremely urbanised	100	4098	1447	NA	NA	NA	NA	NA	NA	NA	131	417	1447	164	287	135	252	401	243	103	122	104	217	75	NA	NA	NA	75	132	68	101	103	86	112	88.16666667	85.71428571
990	5583665	21	Thu	school	5	Female	21	120	-0.5	Asian	Primary school	Yes	Extremely urbanised	100	4396	1024	NA	NA	NA	NA	NA	NA	21	76	280	336	281	443	1024	409	578	91	95	324	80	317	41	NA	NA	NA	73	127	NA	NA	99	78	109	75	79.66666667
991	2512773	0	Fri	school	4	Female	NA	107	NA	Caucasian	Primary school	Yes	Very urbanised	90.2173913043478	2566	777	NA	NA	NA	NA	NA	NA	NA	NA	NA	NA	NA	NA	NA	NA	726	659	76	197	777	76	55	NA	NA	NA	75	102	64	121	88	NA	90	NA	NA
992	2512773	1	Sat	holiday	4	Female	NA	107	NA	Caucasian	Primary school	Yes	Very urbanised	90.2173913043478	5262	1067	NA	NA	NA	NA	NA	NA	NA	180	190	391	178	383	1067	922	295	262	347	539	382	126	NA	NA	NA	NA	72	121	68	122	93	81	99	76.42857143	82.75
993	2512773	2	Sun	holiday	4	Female	NA	107	NA	Caucasian	Primary school	Yes	Very urbanised	90.2173913043478	9820	1563	NA	NA	NA	NA	NA	NA	NA	66	270	308	682	1093	1563	891	799	710	1283	1285	399	471	NA	NA	NA	NA	74	143	73	112	99	79	109	82	79.33333333
994	2512773	3	Mon	holiday	4	Female	NA	107	NA	Caucasian	Primary school	Yes	Very urbanised	90.2173913043478	7393	1088	NA	NA	NA	NA	NA	NA	NA	221	203	227	281	916	943	349	1088	132	844	1080	313	584	NA	NA	NA	212	74	135	66	111	95	83	101	86.16666667	76.5
995	2512773	4	Tue	holiday	4	Female	NA	107	NA	Caucasian	Primary school	Yes	Very urbanised	90.2173913043478	7304	958	111	NA	NA	NA	12	276	59	282	298	177	126	94	160	NA	83	714	748	744	954	808	958	544	156	NA	76	145	65	125	104	81	113	80.42857143	81.33333333
996	2512773	5	Wed	holiday	4	Female	NA	107	NA	Caucasian	Primary school	Yes	Very urbanised	90.2173913043478	5868	845	NA	NA	NA	NA	NA	NA	NA	NA	61	501	184	401	440	779	531	431	845	348	311	252	317	467	NA	NA	84	122	69	102	101	87	108	90.5	84.66666667
997	2512773	6	Thu	holiday	4	Female	NA	107	NA	Caucasian	Primary school	Yes	Very urbanised	90.2173913043478	7058	1054	NA	NA	NA	NA	NA	NA	NA	NA	176	368	447	504	525	519	952	450	57	418	1054	941	595	52	NA	NA	79	129	68	128	98	85	105	87.83333333	87.14285714
998	2512773	7	Fri	holiday	4	Female	NA	107	NA	Caucasian	Primary school	Yes	Very urbanised	90.2173913043478	11723	2258	NA	NA	NA	NA	NA	NA	NA	321	817	1254	855	668	865	1119	2258	1116	881	753	509	307	NA	NA	NA	NA	69	128	68	149	93	83	99	84.28571429	86.83333333
999	2512773	8	Sat	holiday	4	Female	NA	107	NA	Caucasian	Primary school	Yes	Very urbanised	90.2173913043478	5485	1185	95	NA	NA	NA	NA	NA	NA	75	17	564	535	661	346	268	1185	305	190	247	792	205	NA	NA	NA	NA	76	123	72	126	93	87	95	93	85.83333333
1000	2512773	9	Sun	holiday	4	Female	NA	107	NA	Caucasian	Primary school	Yes	Very urbanised	90.2173913043478	8196	1825	NA	NA	NA	NA	NA	NA	NA	33	237	469	171	424	808	1825	388	405	594	755	385	652	963	87	NA	NA	75	116	68	118	92	80	97	77.5	81.28571429
1001	2512773	10	Mon	holiday	4	Female	NA	107	NA	Caucasian	Primary school	Yes	Very urbanised	90.2173913043478	5514	785	NA	NA	NA	NA	NA	NA	NA	57	428	257	425	785	321	553	454	780	617	474	117	246	NA	NA	NA	NA	72	118	63	117	91	80	96	81.42857143	78.66666667
1002	2512773	11	Tue	holiday	4	Female	NA	107	NA	Caucasian	Primary school	Yes	Very urbanised	90.2173913043478	6422	1179	NA	NA	NA	NA	NA	NA	NA	160	359	319	287	385	334	1179	358	31	379	73	346	700	277	964	131	140	71	118	NA	NA	91	81	95	80.14285714	80.5
1003	2512773	12	Wed	holiday	4	Female	NA	107	NA	Caucasian	Primary school	Yes	Very urbanised	90.2173913043478	8409	2660	1250	2660	321	NA	NA	NA	NA	NA	69	NA	281	179	297	662	558	358	202	699	483	390	NA	NA	NA	NA	75	131	71	126	94	101	95	98.66666667	146.6
1004	2512773	13	Thu	holiday	4	Female	NA	107	NA	Caucasian	Primary school	Yes	Very urbanised	90.2173913043478	6630	1115	NA	NA	NA	NA	NA	NA	NA	NA	NA	87	464	1115	1090	349	257	358	818	354	962	522	254	NA	NA	NA	70	117	63	88	88	81	93	79	81
1005	2512773	14	Fri	holiday	4	Female	NA	107	NA	Caucasian	Primary school	Yes	Very urbanised	90.2173913043478	6907	1321	NA	NA	NA	NA	NA	98	NA	9	402	797	117	411	139	452	49	320	536	1321	678	714	523	341	NA	NA	68	121	54	114	93	75	100	69.71428571	72.16666667
1006	2512773	15	Sat	holiday	4	Female	NA	107	NA	Caucasian	Primary school	Yes	Very urbanised	90.2173913043478	7926	1422	NA	NA	NA	NA	NA	NA	NA	NA	63	342	496	1422	601	271	1362	1071	748	206	242	674	428	NA	NA	NA	74	114	63	125	90	80	95	77.66666667	83.33333333
1007	2512773	16	Sun	holiday	4	Female	NA	107	NA	Caucasian	Primary school	Yes	Very urbanised	90.2173913043478	5963	1729	NA	NA	NA	NA	NA	NA	NA	NA	436	260	368	176	693	1729	790	279	297	236	461	238	NA	NA	NA	NA	70	122	64	122	91	87	95	92	81.71428571
1008	2512773	17	Mon	school	4	Female	NA	107	NA	Caucasian	Primary school	Yes	Very urbanised	90.2173913043478	8658	2060	NA	NA	NA	NA	NA	NA	NA	255	760	1007	1169	2060	408	124	621	779	409	604	279	183	NA	NA	NA	NA	68	121	64	127	92	80	98	75.5	79
1009	2512773	18	Tue	school	4	Female	NA	107	NA	Caucasian	Primary school	Yes	Very urbanised	90.2173913043478	8127	1199	NA	39	NA	NA	NA	NA	NA	519	706	306	854	974	710	578	1199	927	360	368	346	241	NA	NA	NA	NA	69	130	68	120	94	79	102	73	85.5
1010	2512773	19	Wed	school	4	Female	NA	107	NA	Caucasian	Primary school	Yes	Very urbanised	90.2173913043478	7735	1350	NA	NA	NA	NA	NA	NA	NA	342	736	1350	405	1026	707	164	1256	301	71	703	432	242	NA	NA	NA	NA	71	127	73	111	96	77	103	76.5	77
1011	2512773	20	Thu	school	4	Female	NA	107	NA	Caucasian	Primary school	Yes	Very urbanised	90.2173913043478	8298	2083	NA	NA	NA	NA	NA	NA	NA	404	906	761	703	2083	571	927	402	567	129	360	288	197	NA	NA	NA	NA	73	120	66	117	92	82	97	83.66666667	84.42857143
1012	2512773	21	Fri	school	4	Female	NA	107	NA	Caucasian	Primary school	Yes	Very urbanised	90.2173913043478	11997	2608	NA	NA	NA	NA	NA	NA	99	293	556	235	1641	1897	224	922	1387	436	353	897	2608	449	NA	NA	NA	NA	71	123	NA	NA	93	79	101	87.6	73.14285714
1013	4117867	0	Thu	school	3	Female	13	96	-1.4	Caucasian	Day care	No	Extremely urbanised	93.4782608695652	1040	1004	NA	NA	NA	NA	NA	NA	NA	NA	NA	NA	NA	NA	NA	NA	6	NA	1004	30	NA	NA	NA	NA	NA	NA	98	98	NA	NA	98	NA	98	NA	NA
1014	4117867	1	Fri	school	3	Female	13	96	-1.4	Caucasian	Day care	No	Extremely urbanised	93.4782608695652	6486	1934	NA	NA	NA	NA	NA	NA	NA	NA	35	1934	424	208	543	578	210	258	120	498	1678	NA	NA	NA	NA	NA	73	137	65	127	100	NA	104	NA	NA
1015	4117867	2	Sat	weekend	3	Female	13	96	-1.4	Caucasian	Day care	No	Extremely urbanised	93.4782608695652	7442	1665	NA	NA	NA	NA	NA	5	NA	47	NA	22	62	1647	46	34	78	1465	938	1292	1665	141	NA	NA	NA	NA	74	147	63	109	96	80	103	79.33333333	75
1016	4117867	3	Sun	weekend	3	Female	13	96	-1.4	Caucasian	Day care	No	Extremely urbanised	93.4782608695652	6490	1494	NA	NA	NA	NA	NA	NA	38	8	6	1421	923	351	676	1494	253	966	104	NA	227	23	NA	NA	NA	NA	69	141	60	113	98	83	109	75	74.85714286
1017	4117867	4	Mon	school	3	Female	13	96	-1.4	Caucasian	Day care	No	Extremely urbanised	93.4782608695652	7765	2038	NA	NA	8	68	NA	NA	NA	328	675	571	236	540	435	833	730	2038	1088	56	129	21	9	NA	NA	NA	69	138	65	125	96	81	105	77.5	78.14285714
1018	4117867	5	Tue	school	3	Female	13	96	-1.4	Caucasian	Day care	No	Extremely urbanised	93.4782608695652	1913	513	NA	NA	11	NA	NA	NA	NA	111	6	26	40	91	513	277	NA	50	NA	273	424	91	NA	NA	NA	NA	68	125	60	126	89	77	93	73.42857143	75.66666667
1019	4117867	6	Wed	school	3	Female	13	96	-1.4	Caucasian	Day care	No	Extremely urbanised	93.4782608695652	4199	578	NA	NA	NA	NA	NA	NA	35	335	89	270	300	333	459	268	398	210	578	301	575	48	NA	NA	NA	NA	69	120	65	117	92	75	98	77.33333333	72.42857143
1020	4117867	7	Thu	school	3	Female	13	96	-1.4	Caucasian	Day care	No	Extremely urbanised	93.4782608695652	7598	1357	NA	NA	NA	NA	NA	NA	52	525	520	495	234	1229	553	1113	111	411	1357	312	686	NA	NA	NA	NA	NA	73	133	68	120	99	79	108	78.57142857	82.33333333
1021	4117867	8	Fri	school	3	Female	13	96	-1.4	Caucasian	Day care	No	Extremely urbanised	93.4782608695652	6437	2214	NA	NA	NA	NA	NA	NA	16	211	549	262	1343	2214	1068	17	135	13	24	293	192	100	NA	NA	NA	NA	76	165	70	119	106	82	117	87.33333333	79.42857143
1022	4117867	9	Sat	weekend	3	Female	13	96	-1.4	Caucasian	Day care	No	Extremely urbanised	93.4782608695652	6566	2848	NA	NA	NA	NA	NA	NA	NA	291	118	375	144	533	1071	385	102	161	38	388	2848	112	NA	NA	NA	NA	73	128	69	115	97	82	105	77.16666667	79
1023	4117867	10	Sun	weekend	3	Female	13	96	-1.4	Caucasian	Day care	No	Extremely urbanised	93.4782608695652	4421	1433	NA	8	14	20	34	16	NA	NA	260	220	178	247	660	55	357	22	56	1433	841	NA	NA	NA	NA	NA	71	140	NA	NA	102	87	110	75.83333333	85.57142857
1024	4117867	11	Mon	school	3	Female	13	96	-1.4	Caucasian	Day care	No	Extremely urbanised	93.4782608695652	8968	1721	NA	NA	NA	NA	NA	NA	NA	36	319	716	466	1501	451	577	1599	776	674	111	1721	21	NA	NA	NA	NA	100	178	NA	NA	118	NA	118	NA	NA
1025	4117867	12	Tue	school	3	Female	13	96	-1.4	Caucasian	Day care	No	Extremely urbanised	93.4782608695652	1342	353	NA	NA	NA	NA	NA	NA	NA	NA	NA	NA	NA	20	52	100	332	353	67	251	167	NA	NA	NA	NA	NA	91	134	NA	NA	109	NA	109	NA	NA
1026	4117867	13	Wed	school	3	Female	13	96	-1.4	Caucasian	Day care	No	Extremely urbanised	93.4782608695652	2599	499	NA	NA	NA	NA	NA	NA	NA	NA	NA	NA	NA	130	281	430	318	330	370	499	225	NA	NA	NA	16	NA	64	119	NA	NA	97	NA	97	NA	NA
1027	4117867	14	Thu	school	3	Female	13	96	-1.4	Caucasian	Day care	No	Extremely urbanised	93.4782608695652	4025	1001	NA	NA	NA	NA	NA	NA	NA	NA	379	504	424	1001	130	45	328	330	147	523	118	96	NA	NA	NA	NA	90	130	NA	NA	109	NA	109	NA	NA
1028	4117867	15	Fri	school	3	Female	13	96	-1.4	Caucasian	Day care	No	Extremely urbanised	93.4782608695652	5063	990	NA	NA	NA	NA	NA	NA	NA	77	46	833	735	25	174	464	568	763	990	345	43	NA	NA	NA	NA	NA	79	135	NA	NA	107	NA	107	NA	NA
1029	4117867	16	Sat	weekend	3	Female	13	96	-1.4	Caucasian	Day care	No	Extremely urbanised	93.4782608695652	10979	2849	NA	NA	NA	NA	NA	NA	NA	NA	788	248	533	1779	848	759	177	2849	2388	590	NA	NA	20	NA	NA	NA	107	169	NA	NA	117	NA	117	NA	NA
1030	4117867	17	Sun	weekend	3	Female	13	96	-1.4	Caucasian	Day care	No	Extremely urbanised	93.4782608695652	2438	350	NA	NA	NA	NA	NA	NA	NA	NA	350	170	195	338	198	331	97	71	155	179	153	201	NA	NA	NA	NA	68	120	66	91	92	NA	95	NA	NA
1031	4117867	18	Mon	school	3	Female	13	96	-1.4	Caucasian	Day care	No	Extremely urbanised	93.4782608695652	8745	1603	NA	NA	NA	54	15	NA	63	82	501	938	436	872	365	1168	1049	1603	726	313	507	53	NA	NA	NA	NA	68	129	50	116	94	77	102	74.8	75.42857143
1032	4117867	19	Tue	school	3	Female	13	96	-1.4	Caucasian	Day care	No	Extremely urbanised	93.4782608695652	4985	1583	NA	NA	NA	NA	NA	NA	6	276	335	396	336	1261	1583	286	NA	168	293	NA	NA	NA	29	NA	NA	16	77	114	NA	NA	91	73	104	74.42857143	73
1033	4117867	20	Wed	school	3	Female	13	96	-1.4	Caucasian	Day care	No	Extremely urbanised	93.4782608695652	2868	1343	NA	NA	NA	NA	NA	NA	NA	11	NA	NA	NA	NA	NA	122	556	1343	135	43	623	NA	NA	NA	NA	NA	68	120	65	111	93	NA	97	NA	NA
1034	4117867	21	Thu	school	3	Female	13	96	-1.4	Caucasian	Day care	No	Extremely urbanised	93.4782608695652	2534	455	NA	NA	NA	NA	NA	NA	18	6	322	351	81	435	67	111	NA	32	186	455	281	189	NA	NA	NA	NA	66	117	NA	NA	90	77	96	82	73.8
1035	5557963	0	Thu	holiday	7	Female	22	125	-0.9	Other / Mixed	Primary school	Yes	Extremely urbanised	73.9130434782609	3057	1901	NA	NA	NA	NA	NA	NA	NA	NA	NA	NA	NA	NA	15	NA	NA	NA	423	1901	419	94	133	41	NA	31	85	120	NA	NA	99	NA	99	NA	NA
1036	5557963	1	Fri	holiday	7	Female	22	125	-0.9	Other / Mixed	Primary school	Yes	Extremely urbanised	73.9130434782609	3381	981	332	NA	NA	NA	NA	NA	NA	NA	NA	NA	NA	NA	NA	123	708	44	84	104	135	981	705	33	8	NA	82	128	NA	NA	106	100	106	100.4	NA
1037	5557963	2	Sat	holiday	7	Female	22	125	-0.9	Other / Mixed	Primary school	Yes	Extremely urbanised	73.9130434782609	5422	1476	NA	NA	NA	NA	NA	NA	NA	NA	NA	NA	NA	347	29	1476	1319	1410	177	265	289	110	NA	NA	NA	NA	69	157	NA	NA	107	NA	107	NA	NA
1038	5557963	3	Sun	holiday	7	Female	22	125	-0.9	Other / Mixed	Primary school	Yes	Extremely urbanised	73.9130434782609	3472	1115	NA	NA	NA	NA	NA	NA	NA	NA	NA	NA	NA	NA	75	365	665	1115	630	358	164	65	NA	NA	NA	NA	61	145	NA	NA	103	NA	103	NA	NA
1039	5557963	4	Mon	school	7	Female	22	125	-0.9	Other / Mixed	Primary school	Yes	Extremely urbanised	73.9130434782609	6000	1383	NA	NA	NA	NA	NA	NA	NA	158	923	310	796	176	1383	93	599	427	326	255	357	142	NA	NA	NA	NA	62	132	NA	NA	95	NA	95	NA	NA
1040	5557963	5	Tue	school	7	Female	22	125	-0.9	Other / Mixed	Primary school	Yes	Extremely urbanised	73.9130434782609	138	52	NA	NA	NA	NA	NA	NA	NA	NA	NA	NA	22	NA	NA	NA	NA	NA	NA	NA	17	NA	52	47	NA	NA	76	96	72	99	91	NA	90	NA	NA
1041	5557963	6	Wed	school	7	Female	22	125	-0.9	Other / Mixed	Primary school	Yes	Extremely urbanised	73.9130434782609	4637	944	NA	NA	NA	NA	NA	NA	NA	115	402	168	641	67	444	506	944	42	250	295	209	330	206	NA	NA	NA	75	119	78	119	95	87	99	88	86.42857143
1042	5557963	7	Thu	school	7	Female	22	125	-0.9	Other / Mixed	Primary school	Yes	Extremely urbanised	73.9130434782609	8563	1462	NA	NA	NA	NA	NA	NA	NA	194	430	170	669	121	1451	125	604	840	366	NA	61	1462	1271	773	NA	NA	79	122	84	112	96	85	100	88.42857143	82
1043	5557963	8	Fri	school	7	Female	22	125	-0.9	Other / Mixed	Primary school	Yes	Extremely urbanised	73.9130434782609	5172	1120	NA	NA	NA	NA	NA	NA	NA	300	478	135	525	554	1120	84	814	160	426	165	173	195	23	NA	NA	NA	76	129	NA	NA	103	92	108	98.83333333	93.42857143
1044	5557963	9	Sat	weekend	7	Female	22	125	-0.9	Other / Mixed	Primary school	Yes	Extremely urbanised	73.9130434782609	50	50	NA	NA	NA	NA	NA	NA	NA	NA	NA	NA	NA	50	NA	NA	NA	NA	NA	NA	NA	NA	NA	NA	NA	NA	NA	NA	NA	NA	NA	NA	NA	NA	NA
1045	5557963	10	Sun	weekend	7	Female	22	125	-0.9	Other / Mixed	Primary school	Yes	Extremely urbanised	73.9130434782609	3381	1223	NA	NA	NA	NA	NA	NA	NA	NA	NA	NA	NA	NA	NA	414	159	265	1223	1139	10	171	NA	NA	NA	NA	58	123	NA	NA	97	NA	97	NA	NA
1046	5557963	11	Mon	school	7	Female	22	125	-0.9	Other / Mixed	Primary school	Yes	Extremely urbanised	73.9130434782609	683	411	NA	NA	NA	NA	NA	NA	NA	NA	NA	NA	NA	NA	NA	NA	NA	NA	NA	NA	172	84	411	16	NA	NA	78	112	80	124	96	NA	97	NA	NA
1047	5557963	12	Tue	school	7	Female	22	125	-0.9	Other / Mixed	Primary school	Yes	Extremely urbanised	73.9130434782609	4694	1547	NA	NA	NA	NA	NA	NA	NA	162	365	169	1001	160	1547	177	570	288	18	6	NA	NA	149	74	NA	NA	80	117	81	108	95	90	99	85.5	90.66666667
1048	5557963	13	Wed	school	7	Female	22	125	-0.9	Other / Mixed	Primary school	Yes	Extremely urbanised	73.9130434782609	5438	721	NA	NA	NA	NA	NA	NA	NA	187	369	117	188	559	270	163	705	721	628	420	440	154	99	318	78	NA	71	113	NA	NA	95	89	96	89.33333333	94.42857143
1049	5557963	14	Thu	school	7	Female	22	125	-0.9	Other / Mixed	Primary school	Yes	Extremely urbanised	73.9130434782609	4729	1450	NA	NA	NA	NA	NA	NA	NA	NA	324	90	288	159	1450	209	562	615	402	557	8	NA	NA	NA	NA	NA	80	126	NA	NA	104	NA	104	NA	NA
1050	5557963	15	Fri	school	7	Female	22	125	-0.9	Other / Mixed	Primary school	Yes	Extremely urbanised	73.9130434782609	23	23	NA	NA	NA	NA	NA	NA	NA	NA	NA	23	NA	NA	NA	NA	NA	NA	NA	NA	NA	NA	NA	NA	NA	NA	NA	NA	NA	NA	NA	NA	NA	NA	NA
1051	5557963	16	Sat	weekend	7	Female	22	125	-0.9	Other / Mixed	Primary school	Yes	Extremely urbanised	73.9130434782609	0	NA	NA	NA	NA	NA	NA	NA	NA	NA	NA	NA	NA	NA	NA	NA	NA	NA	NA	NA	NA	NA	NA	NA	NA	NA	NA	NA	NA	NA	NA	NA	NA	NA	NA
1052	5557963	17	Sun	weekend	7	Female	22	125	-0.9	Other / Mixed	Primary school	Yes	Extremely urbanised	73.9130434782609	2221	668	NA	NA	NA	NA	NA	NA	NA	NA	NA	149	311	528	380	668	62	NA	NA	NA	NA	NA	NA	109	NA	NA	81	129	81	119	102	NA	102	NA	NA
1053	5557963	18	Mon	school	7	Female	22	125	-0.9	Other / Mixed	Primary school	Yes	Extremely urbanised	73.9130434782609	5018	1125	NA	NA	NA	NA	NA	NA	6	147	308	497	534	84	1125	200	273	240	201	137	224	341	701	NA	NA	NA	86	130	87	130	104	94	108	98.28571429	91.83333333
1054	5557963	19	Tue	school	7	Female	22	125	-0.9	Other / Mixed	Primary school	Yes	Extremely urbanised	73.9130434782609	5575	1932	NA	NA	NA	NA	NA	NA	NA	267	499	207	1162	294	1932	105	269	353	140	59	NA	18	207	50	NA	NA	80	129	84	125	102	95	104	100	93.33333333
1055	5557963	20	Wed	school	7	Female	22	125	-0.9	Other / Mixed	Primary school	Yes	Extremely urbanised	73.9130434782609	1703	393	NA	NA	NA	NA	NA	NA	NA	83	324	68	393	85	348	192	162	NA	NA	NA	NA	NA	48	NA	NA	NA	82	123	76	122	97	95	101	98.5	91.66666667
1056	5557963	21	Thu	school	7	Female	22	125	-0.9	Other / Mixed	Primary school	Yes	Extremely urbanised	73.9130434782609	4759	1049	NA	NA	NA	NA	NA	NA	NA	77	433	200	745	116	1049	247	324	212	76	479	280	254	NA	267	NA	NA	76	117	NA	NA	98	90	100	86	86
1057	7171346	0	Thu	school	7	Female	34	138	1.5	Caucasian	Primary school	Yes	Moderately urbanised	96.7391304347826	3083	756	NA	NA	NA	NA	NA	NA	NA	NA	NA	NA	NA	NA	101	NA	756	674	304	165	156	619	308	NA	NA	NA	70	125	55	100	89	NA	93	NA	NA
1058	7171346	1	Fri	school	7	Female	34	138	1.5	Caucasian	Primary school	Yes	Moderately urbanised	96.7391304347826	8935	2986	NA	NA	NA	NA	NA	NA	10	531	591	383	2986	1623	823	121	290	1069	NA	160	53	277	18	NA	NA	NA	73	165	74	129	92	74	100	72.85714286	74.66666667
1059	7171346	2	Sat	weekend	7	Female	34	138	1.5	Caucasian	Primary school	Yes	Moderately urbanised	96.7391304347826	4838	1735	NA	NA	NA	NA	NA	NA	17	70	10	1735	436	158	547	213	NA	234	378	387	130	270	253	NA	NA	NA	76	116	40	116	92	86	95	91.25	90.5
1060	7171346	3	Sun	weekend	7	Female	34	138	1.5	Caucasian	Primary school	Yes	Moderately urbanised	96.7391304347826	3419	809	NA	NA	NA	NA	NA	NA	NA	48	89	27	48	229	143	145	282	571	407	230	809	150	211	15	NA	NA	62	120	64	106	90	77	96	78.85714286	83.33333333
1061	7171346	4	Mon	school	7	Female	34	138	1.5	Caucasian	Primary school	Yes	Moderately urbanised	96.7391304347826	6432	1373	NA	NA	NA	NA	NA	NA	NA	76	305	94	925	144	311	520	395	650	415	176	1373	1037	11	NA	NA	NA	71	119	55	95	92	82	97	84.85714286	82.8
1062	7171346	5	Tue	school	7	Female	34	138	1.5	Caucasian	Primary school	Yes	Moderately urbanised	96.7391304347826	7282	1209	NA	NA	NA	NA	NA	NA	NA	336	415	188	671	1209	548	134	836	688	843	859	163	315	77	NA	NA	NA	65	120	54	124	87	73	94	78.28571429	72.16666667
1063	7171346	6	Wed	school	7	Female	34	138	1.5	Caucasian	Primary school	Yes	Moderately urbanised	96.7391304347826	4381	667	NA	NA	NA	NA	NA	NA	NA	169	663	385	667	338	305	23	82	137	505	406	268	374	59	NA	NA	NA	66	117	63	97	87	74	93	76.33333333	77.2
1064	7171346	7	Thu	school	7	Female	34	138	1.5	Caucasian	Primary school	Yes	Moderately urbanised	96.7391304347826	4172	589	NA	NA	NA	NA	NA	NA	NA	252	365	80	465	158	424	273	589	391	184	467	377	126	21	NA	NA	NA	65	112	57	116	86	73	92	71.14285714	73.33333333
1065	7171346	8	Fri	school	7	Female	34	138	1.5	Caucasian	Primary school	Yes	Moderately urbanised	96.7391304347826	5644	1393	NA	NA	NA	NA	NA	NA	81	193	445	223	1393	1147	873	341	7	199	10	516	116	65	35	NA	NA	NA	66	123	68	109	92	77	99	78.71428571	77.5
1066	7171346	9	Sat	weekend	7	Female	34	138	1.5	Caucasian	Primary school	Yes	Moderately urbanised	96.7391304347826	2167	314	NA	NA	NA	NA	NA	NA	NA	NA	112	94	314	230	147	195	267	192	250	6	175	46	126	13	NA	NA	69	120	58	111	89	84	93	87.33333333	86.85714286
1067	7171346	10	Sun	weekend	7	Female	34	138	1.5	Caucasian	Primary school	Yes	Moderately urbanised	96.7391304347826	3257	776	NA	NA	NA	NA	NA	NA	NA	6	32	25	364	228	244	592	342	322	121	776	52	127	26	NA	NA	NA	65	116	71	129	89	74	95	79.16666667	70.85714286
1068	7171346	11	Mon	school	7	Female	34	138	1.5	Caucasian	Primary school	Yes	Moderately urbanised	96.7391304347826	3195	657	NA	NA	NA	NA	NA	NA	NA	76	282	105	657	181	456	104	199	243	287	335	167	62	22	NA	NA	NA	66	121	56	118	88	82	92	81.42857143	83.5
1069	7171346	12	Tue	school	7	Female	34	138	1.5	Caucasian	Primary school	Yes	Moderately urbanised	96.7391304347826	5573	1822	NA	NA	NA	NA	NA	NA	NA	81	385	240	302	1822	649	61	532	446	368	295	101	213	78	NA	NA	NA	59	119	66	114	87	72	95	67.16666667	64.85714286
1070	7171346	13	Wed	school	7	Female	34	138	1.5	Caucasian	Primary school	Yes	Moderately urbanised	96.7391304347826	3249	1173	NA	NA	NA	NA	NA	NA	NA	169	214	168	535	111	1173	162	217	162	26	275	NA	NA	37	NA	NA	NA	69	113	65	124	87	78	93	74.83333333	76.28571429
1071	7171346	14	Thu	school	7	Female	34	138	1.5	Caucasian	Primary school	Yes	Moderately urbanised	96.7391304347826	4632	774	NA	NA	NA	NA	NA	NA	NA	109	422	126	774	203	644	185	603	131	242	351	437	298	93	NA	NA	NA	59	122	62	150	86	79	88	84.5	78.28571429
1072	7171346	15	Fri	school	7	Female	34	138	1.5	Caucasian	Primary school	Yes	Moderately urbanised	96.7391304347826	8482	1714	NA	NA	NA	NA	NA	24	17	223	444	72	1011	1041	636	483	354	288	NA	104	1714	1703	303	43	NA	NA	71	124	64	110	94	78	102	77	73.75
1073	7171346	16	Sat	weekend	7	Female	34	138	1.5	Caucasian	Primary school	Yes	Moderately urbanised	96.7391304347826	2771	467	NA	NA	NA	NA	NA	NA	NA	185	178	168	289	370	47	76	46	467	359	164	128	92	62	129	NA	NA	64	115	76	97	85	76	88	76.57142857	74.83333333
1074	7171346	17	Sun	weekend	7	Female	34	138	1.5	Caucasian	Primary school	Yes	Moderately urbanised	96.7391304347826	5945	1733	NA	NA	NA	NA	NA	NA	21	NA	96	47	169	45	135	1733	1602	142	1014	584	138	200	6	NA	NA	NA	76	132	68	100	95	85	100	85.85714286	87.5
1075	7171346	18	Mon	school	7	Female	34	138	1.5	Caucasian	Primary school	Yes	Moderately urbanised	96.7391304347826	6302	1140	NA	NA	NA	NA	NA	NA	52	392	324	170	719	266	479	435	607	842	50	458	1140	339	NA	NA	NA	NA	70	119	66	94	91	79	98	76.5	79.85714286
1076	7171346	19	Tue	school	7	Female	34	138	1.5	Caucasian	Primary school	Yes	Moderately urbanised	96.7391304347826	6777	1690	NA	NA	NA	NA	NA	NA	NA	141	399	107	984	1690	886	64	1043	258	441	317	207	171	49	NA	NA	NA	67	116	59	112	87	76	92	73.71428571	78.5
1077	7171346	20	Wed	school	7	Female	34	138	1.5	Caucasian	Primary school	Yes	Moderately urbanised	96.7391304347826	6561	1950	NA	NA	NA	NA	NA	NA	NA	54	352	127	753	337	451	1950	277	526	985	347	219	45	73	NA	NA	NA	70	118	67	99	90	76	96	79	72.85714286
1078	7171346	21	Thu	school	7	Female	34	138	1.5	Caucasian	Primary school	Yes	Moderately urbanised	96.7391304347826	5996	945	NA	NA	NA	NA	NA	16	87	231	498	303	945	293	744	233	568	554	109	827	81	423	35	NA	NA	NA	69	121	NA	NA	93	79	97	74.5	79
1079	7091137	0	Thu	school	9	Female	40	140	1.9	Caucasian	Secondary school	Yes	Moderately urbanised	97.8260869565217	3850	958	NA	NA	NA	NA	NA	NA	NA	NA	NA	NA	NA	NA	NA	NA	560	678	211	167	859	958	417	NA	NA	NA	67	108	61	110	83	NA	85	NA	NA
1080	7091137	1	Fri	school	9	Female	40	140	1.9	Caucasian	Secondary school	Yes	Moderately urbanised	97.8260869565217	10196	1947	NA	NA	NA	NA	NA	12	292	440	574	120	1334	676	1468	243	1205	849	1947	64	472	167	138	NA	NA	NA	65	122	65	109	87	72	94	66.42857143	70
1081	7091137	2	Sat	weekend	9	Female	40	140	1.9	Caucasian	Secondary school	Yes	Moderately urbanised	97.8260869565217	6178	1530	NA	NA	NA	NA	NA	NA	60	290	197	397	1530	505	732	180	184	200	313	432	497	177	157	277	NA	NA	70	114	58	118	90	78	97	79.66666667	79.14285714
1082	7091137	3	Sun	weekend	9	Female	40	140	1.9	Caucasian	Secondary school	Yes	Moderately urbanised	97.8260869565217	4120	852	NA	NA	NA	NA	NA	NA	60	71	195	152	195	243	171	41	340	609	354	237	852	164	362	74	NA	NA	65	112	59	94	86	74	90	75.14285714	69.83333333
1083	7091137	4	Mon	school	9	Female	40	140	1.9	Caucasian	Secondary school	Yes	Moderately urbanised	97.8260869565217	6301	1202	NA	NA	NA	NA	NA	NA	65	209	426	59	617	98	252	352	1199	432	136	60	1202	1080	94	NA	NA	NA	65	120	67	104	87	77	92	80.16666667	81
1084	7091137	5	Tue	school	9	Female	40	140	1.9	Caucasian	Secondary school	Yes	Moderately urbanised	97.8260869565217	5637	1264	NA	NA	NA	NA	NA	NA	NA	336	652	126	431	120	1264	40	78	875	1036	65	92	358	164	NA	NA	NA	70	120	62	93	88	78	94	76.16666667	82.14285714
1085	7091137	6	Wed	school	9	Female	40	140	1.9	Caucasian	Secondary school	Yes	Moderately urbanised	97.8260869565217	5809	863	NA	NA	NA	NA	NA	NA	39	383	657	280	495	220	448	168	517	863	387	338	128	525	258	NA	NA	NA	64	118	66	110	85	69	93	65.14285714	71.33333333
1086	7091137	7	Thu	school	9	Female	40	140	1.9	Caucasian	Secondary school	Yes	Moderately urbanised	97.8260869565217	4422	794	NA	NA	NA	NA	NA	NA	NA	84	586	129	459	128	794	57	67	453	358	575	373	253	106	NA	NA	NA	65	118	61	102	84	80	87	77.33333333	80.14285714
1087	7091137	8	Fri	school	9	Female	40	140	1.9	Caucasian	Secondary school	Yes	Moderately urbanised	97.8260869565217	5084	1807	NA	NA	NA	NA	NA	NA	NA	171	321	17	473	555	1807	59	429	322	40	158	336	231	165	NA	NA	NA	63	111	62	90	81	66	88	68.33333333	66.14285714
1088	7091137	9	Sat	weekend	9	Female	40	140	1.9	Caucasian	Secondary school	Yes	Moderately urbanised	97.8260869565217	6736	2345	NA	NA	NA	NA	NA	9	13	180	118	134	459	93	320	614	45	92	720	2345	868	280	446	NA	NA	NA	64	119	63	143	84	69	90	71.5	67.57142857
1089	7091137	10	Sun	weekend	9	Female	40	140	1.9	Caucasian	Secondary school	Yes	Moderately urbanised	97.8260869565217	3443	853	NA	NA	NA	NA	NA	NA	47	73	140	19	281	274	161	147	853	205	120	260	253	335	246	NA	NA	NA	65	112	67	103	82	72	87	71	74.85714286
1090	7091137	11	Mon	school	9	Female	40	140	1.9	Caucasian	Secondary school	Yes	Moderately urbanised	97.8260869565217	2979	747	NA	NA	NA	NA	NA	NA	79	134	747	101	725	153	260	71	246	304	114	NA	NA	NA	NA	NA	NA	NA	65	116	61	109	79	74	83	69.33333333	74.85714286
1091	7091137	12	Tue	school	9	Female	40	140	1.9	Caucasian	Secondary school	Yes	Moderately urbanised	97.8260869565217	5132	1078	NA	NA	NA	NA	NA	NA	NA	NA	112	76	749	79	604	105	174	636	1078	711	140	364	304	NA	NA	NA	65	112	63	92	81	70	86	70.42857143	68.5
1092	7091137	13	Wed	school	9	Female	40	140	1.9	Caucasian	Secondary school	Yes	Moderately urbanised	97.8260869565217	5823	1088	NA	NA	NA	NA	NA	NA	62	144	521	293	730	240	1088	334	661	494	614	234	138	117	134	NA	NA	NA	63	123	61	106	84	69	92	68.33333333	65.14285714
1093	7091137	14	Thu	school	9	Female	40	140	1.9	Caucasian	Secondary school	Yes	Moderately urbanised	97.8260869565217	5189	781	NA	NA	NA	NA	NA	NA	NA	85	591	490	620	579	781	115	180	379	406	234	293	301	127	NA	NA	NA	62	116	63	111	84	70	91	67.33333333	66.71428571
1094	7091137	15	Fri	school	9	Female	40	140	1.9	Caucasian	Secondary school	Yes	Moderately urbanised	97.8260869565217	9688	1917	NA	NA	NA	NA	NA	NA	54	289	430	142	1002	611	1774	408	430	528	101	89	1508	1917	252	65	NA	NA	65	113	60	112	86	71	94	69.57142857	72.5
1095	7091137	16	Sat	weekend	9	Female	40	140	1.9	Caucasian	Secondary school	Yes	Moderately urbanised	97.8260869565217	3215	378	NA	NA	NA	NA	NA	NA	NA	218	313	215	306	298	26	194	107	304	187	149	61	126	378	177	131	NA	63	105	66	112	82	67	85	66.85714286	69.83333333
1096	7091137	17	Sun	weekend	9	Female	40	140	1.9	Caucasian	Secondary school	Yes	Moderately urbanised	97.8260869565217	8187	1834	NA	NA	NA	NA	NA	112	6	146	138	152	1834	1409	1213	876	952	321	239	480	44	167	NA	98	NA	NA	68	123	62	102	89	76	95	74.16666667	77.71428571
1097	7091137	18	Mon	school	9	Female	40	140	1.9	Caucasian	Secondary school	Yes	Moderately urbanised	97.8260869565217	5322	1214	NA	NA	NA	NA	NA	NA	NA	71	449	237	542	178	349	177	1113	1214	336	327	50	254	25	NA	NA	NA	64	123	62	122	87	70	96	74.66666667	68.28571429
1098	7091137	19	Tue	school	9	Female	40	140	1.9	Caucasian	Secondary school	Yes	Moderately urbanised	97.8260869565217	5643	1334	NA	NA	NA	NA	NA	NA	NA	184	513	817	769	75	744	225	133	644	1334	85	54	66	NA	NA	NA	NA	67	129	65	133	96	76	105	69.83333333	76.28571429
1099	7091137	20	Wed	school	9	Female	40	140	1.9	Caucasian	Secondary school	Yes	Moderately urbanised	97.8260869565217	9378	2485	NA	NA	NA	NA	NA	NA	194	281	284	86	2485	408	517	906	1040	906	1075	79	387	506	224	NA	NA	NA	65	124	59	93	92	78	99	78.71428571	79.2
1100	7091137	21	Thu	school	9	Female	40	140	1.9	Caucasian	Secondary school	Yes	Moderately urbanised	97.8260869565217	5346	1374	NA	NA	NA	NA	NA	NA	NA	305	517	185	1374	237	282	399	443	125	239	397	51	726	66	NA	NA	NA	64	117	NA	NA	89	72	97	63.5	66.85714286
1101	7295229	0	Tue	school	7	Male	28	131	0.8	Other / Mixed	Primary school	Yes	Extremely urbanised	96.7391304347826	4303	2304	NA	NA	NA	NA	NA	NA	NA	795	NA	NA	NA	NA	NA	NA	NA	NA	2304	127	311	499	267	NA	NA	NA	57	93	48	109	72	NA	77	NA	NA
1102	7295229	1	Wed	school	7	Male	28	131	0.8	Other / Mixed	Primary school	Yes	Extremely urbanised	96.7391304347826	8399	1573	NA	NA	NA	NA	NA	NA	72	348	744	50	995	56	688	642	1573	567	970	556	139	702	218	NA	NA	NA	52	110	49	104	82	68	89	51	59.14285714
1103	7295229	2	Thu	school	7	Male	28	131	0.8	Other / Mixed	Primary school	Yes	Extremely urbanised	96.7391304347826	6389	1372	NA	NA	NA	NA	NA	NA	NA	357	508	59	734	134	1372	371	480	176	295	106	95	289	1326	87	NA	NA	52	104	48	92	75	59	83	70.5	60.5
1104	7295229	3	Fri	school	7	Male	28	131	0.8	Other / Mixed	Primary school	Yes	Extremely urbanised	96.7391304347826	9274	1613	NA	NA	NA	NA	NA	67	133	225	194	51	278	491	681	903	584	1071	765	1352	166	257	1613	418	NA	NA	50	120	50	103	80	59	89	54.28571429	58.83333333
1105	7295229	4	Sat	holiday	7	Male	28	131	0.8	Other / Mixed	Primary school	Yes	Extremely urbanised	96.7391304347826	17819	4010	NA	NA	80	37	NA	6	78	153	728	503	606	1618	944	179	2909	2848	954	421	4010	957	558	200	NA	NA	54	64	40	123	82	62	91	71.5	50
1106	7295229	5	Sun	holiday	7	Male	28	131	0.8	Other / Mixed	Primary school	Yes	Extremely urbanised	96.7391304347826	10372	3548	NA	NA	NA	NA	NA	544	780	2553	730	1355	3548	NA	NA	NA	NA	NA	NA	NA	166	35	242	411	NA	NA	50	128	47	91	78	57	87	57.26891991	54.78923767
1107	7295229	6	Mon	holiday	7	Male	28	131	0.8	Other / Mixed	Primary school	Yes	Extremely urbanised	96.7391304347826	18477	3742	NA	NA	NA	NA	NA	NA	132	421	425	123	753	3742	3433	3401	392	436	535	725	1500	1605	484	323	NA	NA	52	116	49	74	79	58	89	53.33333333	54.57142857
1108	7295229	7	Tue	holiday	7	Male	28	131	0.8	Other / Mixed	Primary school	Yes	Extremely urbanised	96.7391304347826	17243	2926	NA	NA	NA	NA	NA	NA	49	135	892	413	137	2092	2418	1882	1539	789	2039	2926	139	153	563	1015	NA	NA	51	120	49	133	77	54	87	57.83333333	53.2
1109	7295229	8	Wed	holiday	7	Male	28	131	0.8	Other / Mixed	Primary school	Yes	Extremely urbanised	96.7391304347826	20269	3935	NA	NA	NA	NA	NA	NA	NA	NA	208	390	303	3935	3681	1697	1361	830	786	215	928	1516	2466	752	1190	NA	54	128	49	79	82	63	90	61.14285714	60
1110	7295229	9	Thu	holiday	7	Male	28	131	0.8	Other / Mixed	Primary school	Yes	Extremely urbanised	96.7391304347826	17717	3407	NA	NA	NA	NA	NA	NA	NA	NA	200	242	1747	3407	2554	1166	802	1625	3011	549	161	1026	1153	34	NA	NA	55	117	50	79	80	60	90	60.85714286	57
1111	7295229	10	Fri	holiday	7	Male	28	131	0.8	Other / Mixed	Primary school	Yes	Extremely urbanised	96.7391304347826	7828	1243	NA	NA	NA	NA	NA	NA	NA	NA	118	346	501	484	98	1243	652	1019	831	353	1108	401	263	365	NA	NA	53	118	51	86	77	58	87	55.5	58.5
1112	7295229	11	Sat	holiday	7	Male	28	131	0.8	Other / Mixed	Primary school	Yes	Extremely urbanised	96.7391304347826	3237	601	NA	NA	NA	NA	NA	NA	NA	NA	320	32	88	102	75	103	527	7	342	601	118	65	214	452	181	NA	53	98	49	113	69	58	74	62.66666667	55.6
1113	7295229	12	Sun	holiday	7	Male	28	131	0.8	Other / Mixed	Primary school	Yes	Extremely urbanised	96.7391304347826	14053	2075	NA	NA	NA	NA	NA	NA	47	203	348	306	923	1258	1298	2075	530	993	2031	1173	1354	752	729	NA	NA	NA	51	116	50	88	79	58	90	58	54.71428571
1114	7295229	13	Mon	holiday	7	Male	28	131	0.8	Other / Mixed	Primary school	Yes	Extremely urbanised	96.7391304347826	7422	967	NA	NA	NA	NA	NA	NA	NA	NA	148	41	338	512	967	722	652	553	72	454	524	441	551	289	600	558	53	109	NA	NA	77	59	82	63.16666667	56
1115	7295229	14	Tue	holiday	7	Male	28	131	0.8	Other / Mixed	Primary school	Yes	Extremely urbanised	96.7391304347826	1118	845	845	273	NA	NA	NA	NA	NA	NA	NA	NA	NA	NA	NA	NA	NA	NA	NA	NA	NA	NA	NA	NA	NA	NA	65	122	NA	NA	93	93	NA	106	79.8
1116	7295229	15	Wed	holiday	7	Male	28	131	0.8	Other / Mixed	Primary school	Yes	Extremely urbanised	96.7391304347826	0	NA	NA	NA	NA	NA	NA	NA	NA	NA	NA	NA	NA	NA	NA	NA	NA	NA	NA	NA	NA	NA	NA	NA	NA	NA	NA	NA	NA	NA	NA	NA	NA	NA	NA
1117	7295229	16	Thu	holiday	7	Male	28	131	0.8	Other / Mixed	Primary school	Yes	Extremely urbanised	96.7391304347826	0	NA	NA	NA	NA	NA	NA	NA	NA	NA	NA	NA	NA	NA	NA	NA	NA	NA	NA	NA	NA	NA	NA	NA	NA	NA	NA	NA	NA	NA	NA	NA	NA	NA	NA
1118	7295229	17	Fri	holiday	7	Male	28	131	0.8	Other / Mixed	Primary school	Yes	Extremely urbanised	96.7391304347826	0	NA	NA	NA	NA	NA	NA	NA	NA	NA	NA	NA	NA	NA	NA	NA	NA	NA	NA	NA	NA	NA	NA	NA	NA	NA	NA	NA	NA	NA	NA	NA	NA	NA	NA
1119	7295229	18	Sat	holiday	7	Male	28	131	0.8	Other / Mixed	Primary school	Yes	Extremely urbanised	96.7391304347826	0	NA	NA	NA	NA	NA	NA	NA	NA	NA	NA	NA	NA	NA	NA	NA	NA	NA	NA	NA	NA	NA	NA	NA	NA	NA	NA	NA	NA	NA	NA	NA	NA	NA	NA
1120	7295229	19	Sun	holiday	7	Male	28	131	0.8	Other / Mixed	Primary school	Yes	Extremely urbanised	96.7391304347826	0	NA	NA	NA	NA	NA	NA	NA	NA	NA	NA	NA	NA	NA	NA	NA	NA	NA	NA	NA	NA	NA	NA	NA	NA	NA	NA	NA	NA	NA	NA	NA	NA	NA	NA
1121	7295229	20	Mon	school	7	Male	28	131	0.8	Other / Mixed	Primary school	Yes	Extremely urbanised	96.7391304347826	0	NA	NA	NA	NA	NA	NA	NA	NA	NA	NA	NA	NA	NA	NA	NA	NA	NA	NA	NA	NA	NA	NA	NA	NA	NA	NA	NA	NA	NA	NA	NA	NA	NA	NA
1122	7295229	21	Tue	school	7	Male	28	131	0.8	Other / Mixed	Primary school	Yes	Extremely urbanised	96.7391304347826	0	NA	NA	NA	NA	NA	NA	NA	NA	NA	NA	NA	NA	NA	NA	NA	NA	NA	NA	NA	NA	NA	NA	NA	NA	NA	NA	NA	NA	NA	NA	NA	NA	NA	NA
1123	4333049	0	Tue	school	8	Female	31.5	136	0.9	Caucasian	Secondary school	Yes	Moderately urbanised	83.695652173913	2933	1088	NA	NA	NA	NA	NA	NA	NA	NA	NA	NA	76	NA	NA	NA	NA	NA	653	1088	368	324	297	127	NA	NA	70	108	58	112	88	NA	93	NA	NA
1124	4333049	1	Wed	school	8	Female	31.5	136	0.9	Caucasian	Secondary school	Yes	Moderately urbanised	83.695652173913	3966	565	NA	NA	NA	NA	NA	NA	NA	239	565	356	379	54	278	267	176	239	259	82	239	525	167	141	NA	NA	67	104	58	98	83	72	87	78.33333333	72
1125	4333049	2	Thu	school	8	Female	31.5	136	0.9	Caucasian	Secondary school	Yes	Moderately urbanised	83.695652173913	8371	1197	NA	NA	NA	NA	NA	NA	NA	329	553	216	356	202	1197	907	402	910	247	641	1166	694	503	NA	NA	NA	60	113	58	109	83	70	89	65.25	70.28571429
1126	4333049	3	Fri	school	8	Female	31.5	136	0.9	Caucasian	Secondary school	Yes	Moderately urbanised	83.695652173913	4241	657	NA	NA	NA	NA	NA	NA	NA	294	304	156	626	657	223	125	NA	79	569	181	94	592	311	NA	NA	NA	64	112	63	109	86	79	90	84.28571429	74.5
1127	4333049	4	Sat	weekend	8	Female	31.5	136	0.9	Caucasian	Secondary school	Yes	Moderately urbanised	83.695652173913	6163	1716	NA	NA	NA	NA	NA	NA	NA	94	161	8	116	225	392	319	1716	1287	313	408	673	33	384	26	NA	NA	65	106	58	106	82	74	86	79	67.33333333
1128	4333049	5	Sun	weekend	8	Female	31.5	136	0.9	Caucasian	Secondary school	Yes	Moderately urbanised	83.695652173913	5911	1418	NA	NA	NA	NA	NA	NA	NA	NA	215	177	145	377	152	432	1036	1418	371	391	334	380	150	251	NA	NA	72	104	59	106	84	70	90	68.66666667	72.2
1129	4333049	6	Mon	school	8	Female	31.5	136	0.9	Caucasian	Secondary school	Yes	Moderately urbanised	83.695652173913	7907	1308	NA	NA	NA	NA	NA	NA	NA	396	423	195	1251	953	592	555	282	808	1308	205	84	544	263	NA	NA	NA	67	130	59	111	85	73	91	73	73.42857143
1130	4333049	7	Tue	school	8	Female	31.5	136	0.9	Caucasian	Secondary school	Yes	Moderately urbanised	83.695652173913	4819	841	NA	NA	NA	NA	NA	NA	NA	110	449	222	514	378	841	646	317	135	52	169	79	452	197	241	NA	NA	74	107	63	98	87	75	93	67.5	70.16666667
1131	4333049	8	Wed	school	8	Female	31.5	136	0.9	Caucasian	Secondary school	Yes	Moderately urbanised	83.695652173913	3200	443	NA	NA	NA	NA	NA	NA	NA	185	428	94	328	146	261	214	443	282	83	348	171	217	NA	NA	NA	NA	63	105	60	86	82	74	86	75.33333333	65.85714286
1132	4333049	9	Thu	school	8	Female	31.5	136	0.9	Caucasian	Secondary school	Yes	Moderately urbanised	83.695652173913	7898	1036	NA	18	71	NA	NA	NA	NA	292	449	64	292	117	1036	848	492	570	572	727	966	1002	317	6	NA	NA	63	118	53	110	87	72	93	69.14285714	70.33333333
1133	4333049	10	Fri	school	8	Female	31.5	136	0.9	Caucasian	Secondary school	Yes	Moderately urbanised	83.695652173913	4156	569	NA	NA	NA	NA	NA	NA	NA	102	467	402	569	542	137	119	93	107	81	481	353	412	210	NA	8	73	65	116	50	100	84	73	90	76.33333333	71.57142857
1134	4333049	11	Sat	weekend	8	Female	31.5	136	0.9	Caucasian	Secondary school	Yes	Moderately urbanised	83.695652173913	5946	1354	NA	NA	NA	NA	NA	NA	7	157	110	23	327	327	238	776	1354	1111	677	315	199	130	107	73	NA	NA	57	116	52	113	82	70	86	71.75	66.71428571
1135	4333049	12	Sun	weekend	8	Female	31.5	136	0.9	Caucasian	Secondary school	Yes	Moderately urbanised	83.695652173913	3971	641	NA	NA	NA	NA	NA	NA	NA	89	99	39	342	158	641	311	167	431	361	331	92	352	286	11	NA	NA	61	112	52	108	84	76	88	79.33333333	72.71428571
1136	4333049	13	Mon	school	8	Female	31.5	136	0.9	Caucasian	Secondary school	Yes	Moderately urbanised	83.695652173913	8097	1771	NA	NA	NA	NA	NA	NA	NA	476	468	117	1771	1180	722	726	343	420	342	480	117	358	92	485	NA	NA	55	119	56	91	83	68	89	65.57142857	59.16666667
1137	4333049	14	Tue	school	8	Female	31.5	136	0.9	Caucasian	Secondary school	Yes	Moderately urbanised	83.695652173913	4890	678	NA	NA	NA	NA	NA	NA	NA	423	373	155	678	204	356	405	252	398	158	338	175	355	620	NA	NA	NA	62	115	59	102	83	74	88	69.5	70.42857143
1138	4333049	15	Wed	school	8	Female	31.5	136	0.9	Caucasian	Secondary school	Yes	Moderately urbanised	83.695652173913	6002	1150	NA	NA	NA	NA	NA	NA	NA	256	392	287	462	247	248	546	328	144	388	188	1086	94	186	1150	NA	NA	64	110	63	100	85	72	91	69.28571429	72
1139	4333049	16	Thu	school	8	Female	31.5	136	0.9	Caucasian	Secondary school	Yes	Moderately urbanised	83.695652173913	6325	955	NA	NA	NA	NA	NA	NA	NA	166	452	139	323	208	955	542	468	283	265	567	852	533	201	237	NA	NA	64	118	57	110	85	73	90	75.85714286	69.16666667
1140	4333049	17	Fri	school	8	Female	31.5	136	0.9	Caucasian	Secondary school	Yes	Moderately urbanised	83.695652173913	4591	621	NA	NA	NA	NA	NA	NA	NA	296	527	255	572	443	516	354	344	125	72	621	171	224	71	NA	NA	NA	64	104	57	129	83	73	87	73.71428571	73.83333333
1141	4333049	18	Sat	weekend	8	Female	31.5	136	0.9	Caucasian	Secondary school	Yes	Moderately urbanised	83.695652173913	10766	1832	NA	NA	NA	NA	NA	NA	NA	157	6	210	576	1285	893	752	1090	1832	1306	700	711	524	57	271	383	NA	64	120	76	106	88	73	90	83.66666667	76.2
1142	4333049	19	Sun	weekend	8	Female	31.5	136	0.9	Caucasian	Secondary school	Yes	Moderately urbanised	83.695652173913	2872	492	NA	NA	NA	NA	NA	NA	76	492	276	184	221	100	366	196	158	290	84	335	94	NA	NA	NA	NA	NA	70	120	75	108	92	86	95	91.16666667	85.71428571
1143	4333049	20	Mon	school	8	Female	31.5	136	0.9	Caucasian	Secondary school	Yes	Moderately urbanised	83.695652173913	7817	1660	NA	NA	NA	NA	17	NA	8	252	460	225	1660	1269	987	641	304	364	464	616	277	179	NA	7	49	NA	81	114	77	121	96	95	97	101.4285714	96.16666667
1144	4333049	21	Tue	school	8	Female	31.5	136	0.9	Caucasian	Secondary school	Yes	Moderately urbanised	83.695652173913	5134	751	NA	NA	NA	NA	NA	NA	NA	131	581	283	470	196	751	654	310	410	294	327	185	178	235	129	NA	NA	72	113	NA	NA	91	91	93	90.5	94.83333333
1145	7187178	0	Thu	holiday	10	Female	39	152	0.3	Caucasian	Primary school	Yes	Moderately urbanised	91.304347826087	4613	1841	NA	NA	NA	NA	NA	NA	NA	NA	NA	NA	NA	NA	10	6	NA	NA	437	1753	1841	191	237	80	58	NA	72	97	62	118	87	NA	91	NA	NA
1146	7187178	1	Fri	holiday	10	Female	39	152	0.3	Caucasian	Primary school	Yes	Moderately urbanised	91.304347826087	2951	712	NA	NA	NA	NA	NA	NA	NA	NA	6	13	143	204	712	71	NA	348	96	129	287	230	432	214	66	NA	66	123	64	104	86	71	94	73.28571429	68
1147	7187178	2	Sat	holiday	10	Female	39	152	0.3	Caucasian	Primary school	Yes	Moderately urbanised	91.304347826087	2845	819	NA	NA	NA	NA	NA	NA	NA	NA	NA	NA	NA	21	98	38	64	276	425	348	819	292	161	169	13	72	69	129	NA	NA	84	72	88	75.16666667	69.14285714
1148	7187178	3	Sun	holiday	10	Female	39	152	0.3	Caucasian	Primary school	Yes	Moderately urbanised	91.304347826087	4990	3222	6	NA	NA	NA	NA	NA	NA	NA	NA	NA	NA	6	84	104	293	3222	845	84	82	76	109	59	20	NA	65	113	63	124	87	73	93	78.625	75.83333333
1149	7187178	4	Mon	school	10	Female	39	152	0.3	Caucasian	Primary school	Yes	Moderately urbanised	91.304347826087	4501	1625	NA	NA	NA	NA	NA	NA	178	75	NA	188	196	512	406	78	1625	59	18	385	166	103	269	208	35	NA	67	116	62	103	86	73	92	73.16666667	69
1150	7187178	5	Tue	school	10	Female	39	152	0.3	Caucasian	Primary school	Yes	Moderately urbanised	91.304347826087	4207	1121	NA	NA	NA	NA	NA	NA	NA	57	736	79	282	382	171	87	69	172	408	1121	55	385	108	74	NA	NA	63	116	63	120	87	70	94	74	66.14285714
1151	7187178	6	Wed	school	10	Female	39	152	0.3	Caucasian	Primary school	Yes	Moderately urbanised	91.304347826087	3730	619	NA	NA	NA	NA	NA	NA	210	143	519	486	619	160	500	206	111	104	497	20	33	99	23	NA	NA	NA	66	116	51	124	87	74	93	70.85714286	75.5
1152	7187178	7	Thu	school	10	Female	39	152	0.3	Caucasian	Primary school	Yes	Moderately urbanised	91.304347826087	6738	1193	NA	NA	NA	NA	NA	NA	110	290	673	1193	400	662	492	1092	311	671	413	34	112	127	132	NA	NA	NA	64	123	59	129	86	71	93	68.33333333	67.28571429
1153	7187178	8	Fri	school	10	Female	39	152	0.3	Caucasian	Primary school	Yes	Moderately urbanised	91.304347826087	5565	1078	NA	NA	NA	NA	NA	NA	NA	94	588	44	396	409	776	458	198	706	25	141	23	305	1078	145	179	NA	64	135	68	110	91	72	98	68.57142857	72.5
1154	7187178	9	Sat	weekend	10	Female	39	152	0.3	Caucasian	Primary school	Yes	Moderately urbanised	91.304347826087	3082	1475	NA	NA	NA	NA	NA	NA	NA	NA	NA	5	118	173	132	120	28	41	186	1475	138	122	87	294	128	29	70	115	61	103	88	75	93	78.85714286	73.33333333
1155	7187178	10	Sun	weekend	10	Female	39	152	0.3	Caucasian	Primary school	Yes	Moderately urbanised	91.304347826087	6151	2308	NA	NA	NA	NA	NA	NA	NA	NA	6	80	110	82	26	24	85	127	412	2308	168	1652	895	119	NA	NA	66	117	61	108	87	72	93	73	70.16666667
1156	7187178	11	Mon	school	10	Female	39	152	0.3	Caucasian	Primary school	Yes	Moderately urbanised	91.304347826087	5181	751	NA	NA	NA	NA	NA	NA	32	374	751	118	293	315	562	596	5	624	659	266	139	349	98	NA	NA	NA	64	124	NA	NA	90	71	97	67.66666667	66.42857143
1157	7187178	12	Tue	school	10	Female	39	152	0.3	Caucasian	Primary school	Yes	Moderately urbanised	91.304347826087	4621	930	NA	NA	NA	NA	NA	NA	NA	15	567	82	189	439	333	228	73	549	709	930	98	123	243	NA	NA	NA	65	124	66	87	92	NA	95	NA	NA
1158	7187178	13	Wed	school	10	Female	39	152	0.3	Caucasian	Primary school	Yes	Moderately urbanised	91.304347826087	4043	801	NA	NA	NA	NA	NA	NA	82	263	801	72	450	222	708	169	170	273	207	180	118	173	107	42	NA	NA	68	119	68	97	88	75	93	78.85714286	73.66666667
1159	7187178	14	Thu	school	10	Female	39	152	0.3	Caucasian	Primary school	Yes	Moderately urbanised	91.304347826087	4025	1073	NA	NA	NA	NA	NA	NA	168	225	621	NA	95	89	410	193	1073	445	174	88	132	171	109	32	NA	NA	65	116	62	106	87	77	93	80.66666667	77.14285714
1160	7187178	15	Fri	school	10	Female	39	152	0.3	Caucasian	Primary school	Yes	Moderately urbanised	91.304347826087	7513	1497	NA	NA	NA	NA	NA	NA	NA	172	421	24	346	485	484	478	223	956	1497	1122	87	340	429	292	126	NA	66	130	70	112	96	74	104	71.85714286	77.16666667
1161	7187178	16	Sat	weekend	10	Female	39	152	0.3	Caucasian	Primary school	Yes	Moderately urbanised	91.304347826087	4095	1010	NA	NA	NA	NA	NA	NA	NA	NA	NA	44	52	194	286	376	303	1010	834	404	105	16	80	329	62	NA	73	117	62	101	90	80	96	74.33333333	82.14285714
1162	7187178	17	Sun	weekend	10	Female	39	152	0.3	Caucasian	Primary school	Yes	Moderately urbanised	91.304347826087	5274	2732	NA	NA	NA	NA	NA	NA	NA	NA	NA	26	140	113	115	139	127	81	2732	891	197	174	352	23	164	NA	66	119	65	105	87	72	93	72.57142857	72.5
1163	7187178	18	Mon	school	10	Female	39	152	0.3	Caucasian	Primary school	Yes	Moderately urbanised	91.304347826087	4470	619	NA	NA	NA	NA	NA	NA	85	47	619	164	449	344	500	389	128	407	453	113	289	127	163	153	22	NA	67	118	66	150	89	75	96	75	72.28571429
1164	7187178	19	Tue	school	10	Female	39	152	0.3	Caucasian	Primary school	Yes	Moderately urbanised	91.304347826087	5139	788	NA	NA	NA	NA	NA	NA	NA	141	429	80	437	282	561	105	32	229	688	788	273	511	496	71	NA	NA	69	133	68	144	93	78	100	76.83333333	70.85714286
1165	7187178	20	Wed	school	10	Female	39	152	0.3	Caucasian	Primary school	Yes	Moderately urbanised	91.304347826087	4841	1117	NA	NA	NA	NA	NA	NA	NA	90	468	51	379	440	493	1117	142	818	216	75	83	230	136	103	NA	NA	68	116	59	91	89	77	96	75.71428571	76.66666667
1166	7187178	21	Thu	school	10	Female	39	152	0.3	Caucasian	Primary school	Yes	Moderately urbanised	91.304347826087	6775	1419	NA	NA	NA	NA	NA	NA	60	282	920	1419	618	363	879	283	334	455	101	249	86	377	314	18	NA	NA	63	117	NA	NA	85	70	92	63	67.71428571
1167	1960806	0	Thu	holiday	7	Female	31	136	1	Caucasian	Primary school	Yes	Moderately urbanised	100	5255	1868	NA	NA	NA	NA	NA	NA	NA	NA	NA	NA	NA	NA	NA	NA	NA	NA	441	1792	1868	301	113	673	NA	NA	65	124	61	85	86	NA	96	NA	NA
1168	1960806	1	Fri	holiday	7	Female	31	136	1	Caucasian	Primary school	Yes	Moderately urbanised	100	2329	560	NA	NA	NA	NA	NA	NA	NA	32	14	110	137	232	560	30	NA	358	470	61	124	NA	133	NA	NA	NA	63	111	63	109	84	68	91	68.83333333	66
1169	1960806	2	Sat	holiday	7	Female	31	136	1	Caucasian	Primary school	Yes	Moderately urbanised	100	2747	543	NA	NA	NA	NA	NA	NA	NA	NA	NA	20	6	8	543	373	260	362	209	67	188	95	68	539	9	NA	66	106	59	86	79	69	84	72.5	68.16666667
1170	1960806	3	Sun	holiday	7	Female	31	136	1	Caucasian	Primary school	Yes	Moderately urbanised	100	6684	3849	NA	NA	NA	NA	NA	NA	NA	NA	NA	96	NA	49	35	332	388	3849	1172	70	68	105	198	105	217	NA	63	120	62	104	83	69	90	69	71
1171	1960806	4	Mon	school	7	Female	31	136	1	Caucasian	Primary school	Yes	Moderately urbanised	100	5525	1937	NA	NA	NA	NA	NA	NA	161	73	59	303	204	530	1002	276	1937	57	54	326	316	17	191	19	NA	NA	65	111	61	100	80	68	86	67.5	64.66666667
1172	1960806	5	Tue	school	7	Female	31	136	1	Caucasian	Primary school	Yes	Moderately urbanised	100	11037	1842	NA	NA	NA	NA	NA	NA	NA	127	725	1780	1068	1842	1665	273	450	1064	1637	152	89	60	68	NA	NA	NA	63	132	58	133	89	67	99	65.14285714	71
1173	1960806	6	Wed	school	7	Female	31	136	1	Caucasian	Primary school	Yes	Moderately urbanised	100	4847	2024	NA	NA	NA	NA	NA	NA	205	142	619	27	313	51	453	200	22	196	2024	232	70	209	73	NA	NA	NA	63	124	58	103	85	73	91	71	64.5
1174	1960806	7	Thu	school	7	Female	31	136	1	Caucasian	Primary school	Yes	Moderately urbanised	100	5727	1632	NA	NA	NA	NA	NA	NA	147	212	664	24	1209	103	1632	298	79	697	222	6	84	149	181	20	NA	NA	63	119	65	124	85	68	94	63.83333333	70
1175	1960806	8	Fri	school	7	Female	31	136	1	Caucasian	Primary school	Yes	Moderately urbanised	100	5552	1325	NA	NA	NA	NA	NA	NA	NA	162	372	62	1298	21	542	555	53	1325	573	43	71	220	40	202	13	NA	68	120	64	87	89	72	95	69.83333333	72.14285714
1176	1960806	9	Sat	weekend	7	Female	31	136	1	Caucasian	Primary school	Yes	Moderately urbanised	100	2189	533	NA	NA	NA	NA	NA	NA	NA	19	86	6	NA	36	254	88	66	192	266	533	181	93	219	150	NA	NA	65	112	61	108	82	70	88	76.16666667	69.28571429
1177	1960806	10	Sun	weekend	7	Female	31	136	1	Caucasian	Primary school	Yes	Moderately urbanised	100	2602	583	NA	NA	NA	NA	NA	NA	NA	6	63	32	NA	91	167	583	252	289	375	145	193	100	188	110	8	NA	68	115	63	97	85	73	90	75.83333333	74.83333333
1178	1960806	11	Mon	school	7	Female	31	136	1	Caucasian	Primary school	Yes	Moderately urbanised	100	7657	1285	NA	NA	NA	NA	NA	NA	154	406	735	252	186	207	750	672	306	1285	639	508	744	597	195	NA	NA	NA	66	114	NA	NA	88	72	94	69.33333333	72.14285714
1179	1960806	12	Tue	school	7	Female	31	136	1	Caucasian	Primary school	Yes	Moderately urbanised	100	10949	2229	NA	NA	NA	NA	NA	NA	NA	120	443	231	738	1940	1909	390	103	1736	2229	154	162	163	429	118	NA	NA	75	167	65	106	104	NA	107	NA	NA
1180	1960806	13	Wed	school	7	Female	31	136	1	Caucasian	Primary school	Yes	Moderately urbanised	100	8305	1922	NA	NA	NA	NA	NA	NA	112	233	772	68	1177	17	917	1922	285	88	1919	207	114	279	195	NA	NA	NA	71	127	65	106	91	78	98	81.83333333	75.66666667
1181	1960806	14	Thu	school	7	Female	31	136	1	Caucasian	Primary school	Yes	Moderately urbanised	100	5077	1571	NA	NA	NA	NA	NA	NA	62	213	693	32	381	63	1571	255	55	490	311	171	127	326	280	7	NA	NA	70	108	65	87	87	74	94	69.5	75
1182	1960806	15	Fri	school	7	Female	31	136	1	Caucasian	Primary school	Yes	Moderately urbanised	100	9482	2549	NA	NA	NA	NA	NA	NA	NA	233	624	92	496	327	616	637	167	657	2549	1661	212	472	NA	666	14	NA	68	125	71	105	92	72	101	75	69.57142857
1183	1960806	16	Sat	weekend	7	Female	31	136	1	Caucasian	Primary school	Yes	Moderately urbanised	100	5369	1199	NA	NA	NA	NA	NA	NA	NA	NA	52	208	254	12	167	8	415	1072	1199	518	67	100	180	1018	99	NA	73	118	62	106	89	79	94	80	79.6
1184	1960806	17	Sun	weekend	7	Female	31	136	1	Caucasian	Primary school	Yes	Moderately urbanised	100	5371	1271	NA	NA	NA	NA	NA	NA	NA	7	101	36	302	84	110	95	669	976	996	1271	135	175	414	NA	NA	NA	68	124	66	103	86	75	92	78.33333333	81
1185	1960806	18	Mon	school	7	Female	31	136	1	Caucasian	Primary school	Yes	Moderately urbanised	100	6892	1090	NA	NA	NA	NA	NA	NA	65	51	670	53	1090	90	721	534	688	849	529	577	340	166	248	97	NA	NA	68	119	66	105	89	73	96	76	72.33333333
1186	1960806	19	Tue	school	7	Female	31	136	1	Caucasian	Primary school	Yes	Moderately urbanised	100	9964	2094	NA	NA	NA	NA	NA	NA	NA	217	593	87	735	2094	1214	489	672	1829	1696	238	100	NA	NA	NA	NA	NA	69	150	61	104	95	75	105	73.42857143	72
1187	1960806	20	Wed	school	7	Female	31	136	1	Caucasian	Primary school	Yes	Moderately urbanised	100	5488	1221	NA	NA	NA	NA	NA	NA	NA	167	395	133	828	406	478	1221	184	1159	59	17	89	126	90	136	NA	NA	70	107	64	102	85	76	90	75.14285714	81.83333333
1188	1960806	21	Thu	school	7	Female	31	136	1	Caucasian	Primary school	Yes	Moderately urbanised	100	5694	1004	NA	NA	NA	NA	NA	NA	150	352	654	56	422	97	1004	394	281	734	289	384	95	236	297	218	NA	NA	67	116	NA	NA	88	75	95	73.5	73.28571429
1189	3385394	0	Mon	school	6	Female	21.3	114	0.9	Caucasian	Primary school	Yes	Moderately urbanised	79.3478260869565	901	395	NA	NA	NA	NA	NA	NA	NA	NA	NA	NA	NA	9	NA	NA	NA	NA	NA	NA	395	211	286	NA	NA	NA	69	118	63	117	87	NA	92	NA	NA
1190	3385394	1	Tue	school	6	Female	21.3	114	0.9	Caucasian	Primary school	Yes	Moderately urbanised	79.3478260869565	8588	2575	NA	NA	NA	NA	NA	NA	14	162	1226	584	153	554	190	172	2575	71	1232	763	451	148	321	NA	NA	NA	66	124	56	122	90	71	97	69.83333333	68.83333333
1191	3385394	2	Wed	school	6	Female	21.3	114	0.9	Caucasian	Primary school	Yes	Moderately urbanised	79.3478260869565	11348	2899	NA	NA	NA	NA	NA	NA	22	237	1037	700	173	431	415	108	2899	1178	2503	715	663	51	186	NA	NA	NA	82	167	63	112	93	82	99	81.33333333	78.85714286
1192	3385394	3	Thu	school	6	Female	21.3	114	0.9	Caucasian	Primary school	Yes	Moderately urbanised	79.3478260869565	8432	1774	NA	NA	NA	NA	NA	NA	NA	317	1321	638	287	623	349	382	1734	1774	139	310	35	491	NA	NA	NA	NA	66	123	63	95	90	78	97	76	80.16666667
1193	3385394	4	Fri	school	6	Female	21.3	114	0.9	Caucasian	Primary school	Yes	Moderately urbanised	79.3478260869565	12293	1902	NA	NA	NA	NA	NA	NA	NA	328	785	864	490	967	515	976	1298	1102	1902	1364	418	571	556	44	NA	NA	69	142	67	97	98	74	108	78.57142857	68.5
1194	3385394	5	Sat	weekend	6	Female	21.3	114	0.9	Caucasian	Primary school	Yes	Moderately urbanised	79.3478260869565	6581	1255	NA	NA	NA	NA	NA	25	56	162	651	423	865	159	NA	84	473	222	348	1199	1255	659	NA	NA	NA	NA	69	128	89	114	97	81	103	72	83.83333333
1195	3385394	6	Sun	weekend	6	Female	21.3	114	0.9	Caucasian	Primary school	Yes	Moderately urbanised	79.3478260869565	7992	2274	NA	NA	NA	NA	NA	51	7	8	73	544	969	268	712	2274	1973	707	21	58	19	123	185	NA	NA	NA	80	122	64	106	99	102	101	103.7142857	100
1196	3385394	7	Mon	school	6	Female	21.3	114	0.9	Caucasian	Primary school	Yes	Moderately urbanised	79.3478260869565	10152	1815	NA	NA	NA	NA	NA	NA	70	154	1778	1189	77	183	302	210	1541	1815	269	266	1122	1141	35	NA	NA	NA	56	144	52	128	91	79	98	74.85714286	76
1197	3385394	8	Tue	school	6	Female	21.3	114	0.9	Caucasian	Primary school	Yes	Moderately urbanised	79.3478260869565	10271	1980	NA	NA	NA	NA	NA	NA	NA	373	1275	318	206	651	380	190	1290	665	1980	835	943	570	54	NA	NA	NA	61	119	44	102	89	71	96	69.33333333	76
1198	3385394	9	Wed	school	6	Female	21.3	114	0.9	Caucasian	Primary school	Yes	Moderately urbanised	79.3478260869565	8905	1481	NA	NA	NA	NA	NA	NA	7	313	989	412	351	657	1481	237	619	1156	491	310	684	1092	57	NA	NA	NA	59	115	47	109	84	70	92	75	72.57142857
1199	3385394	10	Thu	school	6	Female	21.3	114	0.9	Caucasian	Primary school	Yes	Moderately urbanised	79.3478260869565	7193	1157	NA	NA	NA	NA	NA	NA	NA	179	933	259	350	394	348	372	1157	307	279	1072	612	659	236	NA	NA	NA	62	114	60	102	84	69	90	72	63
1200	3385394	11	Fri	school	6	Female	21.3	114	0.9	Caucasian	Primary school	Yes	Moderately urbanised	79.3478260869565	8203	1280	NA	NA	NA	NA	NA	NA	NA	420	1280	724	309	413	363	229	1243	758	483	946	295	89	12	565	NA	NA	65	117	58	103	89	73	97	68.57142857	68.5
1201	3385394	12	Sat	weekend	6	Female	21.3	114	0.9	Caucasian	Primary school	Yes	Moderately urbanised	79.3478260869565	4291	1141	NA	NA	NA	NA	NA	NA	6	169	731	NA	270	NA	NA	NA	203	347	602	NA	NA	555	1141	267	NA	NA	61	114	61	97	84	72	95	72.16666667	71.71428571
1202	3385394	13	Sun	weekend	6	Female	21.3	114	0.9	Caucasian	Primary school	Yes	Moderately urbanised	79.3478260869565	11060	1749	NA	NA	NA	NA	NA	108	368	69	289	1154	652	1581	1696	551	906	276	1749	457	953	106	121	NA	NA	NA	61	123	54	133	88	75	96	75.16666667	74.42857143
1203	3385394	14	Mon	school	6	Female	21.3	114	0.9	Caucasian	Primary school	Yes	Moderately urbanised	79.3478260869565	7917	1747	NA	NA	NA	NA	NA	NA	NA	336	1747	873	110	237	345	455	1366	261	363	513	1168	74	48	NA	NA	NA	59	124	60	125	87	74	93	78	74.16666667
1204	3385394	15	Tue	school	6	Female	21.3	114	0.9	Caucasian	Primary school	Yes	Moderately urbanised	79.3478260869565	5449	1368	NA	NA	NA	NA	NA	NA	NA	269	1368	301	254	420	224	143	1039	304	668	80	172	191	NA	NA	NA	NA	64	119	65	93	86	72	92	65.42857143	73.33333333
1205	3385394	16	Wed	school	6	Female	21.3	114	0.9	Caucasian	Primary school	Yes	Moderately urbanised	79.3478260869565	5176	1276	NA	NA	NA	NA	NA	NA	NA	219	916	393	207	597	1276	373	295	34	341	108	219	130	68	NA	NA	NA	64	117	48	87	85	74	92	74.33333333	79.25
1206	3385394	17	Thu	school	6	Female	21.3	114	0.9	Caucasian	Primary school	Yes	Moderately urbanised	79.3478260869565	8361	1342	NA	NA	NA	NA	NA	NA	NA	493	1342	618	333	832	319	170	984	653	1124	860	207	311	72	NA	NA	NA	54	129	NA	NA	92	67	102	61.16666667	74.16666667
1207	3385394	18	Fri	school	6	Female	21.3	114	0.9	Caucasian	Primary school	Yes	Moderately urbanised	79.3478260869565	6858	1151	NA	NA	NA	NA	NA	NA	NA	320	513	702	345	488	224	411	1151	1021	31	800	421	59	362	NA	NA	NA	66	125	49	101	93	NA	96	NA	NA
1208	3385394	19	Sat	weekend	6	Female	21.3	114	0.9	Caucasian	Primary school	Yes	Moderately urbanised	79.3478260869565	6911	995	NA	NA	NA	NA	NA	NA	NA	199	410	60	809	708	NA	254	922	671	995	682	223	844	95	39	NA	NA	63	126	62	107	89	70	100	71.66666667	75.66666667
1209	3385394	20	Sun	weekend	6	Female	21.3	114	0.9	Caucasian	Primary school	Yes	Moderately urbanised	79.3478260869565	7427	1208	NA	NA	NA	NA	NA	NA	NA	57	891	968	NA	NA	146	263	792	1062	1169	1208	644	220	7	NA	NA	NA	59	122	44	97	87	75	94	71.5	72.71428571
1210	3385394	21	Mon	school	6	Female	21.3	114	0.9	Caucasian	Primary school	Yes	Moderately urbanised	79.3478260869565	10085	2270	NA	NA	NA	NA	NA	NA	NA	157	2270	911	66	704	414	197	1620	840	358	1182	411	893	NA	NA	NA	NA	51	114	NA	NA	85	65	93	78.33333333	59
1211	1838779	0	Tue	school	11	Male	50	164	1.1	Caucasian	Primary school	Yes	Moderately urbanised	96.7391304347826	2079	971	NA	NA	NA	NA	NA	NA	NA	NA	NA	NA	65	NA	NA	NA	NA	NA	641	971	153	34	113	86	8	NA	68	109	60	130	91	NA	97	NA	NA
1212	1838779	1	Wed	school	11	Male	50	164	1.1	Caucasian	Primary school	Yes	Moderately urbanised	96.7391304347826	7797	1559	NA	NA	NA	NA	NA	NA	NA	134	334	6	943	61	476	1078	331	708	1559	1076	521	271	290	NA	NA	NA	66	130	68	95	91	73	98	74.16666667	74
1213	1838779	2	Thu	school	11	Male	50	164	1.1	Caucasian	Primary school	Yes	Moderately urbanised	96.7391304347826	3695	900	NA	NA	NA	NA	NA	NA	NA	215	577	107	336	75	900	65	406	286	38	138	224	117	211	NA	NA	NA	66	107	60	107	81	75	84	79	72.71428571
1214	1838779	3	Fri	school	11	Male	50	164	1.1	Caucasian	Primary school	Yes	Moderately urbanised	96.7391304347826	10231	2430	NA	NA	NA	NA	NA	NA	NA	324	532	287	246	182	456	719	1470	413	34	187	858	2430	1465	628	NA	NA	63	123	65	114	89	70	96	77	67.57142857
1215	1838779	4	Sat	weekend	11	Male	50	164	1.1	Caucasian	Primary school	Yes	Moderately urbanised	96.7391304347826	6009	2514	NA	NA	NA	NA	NA	NA	NA	6	44	49	208	964	2514	500	590	67	307	239	205	62	120	111	23	NA	73	118	64	87	91	77	97	79	80.5
1216	1838779	5	Sun	weekend	11	Male	50	164	1.1	Caucasian	Primary school	Yes	Moderately urbanised	96.7391304347826	2663	737	NA	NA	NA	NA	NA	NA	NA	NA	148	26	23	35	136	195	710	737	133	124	231	35	130	NA	NA	NA	70	111	62	87	84	74	89	73.71428571	74.83333333
1217	1838779	6	Mon	school	11	Male	50	164	1.1	Caucasian	Primary school	Yes	Moderately urbanised	96.7391304347826	8623	2859	NA	NA	NA	NA	NA	NA	NA	325	1466	564	627	330	417	69	303	17	181	446	2859	712	244	41	7	NA	67	118	64	100	87	72	95	70.28571429	73.2
1218	1838779	7	Tue	school	11	Male	50	164	1.1	Caucasian	Primary school	Yes	Moderately urbanised	96.7391304347826	5173	1165	NA	NA	NA	NA	NA	NA	NA	119	272	6	132	176	1092	540	1165	85	317	704	11	96	177	270	NA	NA	66	108	52	102	83	71	88	69.5	71.71428571
1219	1838779	8	Wed	school	11	Male	50	164	1.1	Caucasian	Primary school	Yes	Moderately urbanised	96.7391304347826	3876	888	NA	NA	NA	NA	NA	NA	NA	132	344	NA	198	10	532	368	259	888	476	223	115	115	146	49	7	NA	65	110	64	101	86	71	93	73.66666667	69.57142857
1220	1838779	9	Thu	school	11	Male	50	164	1.1	Caucasian	Primary school	Yes	Moderately urbanised	96.7391304347826	4608	1029	NA	NA	NA	NA	NA	NA	NA	126	362	58	815	117	1029	183	741	220	83	129	250	347	101	47	NA	NA	70	112	66	104	86	76	90	79.85714286	77.5
1221	1838779	10	Fri	school	11	Male	50	164	1.1	Caucasian	Primary school	Yes	Moderately urbanised	96.7391304347826	9606	1564	NA	NA	NA	NA	NA	NA	NA	218	475	219	766	185	813	561	1434	278	31	200	1564	1275	623	827	67	NA	68	118	72	104	89	72	96	76	69.85714286
1222	1838779	11	Sat	weekend	11	Male	50	164	1.1	Caucasian	Primary school	Yes	Moderately urbanised	96.7391304347826	11271	2214	NA	NA	NA	NA	NA	NA	NA	NA	94	NA	1976	2214	736	1570	1316	1041	1627	64	436	47	58	79	13	NA	74	125	67	149	91	82	96	82.66666667	84.5
1223	1838779	12	Sun	weekend	11	Male	50	164	1.1	Caucasian	Primary school	Yes	Moderately urbanised	96.7391304347826	2868	462	NA	NA	NA	NA	NA	NA	NA	NA	61	11	169	137	241	407	180	462	297	330	143	114	250	56	NA	NA	65	114	53	77	84	77	89	75.14285714	78.83333333
1224	1838779	13	Mon	school	11	Male	50	164	1.1	Caucasian	Primary school	Yes	Moderately urbanised	96.7391304347826	7106	2479	NA	NA	NA	NA	NA	NA	NA	237	1278	447	202	77	247	108	465	81	99	551	2479	607	208	NA	NA	NA	63	113	56	92	81	67	88	67.14285714	65.5
1225	1838779	14	Tue	school	11	Male	50	164	1.1	Caucasian	Primary school	Yes	Moderately urbanised	96.7391304347826	6884	1102	NA	NA	NA	NA	NA	NA	NA	122	533	69	1042	61	1041	139	353	1102	843	879	260	98	170	37	102	NA	63	114	59	106	84	71	90	71.33333333	68.83333333
1226	1838779	15	Wed	school	11	Male	50	164	1.1	Caucasian	Primary school	Yes	Moderately urbanised	96.7391304347826	5949	1224	NA	NA	NA	NA	NA	NA	NA	151	508	57	895	61	359	441	55	497	216	293	1224	75	169	935	13	NA	64	111	63	102	85	68	92	68.66666667	70.71428571
1227	1838779	16	Thu	school	11	Male	50	164	1.1	Caucasian	Primary school	Yes	Moderately urbanised	96.7391304347826	5696	1275	NA	NA	NA	NA	NA	NA	NA	174	1275	38	616	103	763	99	445	577	96	348	573	64	506	NA	NA	NA	67	110	65	79	86	72	92	72.14285714	72.5
1228	1838779	17	Fri	school	11	Male	50	164	1.1	Caucasian	Primary school	Yes	Moderately urbanised	96.7391304347826	14818	2020	NA	NA	NA	NA	NA	NA	NA	297	1203	1402	1135	707	1034	420	2020	1141	1030	817	344	1323	1080	748	9	NA	65	128	66	95	90	71	98	71.33333333	69.14285714
1229	1838779	18	Sat	weekend	11	Male	50	164	1.1	Caucasian	Primary school	Yes	Moderately urbanised	96.7391304347826	8926	2205	NA	NA	NA	NA	NA	NA	NA	78	1546	2205	775	217	129	405	81	92	729	1229	14	988	159	43	236	NA	71	127	67	99	91	80	95	81.83333333	80.42857143
1230	1838779	19	Sun	weekend	11	Male	50	164	1.1	Caucasian	Primary school	Yes	Moderately urbanised	96.7391304347826	1702	283	NA	NA	NA	NA	NA	NA	NA	NA	NA	NA	36	57	242	283	267	107	229	136	80	145	99	21	NA	NA	76	116	72	109	90	83	94	82.71428571	79.83333333
1231	1838779	20	Mon	school	11	Male	50	164	1.1	Caucasian	Primary school	Yes	Moderately urbanised	96.7391304347826	9234	1846	NA	NA	NA	NA	NA	NA	NA	196	1727	609	697	144	1054	73	522	328	165	716	1846	903	205	NA	NA	NA	73	117	87	122	97	86	100	79.57142857	85.16666667
1232	1838779	21	Wed	school	11	Male	50	164	1.1	Caucasian	Primary school	Yes	Moderately urbanised	96.7391304347826	5426	1103	NA	NA	NA	NA	NA	NA	NA	254	1103	32	548	145	351	110	466	470	926	547	10	NA	NA	NA	438	16	68	119	NA	NA	88	80	92	84	82.83333333
1233	8113392	0	Thu	school	6	Male	23	125	-0.5	Caucasian	Primary school	No	Very urbanised	NA	996	653	NA	NA	NA	NA	NA	NA	NA	NA	20	88	NA	NA	NA	NA	NA	653	NA	16	NA	219	NA	NA	NA	NA	57	105	50	103	72	NA	76	NA	NA
1234	8113392	1	Fri	school	6	Male	23	125	-0.5	Caucasian	Primary school	No	Very urbanised	NA	4473	729	NA	NA	NA	NA	NA	NA	177	304	396	200	715	729	676	84	117	103	182	218	207	351	14	NA	NA	NA	56	113	52	107	79	66	86	65	66.33333333
1235	8113392	2	Sat	weekend	6	Male	23	125	-0.5	Caucasian	Primary school	No	Very urbanised	NA	8162	1679	NA	NA	NA	NA	NA	NA	NA	76	58	353	1441	1679	766	175	490	1161	910	170	200	583	89	NA	NA	NA	58	114	49	135	80	66	87	63.5	74.28571429
1236	8113392	3	Sun	weekend	6	Male	23	125	-0.5	Caucasian	Primary school	No	Very urbanised	NA	6317	1014	NA	NA	NA	NA	NA	NA	25	291	70	746	140	615	986	426	582	1014	504	447	212	232	14	NA	NA	NA	57	109	47	109	78	67	84	71.5	63.28571429
1237	8113392	4	Mon	school	6	Male	23	125	-0.5	Caucasian	Primary school	No	Very urbanised	NA	6903	951	NA	NA	NA	NA	NA	NA	117	429	405	243	859	791	572	232	525	211	626	951	740	182	NA	NA	NA	NA	55	112	51	129	81	66	87	67.28571429	58.33333333
1238	8113392	5	Tue	school	6	Male	23	125	-0.5	Caucasian	Primary school	No	Very urbanised	NA	8065	1521	NA	NA	NA	NA	NA	NA	NA	576	442	208	696	675	662	33	487	569	605	1033	1521	497	50	NA	NA	NA	58	111	52	103	83	68	89	70.42857143	68.16666667
1239	8113392	6	Wed	school	6	Male	23	125	-0.5	Caucasian	Primary school	No	Very urbanised	NA	5888	903	NA	NA	NA	NA	NA	NA	17	608	903	167	795	342	476	279	299	276	455	739	293	189	36	NA	7	7	59	109	NA	NA	81	70	86	64.71428571	67.5
1240	8113392	7	Thu	school	6	Male	23	125	-0.5	Caucasian	Primary school	No	Very urbanised	NA	6568	855	NA	NA	NA	NA	NA	NA	50	350	503	214	855	427	812	265	811	358	678	286	635	293	20	NA	NA	NA	56	114	52	131	79	62	87	60.66666667	62.5
1241	8113392	8	Fri	school	6	Male	23	125	-0.5	Caucasian	Primary school	No	Very urbanised	NA	7466	1258	NA	NA	NA	NA	NA	NA	40	594	805	128	839	388	1258	40	189	676	548	870	286	673	120	NA	NA	NA	55	114	55	99	82	71	88	68.75	74.28571429
1242	8113392	9	Sat	weekend	6	Male	23	125	-0.5	Caucasian	Primary school	No	Very urbanised	NA	9137	2014	NA	NA	39	9	NA	NA	NA	223	368	239	233	167	1158	1292	2014	363	537	913	809	354	175	84	86	NA	63	120	55	88	85	70	91	63.5	70.66666667
1243	8113392	10	Sun	weekend	6	Male	23	125	-0.5	Caucasian	Primary school	No	Very urbanised	NA	7234	1867	NA	NA	NA	NA	NA	NA	9	46	98	250	619	345	986	1374	1867	426	657	159	273	125	NA	NA	NA	NA	55	111	50	114	78	70	82	74.83333333	69.42857143
1244	8113392	11	Mon	school	6	Male	23	125	-0.5	Caucasian	Primary school	No	Very urbanised	NA	4620	1078	NA	NA	NA	NA	NA	NA	NA	281	341	324	1078	490	440	115	623	61	73	281	284	221	8	NA	NA	NA	55	121	46	120	83	68	90	72.16666667	62.57142857
1245	8113392	12	Tue	school	6	Male	23	125	-0.5	Caucasian	Primary school	No	Very urbanised	NA	9444	2080	NA	NA	NA	NA	NA	NA	72	337	114	300	450	494	640	513	520	2080	1677	623	1237	311	20	NA	NA	NA	78	140	56	115	86	68	94	67.66666667	71
1246	8113392	13	Wed	school	6	Male	23	125	-0.5	Caucasian	Primary school	No	Very urbanised	NA	5765	1433	NA	NA	NA	NA	NA	NA	31	189	645	173	223	327	1433	189	294	288	368	630	271	688	16	NA	NA	NA	58	120	49	109	85	74	92	74.28571429	73.16666667
1247	8113392	14	Thu	school	6	Male	23	125	-0.5	Caucasian	Primary school	No	Very urbanised	NA	4632	963	NA	NA	NA	NA	NA	NA	48	385	385	167	713	550	963	278	643	484	NA	NA	NA	NA	NA	NA	NA	NA	59	115	59	128	84	70	92	67.16666667	71.14285714
1248	8113392	15	Fri	school	6	Male	23	125	-0.5	Caucasian	Primary school	No	Very urbanised	NA	6838	1210	NA	NA	NA	NA	NA	NA	153	176	689	414	787	548	632	827	417	80	649	1210	35	126	95	NA	NA	NA	63	120	58	97	87	80	91	75	83.5
1249	8113392	16	Sat	weekend	6	Male	23	125	-0.5	Caucasian	Primary school	No	Very urbanised	NA	9959	3619	NA	NA	NA	NA	NA	NA	138	19	23	120	586	753	1924	718	272	3619	611	196	119	441	329	NA	NA	NA	69	120	59	105	87	74	93	71.71428571	74.83333333
1250	8113392	17	Sun	weekend	6	Male	23	125	-0.5	Caucasian	Primary school	No	Very urbanised	NA	2179	959	NA	NA	NA	NA	NA	NA	122	NA	19	75	153	NA	65	959	46	204	147	92	56	225	16	NA	NA	NA	63	109	56	110	81	72	86	72.16666667	66.83333333
1251	8113392	18	Mon	school	6	Male	23	125	-0.5	Caucasian	Primary school	No	Very urbanised	NA	5916	1567	NA	NA	NA	NA	NA	NA	8	634	397	169	713	496	1567	93	160	865	264	122	214	184	14	NA	NA	NA	59	110	57	106	85	71	91	67.16666667	68.71428571
1252	8113392	19	Tue	school	6	Male	23	125	-0.5	Caucasian	Primary school	No	Very urbanised	NA	11165	3119	NA	NA	NA	NA	NA	NA	120	381	429	285	1061	893	898	219	519	3119	237	672	1733	461	43	NA	NA	NA	67	111	58	111	84	76	87	77.28571429	74.83333333
1253	8113392	20	Wed	school	6	Male	23	125	-0.5	Caucasian	Primary school	No	Very urbanised	NA	4811	1450	NA	NA	NA	NA	NA	NA	35	269	358	78	1115	295	249	65	62	139	314	1450	128	227	12	NA	NA	NA	67	119	58	106	87	75	93	75.16666667	71
1254	8113392	21	Thu	school	6	Male	23	125	-0.5	Caucasian	Primary school	No	Very urbanised	NA	5453	903	NA	NA	NA	NA	NA	NA	20	684	445	195	903	612	605	241	459	139	566	524	49	NA	NA	NA	NA	NA	65	117	NA	NA	87	74	93	72	72.85714286
1255	5320545	0	Thu	school	9	Female	35	145	0.5	Caucasian	Secondary school	No	Very urbanised	NA	994	640	NA	NA	NA	NA	NA	NA	NA	NA	8	90	NA	NA	NA	NA	NA	640	NA	7	NA	208	25	NA	NA	NA	61	97	59	86	77	NA	82	NA	NA
1256	5320545	1	Fri	school	9	Female	35	145	0.5	Caucasian	Secondary school	No	Very urbanised	NA	10066	1828	NA	NA	NA	NA	NA	NA	204	550	684	1628	845	1828	1212	113	1216	383	284	417	516	48	128	10	NA	NA	64	130	48	89	88	69	97	68.33333333	65.33333333
1257	5320545	2	Sat	weekend	9	Female	35	145	0.5	Caucasian	Secondary school	No	Very urbanised	NA	4025	1404	NA	NA	NA	NA	NA	NA	9	63	22	66	61	87	253	77	404	1404	873	192	179	108	219	NA	NA	NA	60	112	56	106	81	67	87	72.57142857	65.5
1258	5320545	3	Sun	weekend	9	Female	35	145	0.5	Caucasian	Secondary school	No	Very urbanised	NA	2481	526	NA	NA	NA	NA	NA	NA	21	168	82	526	44	336	73	64	90	290	216	175	112	276	8	NA	NA	NA	59	114	54	114	80	67	88	69.83333333	67.14285714
1259	5320545	4	Mon	school	9	Female	35	145	0.5	Caucasian	Secondary school	No	Very urbanised	NA	5191	864	NA	NA	NA	NA	NA	NA	162	269	601	82	864	341	781	115	230	442	391	341	257	213	21	NA	NA	NA	57	113	53	103	79	65	86	59.5	70.85714286
1260	5320545	5	Tue	school	9	Female	35	145	0.5	Caucasian	Secondary school	No	Very urbanised	NA	5744	1552	NA	NA	NA	NA	NA	NA	77	456	393	141	1050	249	1552	104	271	396	196	214	219	302	86	NA	NA	NA	62	113	55	84	80	68	86	69.5	66.42857143
1261	5320545	6	Wed	school	9	Female	35	145	0.5	Caucasian	Secondary school	No	Very urbanised	NA	3956	455	NA	NA	NA	NA	NA	NA	87	319	359	183	455	380	439	317	210	151	73	381	337	68	139	NA	NA	NA	60	109	50	98	81	65	88	65.83333333	62.57142857
1262	5320545	7	Thu	school	9	Female	35	145	0.5	Caucasian	Secondary school	No	Very urbanised	NA	4815	905	NA	NA	NA	NA	NA	NA	58	389	296	129	599	278	905	193	155	338	484	334	426	175	56	NA	NA	NA	59	123	54	114	82	65	89	60.83333333	64.42857143
1263	5320545	8	Fri	school	9	Female	35	145	0.5	Caucasian	Secondary school	No	Very urbanised	NA	6710	1282	NA	NA	NA	NA	NA	NA	208	365	477	237	1094	1008	1282	150	184	637	309	124	119	441	75	NA	NA	NA	56	115	53	120	85	71	92	63.83333333	75.4
1264	5320545	9	Sat	weekend	9	Female	35	145	0.5	Caucasian	Secondary school	No	Very urbanised	NA	8655	1594	NA	NA	NA	NA	NA	NA	NA	201	220	216	123	51	1325	882	1594	423	258	1089	932	461	422	124	319	15	65	120	60	92	86	68	93	67	71.5
1265	5320545	10	Sun	weekend	9	Female	35	145	0.5	Caucasian	Secondary school	No	Very urbanised	NA	5808	1700	NA	NA	NA	NA	NA	NA	NA	182	33	273	445	672	1090	1700	424	415	168	143	53	210	NA	NA	NA	NA	62	112	54	117	81	69	88	70	71
1266	5320545	11	Mon	school	9	Female	35	145	0.5	Caucasian	Secondary school	No	Very urbanised	NA	5190	1272	NA	NA	NA	NA	NA	NA	69	356	191	38	707	458	369	52	101	1272	941	173	294	140	21	NA	NA	NA	62	116	53	103	81	72	86	69.33333333	73.85714286
1267	5320545	12	Tue	school	9	Female	35	145	0.5	Caucasian	Secondary school	No	Very urbanised	NA	4651	675	NA	NA	NA	NA	NA	NA	60	462	668	198	675	517	666	83	137	590	176	116	79	171	39	NA	NA	NA	62	109	52	109	82	68	88	74.14285714	65.5
1268	5320545	13	Wed	school	9	Female	35	145	0.5	Caucasian	Secondary school	No	Very urbanised	NA	7172	1816	NA	NA	NA	NA	NA	NA	285	473	677	112	558	796	755	1816	178	907	NA	75	291	212	37	NA	NA	NA	58	120	51	120	86	67	94	65.16666667	68.57142857
1269	5320545	14	Thu	school	9	Female	35	145	0.5	Caucasian	Secondary school	No	Very urbanised	NA	6620	912	NA	NA	NA	NA	NA	NA	100	520	333	428	912	532	900	154	205	611	384	366	793	324	38	NA	NA	NA	63	120	53	104	86	71	92	79.2	68.57142857
1270	5320545	15	Fri	school	9	Female	35	145	0.5	Caucasian	Secondary school	No	Very urbanised	NA	6796	1345	NA	NA	NA	NA	NA	NA	70	278	380	305	1266	83	307	1345	515	NA	563	994	370	132	171	NA	NA	NA	63	113	70	125	89	71	97	70	79.5
1271	5320545	16	Sat	weekend	9	Female	35	145	0.5	Caucasian	Secondary school	No	Very urbanised	NA	7828	2011	NA	NA	NA	NA	NA	NA	41	NA	NA	49	291	779	2011	210	931	56	403	1356	896	430	231	NA	NA	NA	77	149	55	124	91	87	95	89	86.5
1272	5320545	17	Sun	weekend	9	Female	35	145	0.5	Caucasian	Secondary school	No	Very urbanised	NA	4211	1474	NA	NA	NA	NA	NA	NA	8	157	NA	30	193	286	62	1474	651	84	497	221	6	494	25	NA	NA	NA	60	120	56	94	84	71	90	71.16666667	75.85714286
1273	5320545	18	Mon	school	9	Female	35	145	0.5	Caucasian	Secondary school	No	Very urbanised	NA	10711	2745	NA	NA	NA	NA	NA	NA	31	1076	386	312	1087	497	616	25	477	1030	2745	1195	674	511	38	NA	NA	NA	62	120	60	105	87	70	95	67.33333333	71.14285714
1274	5320545	19	Tue	school	9	Female	35	145	0.5	Caucasian	Secondary school	No	Very urbanised	NA	5331	799	NA	NA	NA	NA	NA	NA	175	453	528	221	419	546	503	153	160	799	781	128	167	252	46	NA	NA	NA	61	109	59	97	80	68	85	70	72.6
1275	5320545	20	Wed	school	9	Female	35	145	0.5	Caucasian	Secondary school	No	Very urbanised	NA	3150	866	NA	NA	NA	NA	NA	NA	NA	213	399	88	866	104	294	27	66	61	172	328	140	302	73	NA	NA	NA	61	115	49	109	81	71	86	73.5	68.85714286
1276	5320545	21	Thu	school	9	Female	35	145	0.5	Caucasian	Secondary school	No	Very urbanised	NA	7363	1126	NA	NA	NA	NA	NA	NA	75	686	537	143	508	536	764	300	532	1126	609	669	867	11	NA	NA	NA	NA	56	124	NA	NA	90	69	99	68.83333333	66.14285714
1277	7176712	0	Wed	school	10	Female	38	150	0.3	Caucasian	Primary school	Yes	Extremely urbanised	88.0434782608696	2275	744	NA	NA	NA	NA	NA	NA	NA	NA	NA	NA	NA	NA	NA	15	NA	744	411	102	201	300	437	65	NA	NA	61	120	57	116	81	NA	85	NA	NA
1278	7176712	1	Thu	school	10	Female	38	150	0.3	Caucasian	Primary school	Yes	Extremely urbanised	88.0434782608696	7510	1352	NA	NA	NA	NA	NA	NA	286	243	193	476	1088	103	895	42	1018	494	1352	848	245	49	122	10	NA	NA	61	116	55	138	87	76	92	71	63.33333333
1279	7176712	2	Fri	school	10	Female	38	150	0.3	Caucasian	Primary school	Yes	Extremely urbanised	88.0434782608696	13457	4194	NA	NA	NA	NA	NA	NA	185	344	919	12	751	123	1008	127	558	606	2916	82	1376	4194	223	NA	NA	NA	61	125	54	108	86	71	94	62.25	66.16666667
1280	7176712	3	Sat	weekend	10	Female	38	150	0.3	Caucasian	Primary school	Yes	Extremely urbanised	88.0434782608696	4328	838	NA	NA	NA	NA	21	29	34	150	30	261	357	185	838	234	594	58	275	75	44	140	641	308	33	NA	59	116	53	82	81	71	86	58	69.5
1281	7176712	4	Sun	weekend	10	Female	38	150	0.3	Caucasian	Primary school	Yes	Extremely urbanised	88.0434782608696	10176	3857	NA	NA	NA	NA	NA	40	110	178	128	118	303	113	423	2797	3857	1166	264	296	75	6	142	105	NA	NA	56	128	52	139	82	64	90	70.4	61.71428571
1282	7176712	5	Mon	school	10	Female	38	150	0.3	Caucasian	Primary school	Yes	Extremely urbanised	88.0434782608696	10578	2407	NA	NA	NA	NA	NA	NA	188	525	2407	1310	752	74	1782	340	372	492	877	972	183	6	227	12	31	NA	58	123	54	105	85	66	92	64.83333333	62.2
1283	7176712	6	Tue	school	10	Female	38	150	0.3	Caucasian	Primary school	Yes	Extremely urbanised	88.0434782608696	6327	1546	NA	NA	NA	NA	NA	NA	81	425	864	132	482	160	808	54	360	1546	727	114	126	69	311	41	NA	NA	60	120	53	91	85	64	94	66.33333333	64.28571429
1284	7176712	7	Wed	school	10	Female	38	150	0.3	Caucasian	Primary school	Yes	Extremely urbanised	88.0434782608696	10495	1760	NA	NA	NA	NA	NA	NA	99	102	517	114	1592	1000	1076	866	767	948	696	1760	296	105	288	208	6	NA	60	108	56	111	82	65	90	63.33333333	69
1285	7176712	8	Thu	school	10	Female	38	150	0.3	Caucasian	Primary school	Yes	Extremely urbanised	88.0434782608696	6900	1161	NA	NA	NA	NA	NA	NA	165	29	384	68	702	97	1161	70	231	514	1034	1040	563	441	336	32	NA	NA	62	116	55	112	83	73	89	72.66666667	75.33333333
1286	7176712	9	Fri	school	10	Female	38	150	0.3	Caucasian	Primary school	Yes	Extremely urbanised	88.0434782608696	6084	1615	NA	NA	NA	NA	NA	NA	121	387	1291	131	404	96	1615	381	696	316	106	71	131	NA	331	7	NA	NA	58	119	52	102	85	73	92	62.66666667	67.57142857
1287	7176712	10	Sat	weekend	10	Female	38	150	0.3	Caucasian	Primary school	Yes	Extremely urbanised	88.0434782608696	6863	1111	NA	NA	NA	NA	NA	NA	105	136	311	323	797	1111	927	265	718	32	119	599	264	589	278	212	46	NA	55	110	57	103	80	63	86	65	56.66666667
1288	7176712	11	Sun	weekend	10	Female	38	150	0.3	Caucasian	Primary school	Yes	Extremely urbanised	88.0434782608696	3757	918	NA	NA	NA	NA	NA	NA	NA	69	118	88	918	NA	159	468	282	164	467	56	318	205	343	18	NA	NA	59	120	59	116	82	67	89	73.14285714	63.33333333
1289	7176712	12	Mon	school	10	Female	38	150	0.3	Caucasian	Primary school	Yes	Extremely urbanised	88.0434782608696	13371	2803	NA	NA	NA	NA	NA	NA	201	486	1026	2149	1885	73	1270	328	379	2803	735	884	245	89	511	198	NA	NA	60	113	59	116	83	66	90	67.85714286	64.25
1290	7176712	13	Tue	school	10	Female	38	150	0.3	Caucasian	Primary school	Yes	Extremely urbanised	88.0434782608696	8995	2202	NA	NA	NA	NA	NA	NA	140	735	725	202	629	356	1556	209	561	2202	1113	8	170	22	136	231	NA	NA	63	130	54	103	90	75	98	70.85714286	81.33333333
1291	7176712	14	Wed	school	10	Female	38	150	0.3	Caucasian	Primary school	Yes	Extremely urbanised	88.0434782608696	5949	2104	NA	NA	NA	NA	NA	NA	84	58	560	391	2104	930	770	35	90	135	67	93	194	170	233	35	NA	NA	61	118	56	102	84	73	90	70.66666667	67
1292	7176712	15	Thu	school	10	Female	38	150	0.3	Caucasian	Primary school	Yes	Extremely urbanised	88.0434782608696	8903	1596	NA	NA	NA	NA	NA	NA	222	103	308	NA	1420	1062	1365	85	267	1046	1596	1001	127	89	123	80	NA	NA	60	122	57	107	88	68	96	68.16666667	71.5
1293	7176712	16	Fri	school	10	Female	38	150	0.3	Caucasian	Primary school	Yes	Extremely urbanised	88.0434782608696	11096	2166	NA	NA	NA	NA	NA	NA	143	444	860	718	1062	90	1458	233	193	611	117	81	888	1690	2166	274	NA	NA	63	122	56	111	88	73	96	66	75.5
1294	7176712	17	Sat	weekend	10	Female	38	150	0.3	Caucasian	Primary school	Yes	Extremely urbanised	88.0434782608696	4818	937	NA	NA	NA	NA	NA	NA	NA	388	44	245	296	164	716	367	730	937	38	50	123	256	156	241	50	NA	59	109	51	114	82	69	88	66.66666667	64.71428571
1295	7176712	18	Sun	weekend	10	Female	38	150	0.3	Caucasian	Primary school	Yes	Extremely urbanised	88.0434782608696	2323	365	NA	NA	NA	NA	NA	NA	NA	7	21	270	304	155	365	89	97	120	159	31	164	106	355	59	21	NA	56	112	55	109	76	66	82	59.16666667	61.85714286
1296	7176712	19	Mon	school	10	Female	38	150	0.3	Caucasian	Primary school	Yes	Extremely urbanised	88.0434782608696	10602	2093	NA	NA	NA	NA	NA	NA	427	712	787	1811	2093	211	1130	106	257	380	1234	821	237	136	149	7	NA	NA	58	129	57	83	84	66	93	60.66666667	63
1297	7176712	20	Tue	school	10	Female	38	150	0.3	Caucasian	Primary school	Yes	Extremely urbanised	88.0434782608696	10469	1824	NA	NA	NA	NA	NA	NA	403	312	778	88	1108	388	1548	811	560	1824	1706	161	89	12	247	130	279	NA	61	131	56	130	85	67	93	65.28571429	64.25
1298	7176712	21	Wed	school	10	Female	38	150	0.3	Caucasian	Primary school	Yes	Extremely urbanised	88.0434782608696	5860	1275	NA	NA	NA	NA	NA	NA	134	199	642	350	1275	972	1040	109	6	210	245	195	NA	160	112	211	NA	NA	63	128	NA	NA	85	71	92	65	73.57142857
1299	8886508	0	Tue	school	8	Female	39	141	2	Caucasian	Secondary school	Yes	Extremely urbanised	86.9565217391304	3509	1217	NA	NA	NA	NA	NA	NA	NA	NA	NA	NA	NA	NA	NA	NA	937	379	1217	45	429	270	232	NA	NA	NA	72	116	67	112	92	NA	95	NA	NA
1300	8886508	1	Wed	school	8	Female	39	141	2	Caucasian	Secondary school	Yes	Extremely urbanised	86.9565217391304	4452	1959	NA	NA	NA	NA	NA	NA	22	183	123	99	567	100	313	NA	1959	208	286	134	196	164	67	NA	NA	NA	80	131	82	92	98	87	102	81.83333333	87.75
1301	8886508	2	Thu	school	8	Female	39	141	2	Caucasian	Secondary school	Yes	Extremely urbanised	86.9565217391304	10614	3521	NA	NA	NA	NA	NA	NA	NA	108	336	2097	993	70	964	23	356	3521	1029	408	557	24	128	NA	NA	NA	NA	NA	70	113	NA	NA	NA	NA	NA
1302	8886508	3	Fri	school	8	Female	39	141	2	Caucasian	Secondary school	Yes	Extremely urbanised	86.9565217391304	8111	2239	NA	NA	NA	NA	NA	NA	NA	135	240	57	523	92	1042	107	389	1137	1874	2239	79	22	133	42	NA	NA	72	130	63	125	97	79	101	NA	NA
1303	8886508	4	Sat	weekend	8	Female	39	141	2	Caucasian	Secondary school	Yes	Extremely urbanised	86.9565217391304	3340	496	NA	NA	NA	NA	NA	NA	NA	NA	164	396	496	19	263	313	283	428	214	87	103	175	41	358	NA	NA	70	119	69	94	91	78	97	77.33333333	78.57142857
1304	8886508	5	Sun	weekend	8	Female	39	141	2	Caucasian	Secondary school	Yes	Extremely urbanised	86.9565217391304	3485	1150	NA	NA	NA	NA	NA	NA	NA	NA	58	17	7	NA	47	277	586	1150	788	325	23	35	166	6	NA	NA	74	118	57	102	92	80	99	82.28571429	77.83333333
1305	8886508	6	Mon	school	8	Female	39	141	2	Caucasian	Secondary school	Yes	Extremely urbanised	86.9565217391304	4657	1519	NA	NA	NA	NA	NA	NA	NA	28	234	289	1519	893	727	31	336	30	166	43	207	42	112	NA	NA	NA	69	122	63	118	89	77	95	75.5	77.42857143
1306	8886508	7	Tue	school	8	Female	39	141	2	Caucasian	Secondary school	Yes	Extremely urbanised	86.9565217391304	4461	997	NA	NA	NA	NA	NA	NA	NA	14	209	78	670	166	997	30	199	586	341	604	160	53	277	20	NA	NA	70	128	60	97	96	80	104	75.28571429	86
1307	8886508	8	Wed	school	8	Female	39	141	2	Caucasian	Secondary school	Yes	Extremely urbanised	86.9565217391304	6352	1950	NA	NA	NA	NA	NA	NA	NA	39	204	47	1136	94	526	90	1415	94	1950	212	150	102	280	13	NA	NA	67	127	68	107	93	74	101	75.14285714	70.83333333
1308	8886508	9	Thu	school	8	Female	39	141	2	Caucasian	Secondary school	Yes	Extremely urbanised	86.9565217391304	11236	4705	NA	NA	NA	NA	NA	NA	NA	62	189	1526	884	62	1214	90	925	4705	686	105	432	208	134	NA	NA	NA	73	127	66	114	97	80	104	82.28571429	81.16666667
1309	8886508	10	Fri	school	8	Female	39	141	2	Caucasian	Secondary school	Yes	Extremely urbanised	86.9565217391304	5073	1050	NA	NA	NA	NA	NA	NA	NA	111	1039	620	691	49	1050	29	298	742	110	102	27	17	37	100	NA	NA	71	120	67	117	93	79	99	79.71428571	75.66666667
1310	8886508	11	Sat	weekend	8	Female	39	141	2	Caucasian	Secondary school	Yes	Extremely urbanised	86.9565217391304	7144	3012	NA	NA	NA	NA	NA	NA	NA	15	37	15	94	152	3012	1220	959	492	424	250	102	21	103	248	NA	NA	71	127	56	106	94	80	101	76.42857143	83.16666667
1311	8886508	12	Sun	weekend	8	Female	39	141	2	Caucasian	Secondary school	Yes	Extremely urbanised	86.9565217391304	2313	571	NA	NA	NA	NA	NA	NA	NA	NA	21	68	53	35	166	147	153	571	551	157	56	85	235	NA	NA	NA	65	128	57	124	90	77	95	85.33333333	82.85714286
1312	8886508	13	Mon	school	8	Female	39	141	2	Caucasian	Secondary school	Yes	Extremely urbanised	86.9565217391304	6262	1906	NA	NA	NA	NA	NA	NA	NA	67	254	309	1906	1475	1089	67	313	18	344	166	57	111	42	44	NA	NA	71	124	58	109	92	77	100	84	74.14285714
1313	8886508	14	Tue	school	8	Female	39	141	2	Caucasian	Secondary school	Yes	Extremely urbanised	86.9565217391304	2552	992	NA	NA	NA	NA	NA	NA	NA	84	257	54	401	26	992	26	207	73	81	141	64	42	104	NA	NA	NA	65	118	66	144	88	74	94	71.66666667	73.42857143
1314	8886508	15	Wed	school	8	Female	39	141	2	Caucasian	Secondary school	Yes	Extremely urbanised	86.9565217391304	10534	2855	NA	NA	NA	NA	NA	NA	NA	109	159	18	624	143	2855	2029	2141	137	2122	9	22	72	86	8	NA	NA	72	149	55	116	99	80	108	76.16666667	75.8
1315	8886508	16	Thu	school	8	Female	39	141	2	Caucasian	Secondary school	Yes	Extremely urbanised	86.9565217391304	9852	4527	NA	NA	NA	NA	NA	NA	NA	39	225	1657	902	33	1051	37	536	4527	36	154	336	295	24	NA	NA	NA	63	125	63	124	91	73	100	76.16666667	73.85714286
1316	8886508	17	Fri	school	8	Female	39	141	2	Caucasian	Secondary school	Yes	Extremely urbanised	86.9565217391304	13300	3772	NA	NA	NA	NA	NA	NA	NA	140	224	41	825	362	789	417	800	3772	1912	2093	106	38	120	1589	72	NA	70	125	60	107	96	78	103	72.6	78.16666667
1317	8886508	18	Sat	weekend	8	Female	39	141	2	Caucasian	Secondary school	Yes	Extremely urbanised	86.9565217391304	9445	1801	NA	NA	NA	NA	NA	NA	NA	44	183	579	687	955	1567	1801	931	672	1099	664	44	74	47	9	NA	NA	68	127	62	93	92	79	99	85.83333333	79.33333333
1318	8886508	19	Sun	weekend	8	Female	39	141	2	Caucasian	Secondary school	Yes	Extremely urbanised	86.9565217391304	4950	1594	NA	NA	NA	NA	NA	NA	NA	6	48	25	NA	17	286	1391	1594	1263	83	35	80	11	111	NA	NA	NA	66	115	58	95	89	79	95	77.42857143	79
1319	8886508	20	Mon	school	8	Female	39	141	2	Caucasian	Secondary school	Yes	Extremely urbanised	86.9565217391304	5049	1470	NA	NA	NA	NA	NA	NA	NA	82	254	131	1470	877	933	NA	336	216	267	140	146	54	91	NA	NA	NA	67	120	63	116	90	75	96	72.71428571	78.33333333
1320	8886508	21	Tue	school	8	Female	39	141	2	Caucasian	Secondary school	Yes	Extremely urbanised	86.9565217391304	6606	1028	NA	NA	NA	NA	NA	NA	NA	52	148	52	478	102	845	86	814	586	1028	748	813	837	17	NA	NA	NA	68	124	NA	NA	94	78	100	77	72.57142857
1321	3743822	0	Thu	holiday	10	Male	45	155	1.4	Other / Mixed	Primary school	No	Extremely urbanised	92.3913043478261	3648	1337	NA	NA	NA	NA	NA	NA	NA	NA	NA	NA	NA	32	NA	NA	NA	NA	1337	671	294	641	243	23	282	125	65	108	57	120	84	NA	85	NA	NA
1322	3743822	1	Fri	holiday	10	Male	45	155	1.4	Other / Mixed	Primary school	No	Extremely urbanised	92.3913043478261	12971	3120	NA	NA	NA	NA	NA	NA	NA	43	311	1217	811	2456	587	2248	265	159	3120	160	230	403	681	273	NA	NA	60	112	56	116	80	66	87	64	65.57142857
1323	3743822	2	Sat	holiday	10	Male	45	155	1.4	Other / Mixed	Primary school	No	Extremely urbanised	92.3913043478261	7910	1381	NA	NA	NA	NA	NA	NA	NA	NA	445	256	222	123	892	1221	662	1381	107	396	405	1120	35	288	154	198	62	112	NA	NA	81	66	86	67	58.14285714
1324	3743822	3	Sun	holiday	10	Male	45	155	1.4	Other / Mixed	Primary school	No	Extremely urbanised	92.3913043478261	2331	399	58	NA	NA	NA	NA	NA	NA	NA	NA	132	73	200	27	204	399	177	129	87	378	35	63	179	190	NA	58	75	58	114	77	65	83	66.03295019	65.89497717
1325	3743822	4	Mon	school	10	Male	45	155	1.4	Other / Mixed	Primary school	No	Extremely urbanised	92.3913043478261	4281	699	NA	NA	NA	NA	NA	NA	NA	102	184	143	166	25	74	375	447	364	476	699	635	208	283	100	NA	NA	60	109	57	117	78	71	83	72.66666667	70.33333333
1326	3743822	5	Tue	school	10	Male	45	155	1.4	Other / Mixed	Primary school	No	Extremely urbanised	92.3913043478261	8726	1777	NA	NA	NA	NA	NA	NA	NA	582	617	44	934	222	1777	1071	1705	603	73	217	497	202	148	34	NA	NA	69	114	56	133	86	69	94	64	74.57142857
1327	3743822	6	Wed	school	10	Male	45	155	1.4	Other / Mixed	Primary school	No	Extremely urbanised	92.3913043478261	5985	1011	NA	NA	NA	NA	NA	NA	NA	298	572	232	800	207	667	475	284	214	586	1011	378	45	88	99	NA	NA	59	114	56	115	83	67	91	66	68.28571429
1328	3743822	7	Thu	school	10	Male	45	155	1.4	Other / Mixed	Primary school	No	Extremely urbanised	92.3913043478261	9951	2116	NA	NA	NA	NA	NA	NA	NA	268	882	156	804	509	1626	1227	2116	1082	202	190	148	490	243	NA	NA	NA	60	116	57	95	84	67	93	67.71428571	64
1329	3743822	8	Fri	school	10	Male	45	155	1.4	Other / Mixed	Primary school	No	Extremely urbanised	92.3913043478261	16683	2780	NA	NA	NA	NA	NA	NA	65	601	789	461	1518	339	1805	2780	1155	1551	1333	2488	337	578	535	129	121	55	59	118	NA	NA	85	68	92	70.83333333	67.57142857
1330	3743822	9	Sat	weekend	10	Male	45	155	1.4	Other / Mixed	Primary school	No	Extremely urbanised	92.3913043478261	11260	1765	32	NA	NA	NA	NA	NA	NA	NA	232	570	1083	411	1512	71	603	255	347	685	1690	1765	854	235	179	734	65	117	63	131	86	72	90	80	67.42857143
1331	3743822	10	Sun	weekend	10	Male	45	155	1.4	Other / Mixed	Primary school	No	Extremely urbanised	92.3913043478261	9082	4167	NA	NA	NA	NA	NA	NA	NA	NA	238	305	218	756	118	640	541	4167	599	95	389	227	767	22	NA	NA	64	113	56	108	83	72	88	77.4	72.4
1332	3743822	11	Mon	school	10	Male	45	155	1.4	Other / Mixed	Primary school	No	Extremely urbanised	92.3913043478261	12813	2470	NA	NA	NA	NA	NA	NA	NA	496	564	67	1225	598	2461	857	465	1173	1179	2470	442	160	311	305	NA	NA	68	109	59	89	87	65	95	63.16666667	63.5
1333	3743822	12	Tue	school	10	Male	45	155	1.4	Other / Mixed	Primary school	No	Extremely urbanised	92.3913043478261	11338	2243	NA	NA	NA	NA	NA	NA	NA	329	607	35	1139	336	1802	1473	2243	633	937	636	112	609	330	NA	NA	NA	64	117	58	102	86	66	92	67.33333333	66.25
1334	3743822	13	Wed	school	10	Male	45	155	1.4	Other / Mixed	Primary school	No	Extremely urbanised	92.3913043478261	6077	1145	NA	100	81	NA	NA	NA	NA	230	364	147	1145	185	934	187	203	178	567	617	251	199	667	NA	NA	NA	65	109	64	93	83	72	88	71.33333333	75.83333333
1335	3743822	14	Thu	school	10	Male	45	155	1.4	Other / Mixed	Primary school	No	Extremely urbanised	92.3913043478261	10341	1819	NA	NA	NA	NA	NA	72	133	479	649	182	639	347	1728	1359	1819	889	733	594	190	97	45	302	NA	NA	66	121	63	102	88	75	94	76.14285714	75.66666667
1336	3743822	15	Fri	school	10	Male	45	155	1.4	Other / Mixed	Primary school	No	Extremely urbanised	92.3913043478261	12228	2158	NA	NA	NA	NA	NA	NA	NA	126	628	47	1629	2158	1993	266	1893	1159	595	213	399	507	427	79	15	53	67	120	NA	NA	92	74	99	73.42857143	72.5
1337	3743822	16	Sat	weekend	10	Male	45	155	1.4	Other / Mixed	Primary school	No	Extremely urbanised	92.3913043478261	13902	2808	17	NA	NA	NA	NA	NA	48	239	381	940	417	1269	991	542	2808	112	656	1084	1787	280	126	494	920	647	71	129	63	124	94	80	97	84.66666667	78.85714286
1338	3743822	17	Sun	weekend	10	Male	45	155	1.4	Other / Mixed	Primary school	No	Extremely urbanised	92.3913043478261	10092	2969	NA	NA	NA	NA	NA	NA	NA	NA	182	293	367	202	207	810	538	2562	2969	1184	351	146	NA	153	74	54	71	116	69	110	87	83	89	88.57142857	88
1339	3743822	18	Mon	school	10	Male	45	155	1.4	Other / Mixed	Primary school	No	Extremely urbanised	92.3913043478261	8219	2253	NA	NA	NA	NA	NA	NA	NA	433	473	59	1111	319	2253	922	276	633	513	NA	232	164	813	NA	NA	NA	65	113	55	101	87	75	92	72.57142857	68
1340	3743822	19	Tue	school	10	Male	45	155	1.4	Other / Mixed	Primary school	No	Extremely urbanised	92.3913043478261	12319	2433	NA	NA	NA	NA	NA	NA	NA	393	638	148	334	819	2130	1119	2095	740	24	2433	220	673	90	423	25	NA	61	125	61	104	90	70	99	68.83333333	65.85714286
1341	3743822	20	Wed	school	10	Male	45	155	1.4	Other / Mixed	Primary school	No	Extremely urbanised	92.3913043478261	9066	1794	NA	NA	NA	NA	NA	NA	NA	434	471	466	1463	26	1509	147	164	1794	443	625	861	290	80	293	NA	NA	66	120	60	85	87	72	95	72.6	73.28571429
1342	3743822	21	Thu	school	10	Male	45	155	1.4	Other / Mixed	Primary school	No	Extremely urbanised	92.3913043478261	6627	2008	NA	NA	NA	NA	NA	NA	141	360	365	226	1494	363	2008	810	221	519	NA	69	43	NA	NA	NA	NA	NA	65	114	NA	NA	83	71	91	71.33333333	71.85714286
1343	4745724	0	Tue	school	8	Male	23	125	-0.6	Caucasian	Secondary school	Yes	Extremely urbanised	89.1304347826087	2247	1011	NA	NA	NA	NA	NA	NA	NA	NA	NA	NA	NA	NA	8	NA	NA	661	1011	171	230	128	38	NA	NA	NA	58	101	51	102	74	NA	78	NA	NA
1344	4745724	1	Wed	school	8	Male	23	125	-0.6	Caucasian	Secondary school	Yes	Extremely urbanised	89.1304347826087	4917	717	NA	NA	NA	NA	NA	NA	NA	350	442	321	714	461	717	260	278	624	139	135	235	159	82	NA	NA	NA	57	106	49	101	76	62	82	61.33333333	58.57142857
1345	4745724	2	Thu	school	8	Male	23	125	-0.6	Caucasian	Secondary school	Yes	Extremely urbanised	89.1304347826087	6325	1315	NA	NA	NA	NA	NA	NA	13	289	758	266	403	136	1087	169	1315	736	340	197	288	133	143	52	NA	NA	53	106	53	86	77	60	85	57.66666667	57
1346	4745724	3	Fri	school	8	Male	23	125	-0.6	Caucasian	Secondary school	Yes	Extremely urbanised	89.1304347826087	11408	1860	NA	NA	NA	NA	NA	NA	10	430	545	923	1249	1860	1613	194	205	1054	747	1396	634	98	266	96	NA	NA	58	108	54	101	81	63	87	68.66666667	66.5
1347	4745724	4	Sat	weekend	8	Male	23	125	-0.6	Caucasian	Secondary school	Yes	Extremely urbanised	89.1304347826087	6196	2359	NA	NA	NA	NA	NA	NA	27	24	158	621	2359	308	425	93	30	53	413	609	478	471	120	7	NA	NA	57	114	54	138	77	67	81	76.4	70
1348	4745724	5	Sun	weekend	8	Male	23	125	-0.6	Caucasian	Secondary school	Yes	Extremely urbanised	89.1304347826087	10774	2326	NA	NA	NA	NA	NA	NA	NA	8	143	163	675	1402	1615	375	338	2326	1788	1219	116	223	383	NA	NA	NA	61	107	56	104	81	70	87	70.16666667	72.42857143
1349	4745724	6	Mon	school	8	Male	23	125	-0.6	Caucasian	Secondary school	Yes	Extremely urbanised	89.1304347826087	7420	1729	NA	NA	NA	NA	NA	NA	16	339	740	225	636	1038	1729	266	1081	739	164	179	121	83	48	NA	NA	NA	62	118	47	95	83	67	91	69.66666667	63.57142857
1350	4745724	7	Tue	school	8	Male	23	125	-0.6	Caucasian	Secondary school	Yes	Extremely urbanised	89.1304347826087	7101	1689	NA	NA	NA	NA	NA	NA	NA	469	619	137	830	753	1689	736	549	442	173	91	85	90	301	59	NA	NA	54	110	47	101	79	62	87	60.66666667	59.71428571
1351	4745724	8	Wed	school	8	Male	23	125	-0.6	Caucasian	Secondary school	Yes	Extremely urbanised	89.1304347826087	8837	1896	NA	NA	NA	NA	NA	NA	32	490	580	611	1896	1247	1359	438	201	1107	465	94	103	144	70	NA	NA	NA	54	114	50	102	80	61	89	62	60.5
1352	4745724	9	Thu	school	8	Male	23	125	-0.6	Caucasian	Secondary school	Yes	Extremely urbanised	89.1304347826087	6813	1559	NA	NA	NA	NA	NA	NA	46	474	882	813	389	303	1559	230	376	877	444	167	119	118	16	NA	NA	NA	55	117	53	149	80	63	88	71.33333333	64.57142857
1353	4745724	10	Fri	school	8	Male	23	125	-0.6	Caucasian	Secondary school	Yes	Extremely urbanised	89.1304347826087	9096	1363	NA	NA	NA	NA	NA	NA	NA	381	770	946	907	716	1363	855	969	1139	159	59	65	345	236	136	NA	NA	55	110	54	95	80	65	88	73.33333333	57.57142857
1354	4745724	11	Sat	weekend	8	Male	23	125	-0.6	Caucasian	Secondary school	Yes	Extremely urbanised	89.1304347826087	8396	2498	NA	NA	NA	NA	NA	NA	25	24	648	1444	2498	990	158	95	278	117	78	245	862	566	209	149	10	NA	56	111	55	73	75	64	81	66.5	65.14285714
1355	4745724	12	Sun	weekend	8	Male	23	125	-0.6	Caucasian	Secondary school	Yes	Extremely urbanised	89.1304347826087	7968	1934	NA	NA	NA	NA	NA	NA	NA	32	164	278	144	NA	190	747	1562	596	1672	1934	8	225	358	58	NA	NA	57	107	54	111	78	65	85	67.16666667	59.14285714
1356	4745724	13	Mon	school	8	Male	23	125	-0.6	Caucasian	Secondary school	Yes	Extremely urbanised	89.1304347826087	7918	1331	NA	NA	NA	NA	NA	NA	NA	369	1267	227	285	1060	1331	220	822	845	607	273	245	146	221	NA	NA	NA	57	111	49	100	80	67	87	64.85714286	63.83333333
1357	4745724	14	Tue	school	8	Male	23	125	-0.6	Caucasian	Secondary school	Yes	Extremely urbanised	89.1304347826087	7450	1730	NA	NA	NA	NA	NA	NA	NA	420	1193	120	615	902	1730	684	369	702	225	79	185	96	116	14	NA	NA	58	116	51	113	81	63	88	64	60.8
1358	4745724	15	Wed	school	8	Male	23	125	-0.6	Caucasian	Secondary school	Yes	Extremely urbanised	89.1304347826087	7037	1504	NA	NA	NA	NA	NA	NA	NA	360	851	190	954	722	1504	401	345	726	128	105	301	154	288	NA	NA	NA	56	113	55	94	79	65	86	67.42857143	63.16666667
1359	4745724	16	Thu	school	8	Male	23	125	-0.6	Caucasian	Secondary school	Yes	Extremely urbanised	89.1304347826087	7773	1551	NA	NA	NA	NA	NA	NA	109	305	1076	604	1142	713	1551	258	232	895	294	210	74	144	146	10	NA	NA	58	120	49	78	82	67	89	69.83333333	64.14285714
1360	4745724	17	Fri	school	8	Male	23	125	-0.6	Caucasian	Secondary school	Yes	Extremely urbanised	89.1304347826087	9544	1828	NA	NA	NA	NA	NA	NA	124	264	896	438	1721	1828	1430	282	138	670	374	392	205	103	112	116	451	NA	60	115	55	109	82	64	90	65	68.5
1361	4745724	18	Sat	weekend	8	Male	23	125	-0.6	Caucasian	Secondary school	Yes	Extremely urbanised	89.1304347826087	13434	2915	NA	NA	NA	NA	NA	NA	NA	NA	202	NA	466	874	846	120	1391	1292	1332	1204	2915	68	137	2528	59	NA	64	130	56	92	81	66	89	71.33333333	66.33333333
1362	4745724	19	Sun	weekend	8	Male	23	125	-0.6	Caucasian	Secondary school	Yes	Extremely urbanised	89.1304347826087	3073	711	NA	NA	NA	NA	NA	NA	NA	14	28	456	68	273	19	328	711	59	182	241	284	279	112	19	NA	NA	57	107	49	133	78	67	84	70.16666667	66.71428571
1363	4745724	20	Mon	school	8	Male	23	125	-0.6	Caucasian	Secondary school	Yes	Extremely urbanised	89.1304347826087	7481	1454	NA	NA	NA	NA	NA	NA	NA	478	459	392	369	1185	1454	207	991	643	310	323	164	299	128	73	NA	NA	59	112	55	96	82	72	88	59	82.57142857
1364	4745724	21	Tue	school	8	Male	23	125	-0.6	Caucasian	Secondary school	Yes	Extremely urbanised	89.1304347826087	6760	1286	NA	NA	NA	NA	NA	NA	NA	312	1010	140	405	797	1286	701	638	585	222	419	221	24	NA	NA	NA	NA	59	113	NA	NA	83	69	91	70.6	66
1365	4562027	0	Wed	school	6	Male	24	129	-0.7	Caucasian	Primary school	Yes	Extremely urbanised	91.304347826087	2077	1010	NA	NA	NA	NA	NA	NA	NA	NA	NA	NA	NA	NA	17	NA	9	NA	42	1010	619	232	142	6	NA	NA	65	144	47	138	92	NA	101	NA	NA
1366	4562027	1	Thu	school	6	Male	24	129	-0.7	Caucasian	Primary school	Yes	Extremely urbanised	91.304347826087	8288	2634	NA	NA	NA	NA	NA	NA	NA	646	1016	72	555	30	134	406	120	1467	965	2634	66	85	82	NA	NA	NA	70	172	45	108	83	68	91	67.16666667	74.57142857
1367	4562027	2	Fri	school	6	Male	24	129	-0.7	Caucasian	Primary school	Yes	Extremely urbanised	91.304347826087	11755	2471	NA	NA	NA	NA	NA	NA	NA	331	565	39	454	153	917	39	899	715	1527	2471	2342	691	560	52	NA	NA	76	111	51	94	88	63	100	61.33333333	59.71428571
1368	4562027	3	Sat	weekend	6	Male	24	129	-0.7	Caucasian	Primary school	Yes	Extremely urbanised	91.304347826087	12096	1288	NA	NA	NA	NA	NA	NA	NA	1022	642	874	897	1158	611	362	1128	1288	884	847	896	1124	257	6	NA	NA	57	123	55	102	85	62	94	63.5	60.42857143
1369	4562027	4	Sun	weekend	6	Male	24	129	-0.7	Caucasian	Primary school	Yes	Extremely urbanised	91.304347826087	17456	2950	NA	NA	NA	NA	NA	NA	NA	184	916	2558	1898	1378	941	698	374	2627	2950	1308	1172	222	216	NA	NA	NA	56	104	54	129	85	66	94	66.28571429	79.83333333
1370	4562027	5	Mon	school	6	Male	24	129	-0.7	Caucasian	Primary school	Yes	Extremely urbanised	91.304347826087	8335	2903	NA	NA	NA	NA	NA	NA	15	167	510	44	679	144	1027	186	216	2903	75	1119	535	453	262	NA	NA	NA	66	110	54	89	83	68	90	66.33333333	64.66666667
1371	4562027	6	Tue	school	6	Male	24	129	-0.7	Caucasian	Primary school	Yes	Extremely urbanised	91.304347826087	12856	2683	NA	NA	NA	NA	NA	NA	NA	123	490	184	437	119	1923	1319	237	2683	2234	1164	402	1381	134	NA	NA	NA	54	143	49	116	88	67	99	69	68.4
1372	4562027	7	Wed	school	6	Male	24	129	-0.7	Caucasian	Primary school	Yes	Extremely urbanised	91.304347826087	8074	1926	NA	NA	NA	NA	NA	NA	69	26	356	97	575	227	619	1426	997	858	247	51	1926	530	70	NA	NA	NA	54	124	51	102	86	67	96	73	65.33333333
1373	4562027	8	Thu	school	6	Male	24	129	-0.7	Caucasian	Primary school	Yes	Extremely urbanised	91.304347826087	7955	2021	NA	NA	NA	NA	NA	NA	NA	88	404	75	803	205	1498	157	208	1287	756	134	58	2021	242	19	NA	NA	54	121	50	94	83	58	93	56.2	61
1374	4562027	9	Fri	school	6	Male	24	129	-0.7	Caucasian	Primary school	Yes	Extremely urbanised	91.304347826087	13313	2407	NA	NA	NA	NA	NA	NA	117	144	1248	6	745	877	951	57	1243	849	2212	2407	2187	192	78	NA	NA	NA	54	123	50	92	82	63	90	59.83333333	63.33333333
1375	4562027	10	Sat	weekend	6	Male	24	129	-0.7	Caucasian	Primary school	Yes	Extremely urbanised	91.304347826087	15502	3207	NA	NA	NA	NA	NA	NA	NA	242	123	1611	993	564	335	3207	150	2711	2313	1304	1045	599	241	9	NA	NA	54	150	55	113	91	64	104	68.85714286	64.2
1376	4562027	11	Sun	weekend	6	Male	24	129	-0.7	Caucasian	Primary school	Yes	Extremely urbanised	91.304347826087	17276	3331	NA	NA	NA	NA	NA	NA	NA	28	869	3331	846	1760	1106	860	2189	708	2358	39	1304	1754	118	6	NA	NA	55	124	48	97	85	70	92	76.75	78
1377	4562027	12	Mon	school	6	Male	24	129	-0.7	Caucasian	Primary school	Yes	Extremely urbanised	91.304347826087	9296	3172	NA	NA	NA	NA	NA	NA	106	218	504	46	543	216	881	79	24	3172	1194	1788	156	271	76	6	NA	NA	77	134	50	91	83	64	92	69.57142857	65.83333333
1378	4562027	13	Tue	school	6	Male	24	129	-0.7	Caucasian	Primary school	Yes	Extremely urbanised	91.304347826087	7017	2643	NA	NA	NA	NA	NA	NA	38	142	348	33	392	84	869	623	62	2643	366	258	597	247	222	6	NA	NA	55	124	49	110	82	61	92	60	64.66666667
1379	4562027	14	Wed	school	6	Male	24	129	-0.7	Caucasian	Primary school	Yes	Extremely urbanised	91.304347826087	8985	3113	NA	NA	NA	NA	NA	NA	NA	135	494	22	454	289	1059	358	130	3113	1912	237	183	338	203	11	NA	NA	52	118	45	110	84	60	95	57.57142857	63.83333333
1380	4562027	15	Thu	school	6	Male	24	129	-0.7	Caucasian	Primary school	Yes	Extremely urbanised	91.304347826087	6923	1703	NA	NA	NA	NA	NA	NA	NA	176	424	253	881	79	664	43	74	1294	161	673	31	1703	428	24	NA	NA	52	110	48	116	79	65	87	66.2	65.75
1381	4562027	16	Fri	school	6	Male	24	129	-0.7	Caucasian	Primary school	Yes	Extremely urbanised	91.304347826087	13389	2549	NA	NA	NA	NA	NA	NA	NA	326	572	161	528	243	1186	37	961	777	1634	1805	1682	2549	597	205	NA	NA	51	129	50	99	85	58	96	67.42857143	55
1382	4562027	17	Sat	weekend	6	Male	24	129	-0.7	Caucasian	Primary school	Yes	Extremely urbanised	91.304347826087	8336	1672	NA	NA	NA	NA	NA	NA	NA	NA	198	123	79	NA	190	307	912	780	1532	1672	212	1372	876	57	NA	NA	51	129	50	103	84	63	94	68.16666667	65.71428571
1383	4562027	18	Sun	weekend	6	Male	24	129	-0.7	Caucasian	Primary school	Yes	Extremely urbanised	91.304347826087	19316	2352	NA	NA	NA	NA	NA	NA	NA	92	997	1447	2352	1179	1178	1401	1855	2341	1586	2251	2139	241	164	NA	NA	NA	NA	NA	50	143	NA	NA	NA	NA	NA
1384	4562027	19	Mon	school	6	Male	24	129	-0.7	Caucasian	Primary school	Yes	Extremely urbanised	91.304347826087	11135	2366	NA	NA	NA	NA	NA	NA	NA	95	344	215	738	127	831	133	165	2366	1571	1463	755	1952	366	6	NA	NA	NA	NA	49	143	NA	NA	NA	NA	NA
1385	4562027	20	Tue	school	6	Male	24	129	-0.7	Caucasian	Primary school	Yes	Extremely urbanised	91.304347826087	9837	2160	NA	NA	NA	NA	NA	NA	NA	88	569	18	511	122	784	37	234	2160	1529	765	925	1526	501	60	NA	NA	NA	NA	48	95	NA	NA	NA	NA	NA
1386	4562027	21	Wed	school	6	Male	24	129	-0.7	Caucasian	Primary school	Yes	Extremely urbanised	91.304347826087	9261	2196	NA	NA	NA	NA	NA	NA	NA	91	394	24	619	114	556	1101	223	1153	2196	1196	596	818	144	NA	NA	NA	NA	NA	NA	NA	NA	NA	NA	NA	NA
1387	8851861	0	Wed	school	8	Male	31	142	0	Caucasian	Secondary school	Yes	Extremely urbanised	97.8260869565217	2743	1063	NA	NA	NA	NA	NA	NA	NA	NA	NA	NA	NA	NA	NA	6	NA	NA	348	1063	821	304	201	NA	NA	NA	71	116	53	90	89	NA	96	NA	NA
1388	8851861	1	Thu	school	8	Male	31	142	0	Caucasian	Secondary school	Yes	Extremely urbanised	97.8260869565217	7347	1365	NA	NA	NA	NA	NA	NA	106	523	861	47	646	80	772	120	425	1045	1365	533	169	402	253	NA	NA	NA	76	125	48	96	83	66	93	64.66666667	60
1389	8851861	2	Fri	school	8	Male	31	142	0	Caucasian	Secondary school	Yes	Extremely urbanised	97.8260869565217	8002	1229	NA	NA	NA	NA	NA	NA	23	54	345	67	812	1229	443	1218	142	1030	1091	927	226	256	109	NA	NA	NA	54	125	NA	NA	86	64	96	62	59.66666667
1390	8851861	3	Sat	weekend	8	Male	31	142	0	Caucasian	Secondary school	Yes	Extremely urbanised	97.8260869565217	8471	1318	NA	NA	NA	NA	NA	NA	14	55	90	622	1318	762	390	431	712	598	991	882	410	1058	86	52	NA	NA	56	119	52	111	81	60	90	60.66666667	60
1391	8851861	4	Sun	weekend	8	Male	31	142	0	Caucasian	Secondary school	Yes	Extremely urbanised	97.8260869565217	12298	2458	NA	NA	NA	NA	NA	NA	NA	106	94	1175	1364	675	946	443	227	2458	2089	1041	1552	76	52	NA	NA	NA	58	124	52	113	83	71	90	72	73
1392	8851861	5	Mon	school	8	Male	31	142	0	Caucasian	Secondary school	Yes	Extremely urbanised	97.8260869565217	8628	1517	NA	NA	NA	NA	NA	NA	NA	24	688	1417	1517	179	386	1016	55	1223	929	44	87	844	196	6	NA	NA	57	116	47	107	84	68	91	64.16666667	58.33333333
1393	8851861	6	Tue	school	8	Male	31	142	0	Caucasian	Secondary school	Yes	Extremely urbanised	97.8260869565217	5411	1009	NA	NA	NA	NA	NA	NA	NA	114	588	70	700	16	272	734	137	751	105	314	527	1009	61	13	NA	NA	56	116	47	124	81	68	89	68.5	67.83333333
1394	8851861	7	Wed	school	8	Male	31	142	0	Caucasian	Secondary school	Yes	Extremely urbanised	97.8260869565217	8961	1506	NA	NA	NA	NA	NA	NA	NA	190	553	44	754	76	983	1506	1285	1298	171	25	1316	9	681	NA	NA	NA	55	124	53	97	85	66	94	54.75	72.66666667
1395	8851861	8	Thu	school	8	Male	31	142	0	Caucasian	Secondary school	Yes	Extremely urbanised	97.8260869565217	5612	1521	NA	NA	NA	NA	NA	NA	NA	77	657	73	44	44	266	879	41	1058	114	695	28	1521	64	51	NA	NA	62	120	53	112	86	68	94	71.83333333	68.5
1396	8851861	9	Fri	school	8	Male	31	142	0	Caucasian	Secondary school	Yes	Extremely urbanised	97.8260869565217	7381	1259	NA	NA	NA	NA	NA	NA	NA	50	554	191	469	1080	1150	1017	81	1259	1016	298	122	86	8	NA	NA	NA	58	130	49	95	86	67	95	71.83333333	74.28571429
1397	8851861	10	Sat	weekend	8	Male	31	142	0	Caucasian	Secondary school	Yes	Extremely urbanised	97.8260869565217	12326	3116	NA	NA	NA	NA	NA	NA	NA	138	61	1166	1675	1338	966	3116	66	991	1420	811	252	131	195	NA	NA	NA	56	138	55	117	92	64	104	63.14285714	69
1398	8851861	11	Sun	weekend	8	Male	31	142	0	Caucasian	Secondary school	Yes	Extremely urbanised	97.8260869565217	12283	1795	NA	NA	NA	NA	NA	NA	NA	NA	34	1320	1795	1428	565	1007	1533	193	1440	75	1226	1522	125	20	NA	NA	59	129	49	122	84	74	90	83.28571429	77.66666667
1399	8851861	12	Mon	school	8	Male	31	142	0	Caucasian	Secondary school	Yes	Extremely urbanised	97.8260869565217	4677	1004	NA	NA	NA	NA	NA	NA	15	171	550	716	766	93	155	143	38	1004	288	230	130	297	NA	NA	16	NA	63	115	51	99	87	71	95	72.33333333	65.42857143
1400	8851861	13	Tue	school	8	Male	31	142	0	Caucasian	Secondary school	Yes	Extremely urbanised	97.8260869565217	5332	1404	NA	NA	NA	NA	NA	NA	NA	128	560	161	375	121	269	1404	193	1061	89	248	188	359	104	25	NA	NA	61	116	55	109	84	71	90	76.33333333	68.14285714
1401	8851861	14	Wed	school	8	Male	31	142	0	Caucasian	Secondary school	Yes	Extremely urbanised	97.8260869565217	7032	1951	NA	NA	NA	NA	NA	NA	NA	50	694	163	1030	59	960	269	163	1951	1047	175	222	99	113	37	NA	NA	60	111	52	77	83	67	90	67.42857143	69.33333333
1402	8851861	15	Thu	school	8	Male	31	142	0	Caucasian	Secondary school	Yes	Extremely urbanised	97.8260869565217	8152	1731	NA	NA	NA	NA	NA	NA	NA	177	518	60	987	54	203	947	88	857	101	1731	724	1491	135	22	NA	57	69	134	55	120	85	67	94	72.5	67
1403	8851861	16	Fri	school	8	Male	31	142	0	Caucasian	Secondary school	Yes	Extremely urbanised	97.8260869565217	15307	4400	NA	NA	NA	NA	NA	NA	NA	208	565	126	812	1256	1654	322	113	1304	192	92	232	4400	3915	116	NA	NA	79	183	55	110	90	67	100	65	65.42857143
1404	8851861	17	Sat	weekend	8	Male	31	142	0	Caucasian	Secondary school	Yes	Extremely urbanised	97.8260869565217	8306	1356	NA	NA	NA	NA	NA	NA	NA	116	137	637	1356	1147	496	967	304	85	595	89	730	901	696	43	NA	NA	59	129	54	81	87	66	96	70	64.83333333
1405	8851861	18	Sun	weekend	8	Male	31	142	0	Caucasian	Secondary school	Yes	Extremely urbanised	97.8260869565217	12861	2702	NA	NA	NA	NA	NA	NA	NA	30	119	528	2702	238	563	416	1680	1873	1115	1760	1604	106	65	38	NA	NA	59	133	51	127	83	64	92	67.5	64.5
1406	8851861	19	Mon	school	8	Male	31	142	0	Caucasian	Secondary school	Yes	Extremely urbanised	97.8260869565217	8354	1704	NA	NA	NA	NA	NA	NA	NA	32	459	20	171	1089	271	759	61	622	1088	741	777	1704	508	26	NA	NA	56	125	53	100	84	69	92	65.66666667	69.71428571
1407	8851861	20	Tue	school	8	Male	31	142	0	Caucasian	Secondary school	Yes	Extremely urbanised	97.8260869565217	13157	2100	NA	NA	NA	NA	NA	NA	NA	130	918	2100	1391	1765	86	782	71	1223	1133	1203	573	1475	269	24	NA	NA	58	127	49	85	86	66	96	63.66666667	62
1408	8851861	21	Wed	school	8	Male	31	142	0	Caucasian	Secondary school	Yes	Extremely urbanised	97.8260869565217	11483	2416	NA	NA	NA	NA	NA	NA	NA	115	561	38	203	118	918	1116	289	994	2189	2416	1933	508	60	NA	NA	NA	58	109	NA	NA	80	63	87	63.14285714	61.66666667
1409	8731345	0	Tue	school	8	Male	29	135	0.4	Caucasian	Secondary school	Yes	Extremely urbanised	96.7391304347826	3483	1219	NA	NA	NA	NA	NA	NA	NA	NA	NA	NA	NA	NA	NA	NA	NA	1219	7	1201	276	651	68	61	NA	NA	49	107	NA	NA	88	NA	88	NA	NA
1410	8731345	1	Wed	school	8	Male	29	135	0.4	Caucasian	Secondary school	Yes	Extremely urbanised	96.7391304347826	12367	2647	NA	NA	NA	NA	NA	NA	6	161	1714	797	946	68	1082	642	1022	2647	1548	1233	108	54	229	63	NA	NA	61	129	56	116	90	NA	93	NA	NA
1411	8731345	2	Thu	school	8	Male	29	135	0.4	Caucasian	Secondary school	Yes	Extremely urbanised	96.7391304347826	10828	3203	NA	NA	NA	NA	NA	NA	17	176	909	197	1110	139	1082	144	284	1917	3203	926	221	149	165	189	NA	NA	62	118	58	102	86	74	92	71	82.16666667
1412	8731345	3	Fri	school	8	Male	29	135	0.4	Caucasian	Secondary school	Yes	Extremely urbanised	96.7391304347826	11117	2005	NA	NA	NA	NA	NA	NA	43	343	1479	34	1152	174	2005	1513	552	1462	773	303	373	52	299	469	NA	NA	60	116	56	94	87	71	94	69.14285714	66.5
1413	8731345	4	Sat	weekend	8	Male	29	135	0.4	Caucasian	Secondary school	Yes	Extremely urbanised	96.7391304347826	16656	3009	NA	NA	NA	NA	NA	NA	69	18	313	2340	3009	1331	284	895	2504	2190	694	831	1152	664	25	214	123	NA	66	122	61	127	89	72	96	76.5	71.57142857
1414	8731345	5	Sun	weekend	8	Male	29	135	0.4	Caucasian	Secondary school	Yes	Extremely urbanised	96.7391304347826	11009	2288	NA	NA	NA	NA	NA	NA	NA	NA	NA	65	425	1245	1495	1576	1708	2288	1285	70	106	496	181	39	NA	NA	62	116	52	129	84	77	87	71	73.14285714
1415	8731345	6	Mon	school	8	Male	29	135	0.4	Caucasian	Secondary school	Yes	Extremely urbanised	96.7391304347826	6205	1075	NA	NA	NA	NA	NA	NA	NA	120	691	124	554	80	1075	72	391	510	1028	684	137	213	417	83	NA	NA	60	113	54	113	82	75	87	86.4	72.83333333
1416	8731345	7	Tue	school	8	Male	29	135	0.4	Caucasian	Secondary school	Yes	Extremely urbanised	96.7391304347826	6259	1507	NA	NA	NA	NA	NA	NA	NA	271	1117	16	960	80	1507	26	380	617	324	220	117	148	457	19	NA	NA	59	121	53	103	82	69	89	70.33333333	66.71428571
1417	8731345	8	Wed	school	8	Male	29	135	0.4	Caucasian	Secondary school	Yes	Extremely urbanised	96.7391304347826	11494	1992	NA	NA	NA	NA	NA	NA	NA	108	1477	860	851	519	984	1170	1221	1425	654	1992	66	13	94	60	NA	NA	58	118	52	146	84	68	92	64.83333333	71.83333333
1418	8731345	9	Thu	school	8	Male	29	135	0.4	Caucasian	Secondary school	Yes	Extremely urbanised	96.7391304347826	10295	2994	NA	NA	NA	NA	NA	NA	NA	NA	598	66	989	73	755	1043	238	1891	2994	104	1132	205	31	132	NA	NA	59	124	51	150	83	72	88	66.42857143	69.5
1419	8731345	10	Fri	school	8	Male	29	135	0.4	Caucasian	Secondary school	Yes	Extremely urbanised	96.7391304347826	11407	1813	NA	NA	NA	NA	NA	NA	NA	156	974	165	1175	65	728	1475	400	904	489	1491	205	1813	1161	206	NA	NA	60	116	56	111	84	68	91	60.66666667	66.42857143
1420	8731345	11	Sat	weekend	8	Male	29	135	0.4	Caucasian	Secondary school	Yes	Extremely urbanised	96.7391304347826	19809	2838	NA	NA	NA	NA	NA	NA	40	624	2284	1176	1082	826	317	1489	1086	2090	2838	2016	490	647	1892	345	376	142	64	132	57	111	92	71	99	64.71428571	77.33333333
1421	8731345	12	Sun	weekend	8	Male	29	135	0.4	Caucasian	Secondary school	Yes	Extremely urbanised	96.7391304347826	8566	1523	NA	NA	NA	NA	NA	NA	NA	56	9	81	569	410	470	1377	934	1523	1494	197	688	432	271	NA	NA	NA	66	116	64	103	89	82	93	77	74.42857143
1422	8731345	13	Mon	school	8	Male	29	135	0.4	Caucasian	Secondary school	Yes	Extremely urbanised	96.7391304347826	10118	2262	NA	NA	NA	NA	NA	NA	NA	162	962	97	1881	865	1112	242	53	1241	2262	840	35	60	273	NA	NA	NA	67	124	54	93	90	75	98	73.5	79.14285714
1423	8731345	14	Tue	school	8	Male	29	135	0.4	Caucasian	Secondary school	Yes	Extremely urbanised	96.7391304347826	9015	1849	NA	NA	NA	NA	NA	NA	34	188	789	53	939	61	800	415	111	1849	1828	1007	411	222	222	9	NA	NA	61	115	48	116	87	71	94	72.5	69
1424	8731345	15	Wed	school	8	Male	29	135	0.4	Caucasian	Secondary school	Yes	Extremely urbanised	96.7391304347826	11313	2377	NA	NA	NA	NA	NA	NA	NA	285	1115	983	1265	283	904	94	1232	2377	726	1576	212	106	95	22	NA	NA	61	118	57	109	84	68	91	67.42857143	78
1425	8731345	16	Thu	school	8	Male	29	135	0.4	Caucasian	Secondary school	Yes	Extremely urbanised	96.7391304347826	7575	1248	NA	NA	NA	NA	NA	NA	NA	296	709	271	1153	575	1163	139	1248	926	83	60	119	607	158	34	NA	NA	65	116	52	97	85	77	90	72.83333333	73.42857143
1426	8731345	17	Fri	school	8	Male	29	135	0.4	Caucasian	Secondary school	Yes	Extremely urbanised	96.7391304347826	14827	2291	NA	NA	NA	NA	NA	NA	NA	114	1330	1511	1180	1920	1171	216	83	1103	427	2291	215	1975	1108	183	NA	NA	66	116	59	110	87	77	93	85	74.42857143
1427	8731345	18	Sat	weekend	8	Male	29	135	0.4	Caucasian	Secondary school	Yes	Extremely urbanised	96.7391304347826	14757	3705	NA	NA	NA	NA	NA	NA	NA	126	1408	3705	1048	574	322	2073	1968	587	451	75	598	634	212	10	27	NA	64	119	62	100	91	76	98	76.5	73.42857143
1428	8731345	19	Sun	weekend	8	Male	29	135	0.4	Caucasian	Secondary school	Yes	Extremely urbanised	96.7391304347826	9432	2365	NA	NA	NA	NA	NA	NA	NA	110	285	95	574	139	278	1967	1345	167	2365	1068	566	241	171	61	NA	NA	62	111	54	137	80	75	84	68.57142857	73.33333333
1429	8731345	20	Mon	school	8	Male	29	135	0.4	Caucasian	Secondary school	Yes	Extremely urbanised	96.7391304347826	9831	2640	NA	NA	NA	NA	NA	NA	NA	193	479	104	1222	80	1105	130	174	719	2640	1458	847	89	536	42	NA	NA	60	126	51	108	84	68	93	67.16666667	70.85714286
1430	8731345	21	Tue	school	8	Male	29	135	0.4	Caucasian	Secondary school	Yes	Extremely urbanised	96.7391304347826	8698	2353	NA	NA	NA	NA	NA	NA	NA	139	682	164	1376	171	1284	56	39	2353	1329	223	161	149	502	41	NA	NA	58	117	NA	NA	82	68	89	65.85714286	70.66666667
1431	3014491	0	Tue	school	11	Female	37.6	150	0	Caucasian	Primary school	Yes	Extremely urbanised	82.6086956521739	4447	1349	NA	NA	NA	NA	NA	NA	NA	NA	NA	NA	NA	NA	NA	NA	NA	1212	NA	393	1349	1348	145	NA	NA	NA	58	124	53	124	85	NA	92	NA	NA
1432	3014491	1	Wed	school	11	Female	37.6	150	0	Caucasian	Primary school	Yes	Extremely urbanised	82.6086956521739	9330	1940	NA	NA	NA	NA	NA	NA	NA	280	1018	92	479	155	926	260	1940	1087	1256	951	254	216	220	168	NA	NA	59	131	59	113	85	67	94	66.42857143	63
1433	3014491	2	Thu	school	11	Female	37.6	150	0	Caucasian	Primary school	Yes	Extremely urbanised	82.6086956521739	14637	2407	NA	NA	NA	NA	NA	NA	NA	307	410	127	537	465	2407	464	2166	1806	2191	1313	295	754	1234	153	NA	NA	61	117	54	105	83	71	89	70.83333333	66
1434	3014491	3	Fri	school	11	Female	37.6	150	0	Caucasian	Primary school	Yes	Extremely urbanised	82.6086956521739	9950	3059	NA	NA	NA	NA	NA	NA	24	82	957	376	3059	2050	1111	183	225	499	351	231	92	346	166	171	27	NA	58	116	60	109	85	68	92	69.28571429	67
1435	3014491	4	Sat	weekend	11	Female	37.6	150	0	Caucasian	Primary school	Yes	Extremely urbanised	82.6086956521739	15546	3403	NA	NA	NA	NA	NA	NA	6	230	330	1025	3403	3369	742	431	551	559	1264	1783	869	318	543	123	NA	NA	62	122	51	140	89	69	96	68.28571429	69.16666667
1436	3014491	5	Sun	weekend	11	Female	37.6	150	0	Caucasian	Primary school	Yes	Extremely urbanised	82.6086956521739	9621	2127	NA	NA	NA	NA	NA	NA	NA	NA	27	134	128	335	789	1678	1550	2127	1736	109	220	411	163	214	NA	NA	60	109	58	94	81	73	85	73	84.85714286
1437	3014491	6	Mon	school	11	Female	37.6	150	0	Caucasian	Primary school	Yes	Extremely urbanised	82.6086956521739	13071	2879	NA	NA	NA	NA	NA	NA	7	391	746	37	877	71	1396	556	1369	1234	2879	1245	1477	337	126	323	NA	NA	62	123	59	129	87	69	94	70	71.85714286
1438	3014491	7	Tue	school	11	Female	37.6	150	0	Caucasian	Primary school	Yes	Extremely urbanised	82.6086956521739	5855	1337	NA	NA	NA	NA	NA	NA	NA	208	1337	131	510	295	471	45	161	584	811	187	264	482	71	298	NA	NA	64	120	57	150	85	69	93	67.33333333	69.85714286
1439	3014491	8	Wed	school	11	Female	37.6	150	0	Caucasian	Primary school	Yes	Extremely urbanised	82.6086956521739	6910	1243	NA	NA	NA	NA	NA	NA	NA	135	1222	144	1021	162	1243	101	74	667	568	307	215	280	404	367	NA	NA	63	117	56	103	83	71	87	83.33333333	67
1440	3014491	9	Thu	school	11	Female	37.6	150	0	Caucasian	Primary school	Yes	Extremely urbanised	82.6086956521739	10332	2612	NA	NA	NA	NA	NA	NA	NA	444	955	79	605	270	1704	79	122	1793	2612	456	323	295	255	340	NA	NA	58	121	53	105	82	65	90	69.42857143	65
1441	3014491	10	Fri	school	11	Female	37.6	150	0	Caucasian	Primary school	Yes	Extremely urbanised	82.6086956521739	15444	2772	NA	NA	NA	NA	NA	NA	NA	368	886	430	2772	1796	1427	335	355	1189	735	1100	423	2364	759	505	NA	NA	58	122	60	95	85	67	93	70.5	70.42857143
1442	3014491	11	Sat	weekend	11	Female	37.6	150	0	Caucasian	Primary school	Yes	Extremely urbanised	82.6086956521739	17992	4550	NA	NA	NA	NA	NA	NA	49	591	2163	4550	1904	495	517	417	418	501	1253	1630	1046	506	1078	593	82	107	64	121	NA	NA	91	72	98	77.33333333	75.28571429
1443	3014491	12	Sun	weekend	11	Female	37.6	150	0	Caucasian	Primary school	Yes	Extremely urbanised	82.6086956521739	8862	1827	30	NA	NA	NA	NA	NA	NA	NA	NA	82	194	357	845	1680	1576	1827	1309	404	187	38	190	104	NA	NA	61	118	57	138	86	75	90	80.28571429	78.16666667
1444	3014491	13	Mon	school	11	Female	37.6	150	0	Caucasian	Primary school	Yes	Extremely urbanised	82.6086956521739	17451	3130	NA	NA	NA	NA	NA	NA	NA	242	1753	3018	549	117	2052	3130	493	972	2590	1239	556	260	289	191	NA	NA	60	122	54	157	82	67	89	67.5	64
1445	3014491	14	Tue	school	11	Female	37.6	150	0	Caucasian	Primary school	Yes	Extremely urbanised	82.6086956521739	6046	1158	NA	NA	NA	NA	NA	NA	NA	521	871	103	513	128	998	6	243	1158	283	367	295	192	191	167	10	NA	58	113	54	93	79	67	85	63.83333333	63
1446	3014491	15	Wed	school	11	Female	37.6	150	0	Caucasian	Primary school	Yes	Extremely urbanised	82.6086956521739	6926	1304	NA	NA	NA	NA	NA	NA	35	268	1304	198	1076	379	959	345	176	326	416	216	83	506	243	371	NA	NA	57	113	55	109	78	67	84	62	68.14285714
1447	3014491	16	Thu	school	11	Female	37.6	150	0	Caucasian	Primary school	Yes	Extremely urbanised	82.6086956521739	11812	3190	NA	NA	NA	NA	NA	NA	NA	246	795	226	487	297	1472	549	901	1275	3190	1203	177	274	466	254	NA	NA	60	119	58	114	86	67	95	69.33333333	62.42857143
1448	3014491	17	Fri	school	11	Female	37.6	150	0	Caucasian	Primary school	Yes	Extremely urbanised	82.6086956521739	11521	2571	NA	NA	NA	NA	NA	NA	NA	92	2571	898	2055	343	806	150	923	669	397	42	578	980	365	283	273	72	63	120	63	116	89	70	96	76.83333333	66.14285714
1449	3014491	18	Sat	weekend	11	Female	37.6	150	0	Caucasian	Primary school	Yes	Extremely urbanised	82.6086956521739	4499	1425	NA	NA	NA	NA	NA	NA	NA	19	127	101	544	1425	815	162	486	NA	140	96	132	237	NA	NA	198	NA	65	108	54	121	84	74	88	73.66666667	72.42857143
1450	3014491	19	Sun	weekend	11	Female	37.6	150	0	Caucasian	Primary school	Yes	Extremely urbanised	82.6086956521739	7831	2892	NA	NA	NA	NA	NA	NA	NA	NA	75	45	427	383	768	186	626	813	2892	399	420	292	306	183	NA	NA	54	110	47	97	75	68	80	63.14285714	70
1451	3014491	20	Mon	school	11	Female	37.6	150	0	Caucasian	Primary school	Yes	Extremely urbanised	82.6086956521739	11203	2554	NA	NA	NA	NA	NA	NA	NA	525	656	105	972	160	1232	483	1416	1478	2554	893	326	NA	284	119	NA	NA	53	123	51	100	82	59	93	61.5	60.33333333
1452	3014491	21	Tue	school	11	Female	37.6	150	0	Caucasian	Primary school	Yes	Extremely urbanised	82.6086956521739	7521	1521	NA	NA	NA	NA	NA	NA	8	314	630	116	1153	84	542	203	1521	387	764	975	378	66	179	148	NA	NA	55	119	NA	NA	79	64	86	63.28571429	61.5
1453	4579545	0	Tue	school	11	Male	37	153	-0.4	Caucasian	Primary school	Yes	Extremely urbanised	91.304347826087	2380	1058	NA	NA	NA	NA	NA	NA	NA	NA	NA	NA	NA	NA	NA	NA	NA	1058	59	431	219	155	181	277	NA	NA	58	121	55	101	82	NA	88	NA	NA
1454	4579545	1	Wed	school	11	Male	37	153	-0.4	Caucasian	Primary school	Yes	Extremely urbanised	91.304347826087	3656	1048	NA	NA	NA	NA	NA	NA	NA	220	632	105	1048	81	473	58	109	60	149	NA	NA	418	121	182	NA	NA	59	116	54	111	78	65	85	62	64.33333333
1455	4579545	2	Thu	school	11	Male	37	153	-0.4	Caucasian	Primary school	Yes	Extremely urbanised	91.304347826087	6547	1482	NA	NA	NA	NA	NA	NA	38	459	480	205	1482	533	1008	76	445	368	136	160	274	393	243	226	NA	NA	59	116	55	120	81	69	87	68	64.8
1456	4579545	3	Fri	school	11	Male	37	153	-0.4	Caucasian	Primary school	Yes	Extremely urbanised	91.304347826087	7656	1790	NA	NA	NA	NA	NA	NA	51	424	419	1790	1601	171	955	631	164	627	158	NA	NA	217	106	321	21	NA	57	116	58	99	80	64	87	64.5	69.71428571
1457	4579545	4	Sat	weekend	11	Male	37	153	-0.4	Caucasian	Primary school	Yes	Extremely urbanised	91.304347826087	13086	3161	NA	NA	NA	NA	NA	NA	NA	339	473	1165	155	371	522	393	2522	1761	261	431	3161	235	330	142	568	235	59	121	NA	NA	86	73	91	75.8	75.16666667
1458	4579545	5	Sun	weekend	11	Male	37	153	-0.4	Caucasian	Primary school	Yes	Extremely urbanised	91.304347826087	3430	584	126	42	83	NA	NA	NA	NA	158	563	584	108	508	NA	171	75	29	45	313	182	240	185	18	NA	NA	61	109	59	133	79	76	82	76.2	77
1459	4579545	6	Mon	school	11	Male	37	153	-0.4	Caucasian	Primary school	Yes	Extremely urbanised	91.304347826087	9625	3228	NA	NA	NA	NA	NA	NA	NA	109	1560	3228	387	104	698	971	1016	569	376	NA	NA	267	168	137	NA	NA	56	117	57	106	81	63	88	58.5	60.5
1460	4579545	7	Tue	school	11	Male	37	153	-0.4	Caucasian	Primary school	Yes	Extremely urbanised	91.304347826087	7494	2498	NA	NA	NA	NA	NA	NA	NA	215	946	140	1112	127	861	66	85	638	158	95	304	2498	79	170	NA	NA	62	114	56	85	79	68	85	68.57142857	68
1461	4579545	8	Wed	school	11	Male	37	153	-0.4	Caucasian	Primary school	Yes	Extremely urbanised	91.304347826087	3325	874	NA	NA	NA	NA	NA	NA	7	242	584	116	874	213	414	72	144	NA	204	NA	NA	NA	79	125	251	NA	57	129	54	85	82	63	90	60	63.66666667
1462	4579545	9	Thu	school	11	Male	37	153	-0.4	Caucasian	Primary school	Yes	Extremely urbanised	91.304347826087	8790	2936	NA	NA	NA	NA	NA	NA	70	286	597	182	872	309	846	89	35	474	80	75	200	2936	1661	78	NA	NA	56	115	52	106	78	63	85	68.2	60.5
1463	4579545	10	Fri	school	11	Male	37	153	-0.4	Caucasian	Primary school	Yes	Extremely urbanised	91.304347826087	9097	2112	NA	NA	NA	NA	NA	NA	43	468	2109	NA	1831	190	2112	630	59	467	782	7	NA	NA	184	209	NA	NA	57	120	54	114	85	66	95	62.14285714	66.16666667
1464	4579545	11	Sat	weekend	11	Male	37	153	-0.4	Caucasian	Primary school	Yes	Extremely urbanised	91.304347826087	1386	251	NA	NA	NA	NA	NA	NA	NA	69	128	135	166	NA	NA	NA	NA	NA	NA	238	107	81	151	60	251	NA	59	106	55	92	75	68	80	68.57142857	67.16666667
1465	4579545	12	Sun	weekend	11	Male	37	153	-0.4	Caucasian	Primary school	Yes	Extremely urbanised	91.304347826087	7986	2048	NA	NA	NA	NA	NA	NA	NA	NA	989	91	397	375	489	109	579	601	169	188	153	1767	2048	8	NA	NA	57	118	47	94	78	64	84	64.16666667	58.85714286
1466	4579545	13	Mon	school	11	Male	37	153	-0.4	Caucasian	Primary school	Yes	Extremely urbanised	91.304347826087	3385	664	NA	NA	NA	NA	NA	NA	NA	275	636	121	192	380	664	49	74	605	389	NA	NA	NA	NA	NA	NA	NA	58	120	61	133	79	66	87	64.85714286	67
1467	4579545	14	Tue	school	11	Male	37	153	-0.4	Caucasian	Primary school	Yes	Extremely urbanised	91.304347826087	9115	2638	NA	NA	NA	NA	NA	NA	108	340	488	135	550	21	787	127	2638	442	97	2605	120	28	414	215	NA	NA	62	115	56	88	81	72	85	70.66666667	81.16666667
1468	4579545	15	Wed	school	11	Male	37	153	-0.4	Caucasian	Primary school	Yes	Extremely urbanised	91.304347826087	4043	1498	NA	NA	NA	NA	NA	NA	NA	139	496	388	1498	92	453	98	89	112	219	NA	NA	NA	100	287	NA	NA	60	107	49	124	77	67	81	63.5	63.42857143
1469	4579545	16	Thu	school	11	Male	37	153	-0.4	Caucasian	Primary school	Yes	Extremely urbanised	91.304347826087	6459	1223	NA	NA	NA	NA	NA	NA	18	236	210	807	158	1223	102	347	813	364	NA	66	498	507	551	331	219	NA	56	113	57	77	80	67	85	63.83333333	66.25
1470	4579545	17	Fri	holiday	11	Male	37	153	-0.4	Caucasian	Primary school	Yes	Extremely urbanised	91.304347826087	9506	1654	NA	NA	NA	NA	NA	NA	8	27	669	287	895	440	953	1061	1523	1654	1618	27	NA	NA	91	80	173	NA	61	117	56	118	82	66	90	69.83333333	66.14285714
1471	4579545	18	Sat	weekend	11	Male	37	153	-0.4	Caucasian	Primary school	Yes	Extremely urbanised	91.304347826087	9927	2012	NA	NA	NA	NA	NA	NA	NA	22	2012	501	252	74	776	1560	1474	884	426	566	187	230	388	533	28	NA	58	116	51	106	80	68	85	72.33333333	79
1472	4579545	19	Sun	weekend	11	Male	37	153	-0.4	Caucasian	Primary school	Yes	Extremely urbanised	91.304347826087	8813	2450	NA	NA	NA	NA	NA	NA	NA	72	730	547	206	510	1118	1162	2450	459	473	200	119	187	221	307	52	NA	58	106	50	87	79	68	83	67.71428571	62.5
1473	4579545	20	Mon	holiday	11	Male	37	153	-0.4	Caucasian	Primary school	Yes	Extremely urbanised	91.304347826087	7030	1844	NA	NA	NA	NA	NA	NA	NA	31	148	522	1844	1462	159	407	300	767	113	285	236	124	434	198	NA	NA	60	106	49	100	79	67	84	68	64.66666667
1474	4579545	21	Tue	school	11	Male	37	153	-0.4	Caucasian	Primary school	Yes	Extremely urbanised	91.304347826087	8410	1633	NA	NA	NA	NA	NA	NA	NA	85	174	31	161	216	163	254	795	1305	1131	192	220	1633	1310	639	6	NA	64	111	NA	NA	83	69	89	76.71428571	68.33333333
1475	1354560	0	Tue	school	7	Female	21	130	-2.6	Caucasian	Primary school	Yes	Extremely urbanised	100	2342	960	NA	NA	NA	NA	NA	NA	NA	NA	NA	NA	NA	NA	NA	NA	NA	960	115	402	246	441	178	NA	NA	NA	69	129	53	115	92	NA	99	NA	NA
1476	1354560	1	Wed	school	7	Female	21	130	-2.6	Caucasian	Primary school	Yes	Extremely urbanised	100	9164	2893	NA	NA	NA	NA	NA	NA	NA	205	843	299	1048	386	549	368	626	827	2893	454	64	442	150	NA	NA	NA	63	120	51	106	87	71	96	72.66666667	70.85714286
1477	1354560	2	Thu	school	7	Female	21	130	-2.6	Caucasian	Primary school	Yes	Extremely urbanised	100	6804	1542	NA	NA	NA	NA	NA	NA	NA	350	863	763	592	623	1542	94	102	556	493	153	231	335	107	NA	NA	NA	66	124	60	110	88	73	95	79.42857143	66
1478	1354560	3	Fri	school	7	Female	21	130	-2.6	Caucasian	Primary school	Yes	Extremely urbanised	100	8717	2439	NA	NA	NA	NA	NA	NA	NA	302	389	39	784	427	1430	185	830	2439	485	583	156	62	490	116	NA	NA	66	121	65	97	88	73	94	76	77.83333333
1479	1354560	4	Sat	weekend	7	Female	21	130	-2.6	Caucasian	Primary school	Yes	Extremely urbanised	100	7590	2309	NA	NA	NA	NA	NA	NA	48	512	2309	2228	522	222	120	166	122	136	76	101	631	77	160	160	NA	NA	68	118	58	101	87	75	94	81.66666667	71.28571429
1480	1354560	5	Sun	weekend	7	Female	21	130	-2.6	Caucasian	Primary school	Yes	Extremely urbanised	100	11756	3552	NA	NA	NA	NA	NA	NA	NA	NA	NA	224	348	941	1409	1009	1210	3552	1010	58	1415	343	184	NA	NA	NA	65	120	57	102	87	72	94	78.14285714	70.83333333
1481	1354560	6	Mon	school	7	Female	21	130	-2.6	Caucasian	Primary school	Yes	Extremely urbanised	100	9667	1962	NA	NA	NA	NA	NA	NA	NA	424	865	90	1962	1683	1015	143	106	736	216	915	1213	216	74	NA	NA	NA	64	124	58	91	87	73	95	78.5	70.71428571
1482	1354560	7	Tue	school	7	Female	21	130	-2.6	Caucasian	Primary school	Yes	Extremely urbanised	100	5914	1713	NA	NA	NA	NA	NA	NA	NA	199	613	90	224	934	1713	242	268	959	40	176	109	103	28	206	NA	NA	66	118	47	103	85	71	91	73.28571429	70.83333333
1483	1354560	8	Wed	school	7	Female	21	130	-2.6	Caucasian	Primary school	Yes	Extremely urbanised	100	6114	909	NA	NA	NA	NA	NA	NA	NA	263	513	129	804	48	467	349	909	860	362	607	288	NA	482	NA	NA	NA	65	123	42	97	87	70	94	69.28571429	70.16666667
1484	1354560	9	Thu	school	7	Female	21	130	-2.6	Caucasian	Primary school	Yes	Extremely urbanised	100	6813	1347	NA	NA	NA	NA	NA	NA	NA	328	565	712	445	92	1347	379	201	747	362	806	287	260	254	NA	NA	NA	60	118	50	113	87	68	96	69.83333333	77.14285714
1485	1354560	10	Fri	school	7	Female	21	130	-2.6	Caucasian	Primary school	Yes	Extremely urbanised	100	10631	1698	NA	NA	NA	NA	NA	NA	NA	259	1329	1698	819	1167	1468	162	341	978	248	148	274	745	566	217	186	6	67	120	64	96	90	70	98	70.42857143	67
1486	1354560	11	Sat	weekend	7	Female	21	130	-2.6	Caucasian	Primary school	Yes	Extremely urbanised	100	12719	3621	NA	NA	NA	NA	NA	NA	NA	NA	NA	100	504	1461	3621	806	1153	746	781	1154	514	1256	447	117	59	NA	68	120	63	90	89	72	95	75	68.28571429
1487	1354560	12	Sun	weekend	7	Female	21	130	-2.6	Caucasian	Primary school	Yes	Extremely urbanised	100	528	251	NA	NA	NA	NA	NA	NA	NA	NA	30	247	NA	NA	NA	NA	NA	NA	NA	NA	NA	251	NA	NA	NA	NA	63	90	49	89	74	72	79	75	73.66666667
1488	1354560	13	Mon	school	7	Female	21	130	-2.6	Caucasian	Primary school	Yes	Extremely urbanised	100	4739	1124	NA	NA	NA	NA	NA	NA	NA	157	345	33	782	191	1124	65	356	489	47	237	529	106	278	NA	NA	NA	55	115	51	95	82	67	90	69.83333333	62.14285714
1489	1354560	14	Tue	school	7	Female	21	130	-2.6	Caucasian	Primary school	Yes	Extremely urbanised	100	6753	1561	NA	NA	NA	NA	NA	NA	NA	181	658	54	835	833	1561	547	378	476	499	424	113	127	59	NA	NA	NA	61	113	49	88	83	67	91	69.83333333	68.28571429
1490	1354560	15	Wed	school	7	Female	21	130	-2.6	Caucasian	Primary school	Yes	Extremely urbanised	100	12920	3211	NA	NA	NA	NA	NA	NA	NA	158	345	1465	1420	815	733	661	770	698	3211	2297	277	NA	NA	NA	NA	NA	60	129	NA	NA	85	66	94	64.57142857	60.16666667
1491	1354560	16	Thu	school	7	Female	21	130	-2.6	Caucasian	Primary school	Yes	Extremely urbanised	100	7013	1438	NA	NA	NA	NA	NA	NA	NA	54	367	496	98	129	950	1438	300	724	1267	579	343	260	NA	NA	NA	NA	70	133	55	116	93	NA	95	NA	NA
1492	1354560	17	Fri	holiday	7	Female	21	130	-2.6	Caucasian	Primary school	Yes	Extremely urbanised	100	8728	1165	NA	NA	NA	NA	NA	NA	NA	NA	131	811	890	948	332	378	400	1165	302	484	1113	752	255	723	NA	NA	64	118	69	129	90	68	99	66.33333333	67.85714286
1493	1354560	18	Sat	weekend	7	Female	21	130	-2.6	Caucasian	Primary school	Yes	Extremely urbanised	100	5463	1047	NA	NA	NA	NA	NA	NA	NA	NA	175	226	570	346	955	622	281	NA	NA	6	NA	123	840	1047	135	137	72	118	NA	NA	93	83	97	91.33333333	88.28571429
1494	1354560	19	Sun	weekend	7	Female	21	130	-2.6	Caucasian	Primary school	Yes	Extremely urbanised	100	8029	1387	157	7	NA	NA	NA	NA	NA	NA	7	280	722	834	1387	429	460	811	210	1353	214	104	372	675	NA	NA	73	117	70	109	92	86	96	97.57142857	89.625
1495	1354560	20	Mon	holiday	7	Female	21	130	-2.6	Caucasian	Primary school	Yes	Extremely urbanised	100	3885	1217	NA	NA	NA	NA	NA	NA	NA	NA	331	227	41	326	356	52	725	73	13	1217	133	109	63	113	106	NA	68	117	53	116	86	77	91	75	77.14285714
1496	1354560	21	Tue	school	7	Female	21	130	-2.6	Caucasian	Primary school	Yes	Extremely urbanised	100	2911	710	NA	NA	NA	NA	NA	NA	NA	NA	218	312	432	230	44	142	114	710	202	228	279	NA	NA	NA	NA	NA	64	109	NA	NA	84	71	90	71.42857143	65.5
1497	1681929	0	Thu	school	7	Male	34	140	1.5	Other / Mixed	Primary school	No	Extremely urbanised	82.6086956521739	5171	2340	NA	NA	NA	NA	NA	NA	NA	NA	NA	NA	NA	7	NA	6	NA	2340	708	1579	403	105	23	NA	NA	NA	61	104	56	117	84	NA	90	NA	NA
1498	1681929	1	Fri	school	7	Male	34	140	1.5	Other / Mixed	Primary school	No	Extremely urbanised	82.6086956521739	8568	2055	NA	NA	NA	NA	NA	NA	177	117	860	119	1265	88	2055	151	1288	717	471	749	374	137	NA	NA	NA	NA	64	129	51	105	92	81	98	86.875	84.83333333
1499	1681929	2	Sat	weekend	7	Male	34	140	1.5	Other / Mixed	Primary school	No	Extremely urbanised	82.6086956521739	4541	1103	NA	NA	NA	NA	NA	NA	25	135	82	292	251	285	365	1103	627	295	536	84	226	221	6	NA	NA	NA	67	105	53	138	84	70	89	70.71428571	63.83333333
1500	1681929	3	Sun	weekend	7	Male	34	140	1.5	Other / Mixed	Primary school	No	Extremely urbanised	82.6086956521739	11704	2448	NA	NA	NA	NA	NA	NA	54	118	124	140	564	251	1767	2448	537	151	1999	1647	1610	229	NA	NA	NA	NA	61	133	NA	NA	90	73	99	90.16666667	74.14285714
1501	1681929	4	Mon	school	7	Male	34	140	1.5	Other / Mixed	Primary school	No	Extremely urbanised	82.6086956521739	10898	1924	NA	NA	NA	NA	NA	NA	NA	240	788	168	1561	1721	1924	50	230	544	1327	1146	528	671	NA	NA	NA	NA	58	126	54	101	85	69	93	67.14285714	65.83333333
1502	1681929	5	Tue	school	7	Male	34	140	1.5	Other / Mixed	Primary school	No	Extremely urbanised	82.6086956521739	10467	2387	NA	NA	NA	NA	NA	NA	14	159	615	120	864	976	1166	89	727	2387	1047	1097	1100	106	NA	NA	NA	NA	62	121	52	129	86	72	93	73	78.57142857
1503	1681929	6	Wed	school	7	Male	34	140	1.5	Other / Mixed	Primary school	No	Extremely urbanised	82.6086956521739	11942	1925	NA	NA	NA	NA	NA	NA	11	155	756	482	1925	90	750	1753	784	1083	828	1627	887	531	244	NA	NA	NA	63	135	54	112	90	75	99	85	78.14285714
1504	1681929	7	Thu	school	7	Male	34	140	1.5	Other / Mixed	Primary school	No	Extremely urbanised	82.6086956521739	8840	2173	NA	NA	NA	NA	NA	NA	113	104	1852	1084	139	187	2173	66	152	854	278	366	1254	169	49	NA	NA	NA	63	129	50	100	87	74	94	77.71428571	73.5
1505	1681929	8	Fri	school	7	Male	34	140	1.5	Other / Mixed	Primary school	No	Extremely urbanised	82.6086956521739	9693	2310	NA	NA	NA	NA	NA	NA	373	99	1402	1923	590	555	2310	201	600	247	170	165	557	433	22	NA	NA	NA	59	123	48	144	85	69	92	61.16666667	72.42857143
1506	1681929	9	Sat	weekend	7	Male	34	140	1.5	Other / Mixed	Primary school	No	Extremely urbanised	82.6086956521739	15281	3498	NA	NA	NA	NA	NA	NA	100	44	21	368	1921	549	3498	412	2781	1491	1222	1655	889	276	29	NA	NA	NA	56	120	47	99	87	68	95	69.16666667	63.16666667
1507	1681929	10	Sun	weekend	7	Male	34	140	1.5	Other / Mixed	Primary school	No	Extremely urbanised	82.6086956521739	4176	1414	NA	NA	NA	NA	NA	NA	NA	95	39	259	377	361	637	NA	NA	550	1414	277	61	82	24	NA	NA	NA	58	112	54	102	81	66	90	68	69.57142857
1508	1681929	11	Mon	school	7	Male	34	140	1.5	Other / Mixed	Primary school	No	Extremely urbanised	82.6086956521739	9586	2313	NA	NA	NA	NA	NA	NA	94	173	900	288	592	1081	1092	82	254	807	2313	513	989	316	39	NA	NA	NA	61	122	51	112	85	69	93	67.16666667	68.5
1509	1681929	12	Tue	school	7	Male	34	140	1.5	Other / Mixed	Primary school	No	Extremely urbanised	82.6086956521739	11030	2502	NA	NA	NA	NA	NA	NA	89	160	647	222	821	728	1746	365	1075	2502	848	1024	604	159	40	NA	NA	NA	59	125	54	104	87	71	95	81.33333333	66.85714286
1510	1681929	13	Wed	school	7	Male	34	140	1.5	Other / Mixed	Primary school	No	Extremely urbanised	82.6086956521739	14104	3613	NA	NA	NA	NA	NA	NA	56	207	801	1723	1620	1490	827	820	586	3613	1186	305	168	623	79	NA	NA	NA	62	124	52	115	86	73	94	70.83333333	71.42857143
1511	1681929	14	Thu	school	7	Male	34	140	1.5	Other / Mixed	Primary school	No	Extremely urbanised	82.6086956521739	9596	2027	NA	12	NA	NA	NA	NA	66	155	202	673	920	695	387	642	1003	463	1150	2027	477	479	123	82	NA	NA	58	127	52	104	89	67	99	61.16666667	68.42857143
1512	1681929	15	Fri	holiday	7	Male	34	140	1.5	Other / Mixed	Primary school	No	Extremely urbanised	82.6086956521739	9216	1833	NA	NA	NA	NA	NA	NA	53	97	169	1833	1269	101	8	827	127	400	1165	627	160	1517	688	146	NA	NA	61	120	49	106	86	69	95	71.83333333	63.14285714
1513	1681929	16	Sat	weekend	7	Male	34	140	1.5	Other / Mixed	Primary school	No	Extremely urbanised	82.6086956521739	7227	1408	NA	NA	NA	NA	NA	NA	199	133	293	1095	765	1404	1408	194	NA	NA	1130	46	236	105	204	NA	NA	NA	62	113	53	163	86	72	92	72.33333333	73.57142857
1514	1681929	17	Sun	weekend	7	Male	34	140	1.5	Other / Mixed	Primary school	No	Extremely urbanised	82.6086956521739	5290	1579	NA	NA	NA	NA	NA	NA	22	152	45	177	165	477	321	1579	1236	63	331	236	259	NA	219	8	NA	NA	59	124	53	100	82	71	89	68.33333333	75
1515	1681929	18	Mon	holiday	7	Male	34	140	1.5	Other / Mixed	Primary school	No	Extremely urbanised	82.6086956521739	6590	1300	NA	NA	NA	NA	NA	NA	85	61	118	178	435	106	12	311	1261	1144	1300	457	685	328	109	NA	NA	NA	63	112	49	110	82	73	88	70.28571429	75.2
1516	1681929	19	Tue	school	7	Male	34	140	1.5	Other / Mixed	Primary school	No	Extremely urbanised	82.6086956521739	5515	1557	NA	NA	NA	NA	NA	NA	96	101	137	155	451	250	250	1055	673	1557	6	305	56	356	55	NA	NA	NA	56	109	50	120	81	67	87	67.83333333	62.14285714
1517	1681929	20	Wed	school	7	Male	34	140	1.5	Other / Mixed	Primary school	No	Extremely urbanised	82.6086956521739	3000	512	NA	NA	NA	NA	NA	NA	102	150	231	224	57	257	96	11	202	211	NA	512	389	122	388	48	NA	NA	61	108	51	98	84	70	91	65.5	67.83333333
1518	1681929	21	Thu	school	7	Male	34	140	1.5	Other / Mixed	Primary school	No	Extremely urbanised	82.6086956521739	8306	1896	NA	NA	NA	NA	NA	NA	92	241	439	1439	1896	1539	15	227	65	1285	263	70	186	436	113	NA	NA	NA	58	117	NA	NA	83	72	90	67.42857143	78
1519	5390296	0	Mon	school	10	Male	37	140	1.5	Caucasian	Primary school	Yes	Extremely urbanised	96.7391304347826	2230	990	NA	NA	NA	NA	NA	NA	NA	NA	NA	NA	NA	NA	NA	NA	NA	990	31	155	385	625	29	15	NA	NA	74	106	66	119	85	NA	88	NA	NA
1520	5390296	1	Tue	school	10	Male	37	140	1.5	Caucasian	Primary school	Yes	Extremely urbanised	96.7391304347826	9575	2398	NA	NA	NA	NA	NA	NA	NA	223	604	219	1065	269	813	141	185	679	875	219	1423	2398	209	243	NA	NA	64	110	45	110	87	79	91	77.2	77.57142857
1521	5390296	2	Wed	school	10	Male	37	140	1.5	Caucasian	Primary school	Yes	Extremely urbanised	96.7391304347826	6250	1971	NA	NA	NA	NA	NA	NA	NA	207	629	93	1171	60	425	154	318	71	212	1971	361	83	212	283	NA	NA	55	114	71	131	86	81	88	81	82.28571429
1522	5390296	3	Thu	school	10	Male	37	140	1.5	Caucasian	Primary school	Yes	Extremely urbanised	96.7391304347826	9467	2184	NA	NA	NA	NA	NA	NA	NA	402	668	69	813	591	813	98	147	952	395	182	1655	2184	291	181	NA	NA	67	120	75	92	89	84	93	78.66666667	79.71428571
1523	5390296	4	Fri	school	10	Male	37	140	1.5	Caucasian	Primary school	Yes	Extremely urbanised	96.7391304347826	16448	2736	NA	NA	NA	NA	NA	NA	NA	419	2736	969	693	2247	1031	1741	1689	1023	1004	386	64	465	1762	203	NA	NA	68	119	68	98	90	83	94	80.6	84.57142857
1524	5390296	5	Sat	weekend	10	Male	37	140	1.5	Caucasian	Primary school	Yes	Extremely urbanised	96.7391304347826	12770	3261	NA	NA	NA	NA	NA	NA	44	552	3261	1801	761	122	124	202	652	2287	1511	289	12	212	618	50	223	NA	64	120	73	122	88	80	92	78.14285714	76.16666667
1525	5390296	6	Sun	weekend	10	Male	37	140	1.5	Caucasian	Primary school	Yes	Extremely urbanised	96.7391304347826	2597	411	NA	NA	NA	NA	NA	NA	NA	NA	345	112	62	158	54	278	134	301	154	411	91	126	221	150	NA	NA	63	115	70	109	87	85	88	85.83333333	87.42857143
1526	5390296	7	Mon	school	10	Male	37	140	1.5	Caucasian	Primary school	Yes	Extremely urbanised	96.7391304347826	12431	3342	NA	NA	NA	NA	NA	NA	NA	434	1535	3342	248	38	831	1155	894	780	2111	166	123	392	157	163	NA	NA	70	113	73	94	89	86	92	92.8	83.71428571
1527	5390296	8	Tue	school	10	Male	37	140	1.5	Caucasian	Primary school	Yes	Extremely urbanised	96.7391304347826	10435	2533	NA	NA	NA	NA	NA	NA	NA	514	706	173	993	186	821	324	346	923	522	216	1555	2533	374	249	NA	NA	68	120	74	131	88	78	92	78.14285714	78.66666667
1528	5390296	9	Wed	school	10	Male	37	140	1.5	Caucasian	Primary school	Yes	Extremely urbanised	96.7391304347826	5580	826	NA	NA	NA	NA	NA	NA	144	364	210	326	826	441	781	151	95	681	447	328	107	201	306	158	NA	NA	53	114	72	90	85	84	86	81.33333333	84.85714286
1529	5390296	10	Thu	school	10	Male	37	140	1.5	Caucasian	Primary school	Yes	Extremely urbanised	96.7391304347826	7252	984	NA	NA	NA	NA	NA	NA	NA	238	807	534	280	688	625	103	443	750	595	382	542	281	984	NA	NA	NA	68	120	68	128	89	83	93	85.5	85
1530	5390296	11	Fri	school	10	Male	37	140	1.5	Caucasian	Primary school	Yes	Extremely urbanised	96.7391304347826	13642	2407	NA	NA	NA	NA	NA	NA	18	660	667	588	528	913	1045	2407	1981	1502	196	115	609	1068	367	846	95	NA	68	112	71	121	88	83	90	81.14285714	80.16666667
1531	5390296	12	Sat	weekend	10	Male	37	140	1.5	Caucasian	Primary school	Yes	Extremely urbanised	96.7391304347826	9752	1959	NA	NA	NA	NA	NA	NA	NA	405	559	199	63	976	1245	1066	1717	1959	6	20	203	132	367	514	308	NA	63	121	73	98	87	83	89	82	88.33333333
1532	5390296	13	Sun	weekend	10	Male	37	140	1.5	Caucasian	Primary school	Yes	Extremely urbanised	96.7391304347826	11512	1807	NA	NA	NA	NA	NA	NA	NA	42	92	100	295	1098	1309	1153	792	1807	1784	1614	342	312	349	386	NA	NA	67	122	71	146	87	80	90	82	77.14285714
1533	5390296	14	Mon	school	10	Male	37	140	1.5	Caucasian	Primary school	Yes	Extremely urbanised	96.7391304347826	8549	1404	NA	NA	NA	NA	NA	NA	NA	311	1348	775	1226	140	1162	279	595	1404	901	39	10	28	203	NA	NA	NA	73	119	73	111	93	83	98	81.33333333	87.85714286
1534	5390296	15	Tue	school	10	Male	37	140	1.5	Caucasian	Primary school	Yes	Extremely urbanised	96.7391304347826	11137	3062	NA	NA	NA	NA	NA	NA	NA	469	885	149	1430	131	895	697	89	519	276	348	1624	3062	388	175	NA	NA	77	123	82	112	97	93	99	89.71428571	91.66666667
1535	5390296	16	Wed	school	10	Male	37	140	1.5	Caucasian	Primary school	Yes	Extremely urbanised	96.7391304347826	9806	2809	NA	NA	NA	NA	NA	NA	NA	349	2809	2793	1181	255	676	98	136	212	279	430	177	62	17	306	NA	NA	75	124	75	108	95	92	99	87.71428571	90
1536	5390296	17	Thu	school	10	Male	37	140	1.5	Caucasian	Primary school	Yes	Extremely urbanised	96.7391304347826	10572	2994	NA	NA	NA	NA	NA	NA	NA	6	1108	156	6	100	388	1054	1479	522	265	132	1533	2994	573	95	161	NA	77	138	70	109	88	84	89	85	82.66666667
1537	5390296	18	Fri	holiday	10	Male	37	140	1.5	Caucasian	Primary school	Yes	Extremely urbanised	96.7391304347826	11110	2877	NA	NA	NA	NA	NA	NA	NA	290	2877	202	586	829	455	1200	984	841	894	NA	319	761	388	172	31	260	69	116	NA	NA	92	83	96	86.66666667	88.28571429
1538	5390296	19	Sat	weekend	10	Male	37	140	1.5	Caucasian	Primary school	Yes	Extremely urbanised	96.7391304347826	11328	1888	56	NA	NA	NA	NA	NA	NA	NA	143	754	255	784	389	1602	1164	1888	1506	176	684	392	180	715	504	109	60	115	72	88	88	81	89	81.6	84.6
1539	5390296	20	Sun	weekend	10	Male	37	140	1.5	Caucasian	Primary school	Yes	Extremely urbanised	96.7391304347826	9794	2017	218	NA	NA	NA	NA	NA	NA	NA	NA	78	67	694	297	651	1083	985	2017	922	740	1156	195	131	194	301	73	127	73	113	89	81	91	82.66666667	80
1540	5390296	21	Mon	holiday	10	Male	37	140	1.5	Caucasian	Primary school	Yes	Extremely urbanised	96.7391304347826	9636	2454	16	NA	NA	NA	NA	NA	NA	NA	NA	44	48	656	243	910	2454	1153	1623	716	226	NA	267	259	266	755	62	117	71	113	86	80	88	80.42857143	77.66666667
1541	2605528	0	Mon	school	7	Female	25	125	0.5	Caucasian	Primary school	Yes	Extremely urbanised	95.6521739130435	3282	980	NA	NA	NA	NA	NA	NA	NA	NA	NA	NA	NA	NA	NA	NA	NA	980	29	264	924	821	238	NA	NA	NA	69	121	63	109	90	NA	95	NA	NA
1542	2605528	1	Tue	school	7	Female	25	125	0.5	Caucasian	Primary school	Yes	Extremely urbanised	95.6521739130435	8730	1809	NA	NA	NA	NA	NA	NA	NA	481	581	462	227	1056	1809	129	283	812	448	965	698	351	350	78	NA	NA	64	123	63	100	90	78	97	71.28571429	81.83333333
1543	2605528	2	Wed	school	7	Female	25	125	0.5	Caucasian	Primary school	Yes	Extremely urbanised	95.6521739130435	9670	2596	NA	NA	NA	NA	NA	NA	NA	425	753	434	1076	399	470	301	840	760	2596	469	101	342	287	417	NA	NA	66	111	62	106	90	74	97	69.5	71
1544	2605528	3	Thu	school	7	Female	25	125	0.5	Caucasian	Primary school	Yes	Extremely urbanised	95.6521739130435	8580	1847	NA	NA	NA	NA	NA	NA	NA	320	887	1039	708	739	1847	241	506	791	521	114	106	240	514	NA	NA	NA	66	121	62	92	87	74	94	74.85714286	75.33333333
1545	2605528	4	Fri	school	7	Female	25	125	0.5	Caucasian	Primary school	Yes	Extremely urbanised	95.6521739130435	10836	2366	NA	NA	NA	NA	NA	NA	NA	384	459	38	898	556	1392	224	1347	2366	501	1183	363	217	569	189	NA	NA	69	120	57	111	90	73	98	69.42857143	79.33333333
1546	2605528	5	Sat	weekend	7	Female	25	125	0.5	Caucasian	Primary school	Yes	Extremely urbanised	95.6521739130435	13206	2870	NA	NA	NA	NA	NA	NA	98	503	2188	2870	540	274	136	315	692	2090	1497	281	78	513	723	149	168	NA	68	121	68	108	90	76	96	71.83333333	73.85714286
1547	2605528	6	Sun	weekend	7	Female	25	125	0.5	Caucasian	Primary school	Yes	Extremely urbanised	95.6521739130435	3440	2643	NA	NA	NA	NA	NA	NA	NA	NA	66	392	2643	261	NA	NA	NA	NA	NA	NA	NA	NA	NA	78	NA	NA	70	124	62	99	86	77	97	80	78.71428571
1548	2605528	7	Mon	school	7	Female	25	125	0.5	Caucasian	Primary school	Yes	Extremely urbanised	95.6521739130435	11543	2486	NA	NA	NA	NA	NA	NA	NA	454	725	149	2486	1595	1279	113	529	712	818	643	1357	300	333	21	NA	NA	66	120	56	97	91	74	99	74.66666667	74.57142857
1549	2605528	8	Tue	school	7	Female	25	125	0.5	Caucasian	Primary school	Yes	Extremely urbanised	95.6521739130435	7705	1877	NA	NA	NA	NA	NA	NA	NA	378	558	418	334	1231	1877	487	416	1108	459	236	102	101	NA	NA	NA	NA	60	116	56	106	85	73	91	71.16666667	67.14285714
1550	2605528	9	Wed	school	7	Female	25	125	0.5	Caucasian	Primary school	Yes	Extremely urbanised	95.6521739130435	7908	1224	NA	NA	NA	NA	NA	NA	65	403	216	307	1210	460	516	287	1224	1145	479	683	297	136	434	24	NA	NA	66	118	58	120	88	73	95	79	69.83333333
1551	2605528	10	Thu	school	7	Female	25	125	0.5	Caucasian	Primary school	Yes	Extremely urbanised	95.6521739130435	9605	1546	NA	NA	NA	NA	NA	NA	NA	465	517	1000	729	208	1546	357	444	1497	525	408	248	327	998	254	NA	NA	62	120	57	82	87	70	94	69	68.5
1552	2605528	11	Fri	school	7	Female	25	125	0.5	Caucasian	Primary school	Yes	Extremely urbanised	95.6521739130435	12544	1845	NA	NA	NA	NA	NA	NA	NA	297	1190	1845	802	1428	1699	212	617	881	283	241	765	1216	276	652	98	NA	69	119	61	92	90	71	98	73.8	66.75
1553	2605528	12	Sat	weekend	7	Female	25	125	0.5	Caucasian	Primary school	Yes	Extremely urbanised	95.6521739130435	9497	2265	NA	NA	NA	NA	NA	NA	NA	195	294	164	14	739	1263	1130	2078	2265	15	83	314	108	255	452	45	NA	64	109	60	90	84	72	90	72.28571429	74
1554	2605528	13	Sun	weekend	7	Female	25	125	0.5	Caucasian	Primary school	Yes	Extremely urbanised	95.6521739130435	13291	2584	NA	NA	NA	NA	NA	NA	NA	NA	111	604	2584	1163	1192	1379	1081	1408	2004	963	420	265	74	43	NA	NA	63	122	62	94	88	72	95	69.83333333	71.57142857
1555	2605528	14	Mon	school	7	Female	25	125	0.5	Caucasian	Primary school	Yes	Extremely urbanised	95.6521739130435	8480	1326	NA	NA	NA	NA	NA	NA	NA	366	521	173	1308	416	1326	259	430	814	827	382	1101	305	225	NA	NA	NA	69	114	65	102	87	77	93	78.33333333	76.28571429
1556	2605528	15	Tue	school	7	Female	25	125	0.5	Caucasian	Primary school	Yes	Extremely urbanised	95.6521739130435	9050	1784	NA	NA	NA	NA	NA	NA	NA	378	535	61	1056	931	1784	738	239	626	1212	654	687	39	29	73	NA	NA	80	124	61	109	91	79	97	76.85714286	78.66666667
1557	2605528	16	Wed	school	7	Female	25	125	0.5	Caucasian	Primary school	Yes	Extremely urbanised	95.6521739130435	14784	3181	NA	NA	NA	NA	NA	NA	NA	213	584	1578	1594	1128	759	1180	712	880	3181	2114	246	69	58	480	NA	NA	80	143	63	98	94	76	102	75	81
1558	2605528	17	Thu	school	7	Female	25	125	0.5	Caucasian	Primary school	Yes	Extremely urbanised	95.6521739130435	7326	1249	NA	NA	NA	NA	NA	NA	NA	NA	1071	138	54	614	358	1101	1249	366	86	29	83	1100	568	32	268	209	66	109	57	99	85	74	88	72.16666667	76.71428571
1559	2605528	18	Fri	holiday	7	Female	25	125	0.5	Caucasian	Primary school	Yes	Extremely urbanised	95.6521739130435	12550	2008	NA	NA	NA	NA	NA	NA	NA	10	245	158	941	1526	1007	1515	948	2008	1526	82	388	868	650	582	6	NA	62	121	55	98	89	70	97	75.28571429	74.66666667
1560	2605528	19	Sat	weekend	7	Female	25	125	0.5	Caucasian	Primary school	Yes	Extremely urbanised	95.6521739130435	6875	1263	NA	NA	NA	NA	NA	NA	NA	NA	22	479	172	518	634	1263	1022	NA	NA	NA	527	294	521	777	483	135	66	127	NA	NA	90	77	95	85.33333333	80.14285714
1561	2605528	20	Sun	weekend	7	Female	25	125	0.5	Caucasian	Primary school	Yes	Extremely urbanised	95.6521739130435	10650	1858	90	NA	NA	NA	NA	NA	NA	NA	NA	NA	119	565	463	482	1048	1240	1858	767	724	1246	1407	370	208	NA	70	130	66	105	93	82	97	87.8	89.2
1562	2605528	21	Mon	holiday	7	Female	25	125	0.5	Caucasian	Primary school	Yes	Extremely urbanised	95.6521739130435	NA	NA	NA	NA	NA	NA	NA	NA	NA	NA	NA	NA	NA	NA	NA	NA	NA	NA	NA	NA	NA	NA	NA	NA	NA	NA	NA	NA	NA	NA	NA	NA	NA	NA	NA
1563	4184880	0	Tue	school	10	Male	41	147	1.5	Caucasian	Primary school	Yes	Extremely urbanised	75	6324	2489	NA	NA	NA	NA	NA	NA	NA	NA	NA	NA	17	10	NA	NA	648	1642	530	802	2489	53	120	13	NA	NA	57	120	48	114	79	NA	86	NA	NA
1564	4184880	1	Wed	school	10	Male	41	147	1.5	Caucasian	Primary school	Yes	Extremely urbanised	75	14369	2926	NA	NA	NA	NA	NA	NA	NA	69	441	114	710	277	793	128	1856	2459	387	2926	2021	367	1646	169	6	NA	53	124	51	133	78	56	88	56.42857143	58
1565	4184880	2	Thu	school	10	Male	41	147	1.5	Caucasian	Primary school	Yes	Extremely urbanised	75	7824	2185	NA	NA	NA	NA	NA	NA	NA	53	841	270	558	810	518	98	172	503	183	692	2185	505	436	NA	NA	NA	56	108	51	91	76	59	83	58.66666667	59.83333333
1566	4184880	3	Fri	school	10	Male	41	147	1.5	Caucasian	Primary school	Yes	Extremely urbanised	75	15766	2814	NA	NA	NA	NA	NA	NA	NA	38	470	126	756	1316	2767	2814	2626	732	275	2418	1165	68	161	NA	NA	NA	54	115	49	95	77	58	85	56.66666667	60.14285714
1567	4184880	4	Sat	weekend	10	Male	41	147	1.5	Caucasian	Primary school	Yes	Extremely urbanised	75	9385	2084	NA	NA	NA	NA	NA	NA	NA	62	65	390	261	1011	1674	262	2084	1276	452	97	77	280	353	1008	NA	NA	51	105	52	120	73	57	79	59.16666667	59.42857143
1568	4184880	5	Sun	weekend	10	Male	41	147	1.5	Caucasian	Primary school	Yes	Extremely urbanised	75	15450	2627	NA	NA	NA	NA	NA	NA	NA	NA	29	91	647	2467	2627	2025	564	2501	1659	523	231	1194	854	14	NA	NA	55	131	50	80	81	58	90	55.66666667	57.85714286
1569	4184880	6	Mon	school	10	Male	41	147	1.5	Caucasian	Primary school	Yes	Extremely urbanised	75	13700	3370	NA	NA	NA	NA	NA	NA	50	26	907	1337	1020	89	2459	101	288	384	264	2999	3370	302	98	6	NA	NA	55	137	53	114	83	60	94	60.14285714	68.83333333
1570	4184880	7	Tue	school	10	Male	41	147	1.5	Caucasian	Primary school	Yes	Extremely urbanised	75	11649	2166	NA	NA	NA	NA	NA	NA	NA	148	597	38	1772	83	2153	951	67	560	115	1655	1308	2166	36	NA	NA	NA	55	123	51	105	77	60	85	63.66666667	60
1571	4184880	8	Wed	school	10	Male	41	147	1.5	Caucasian	Primary school	Yes	Extremely urbanised	75	14551	2920	NA	NA	NA	NA	NA	NA	NA	190	2920	2879	1175	471	681	74	1831	1827	969	744	83	NA	513	194	NA	NA	55	132	55	129	83	60	94	59.57142857	59
1572	4184880	9	Thu	school	10	Male	41	147	1.5	Caucasian	Primary school	Yes	Extremely urbanised	75	7112	2102	NA	NA	NA	NA	NA	NA	NA	56	19	150	327	149	627	551	2102	434	465	298	1165	51	306	290	109	NA	56	124	53	105	77	63	85	67.33333333	59.14285714
1573	4184880	10	Fri	holiday	10	Male	41	147	1.5	Caucasian	Primary school	Yes	Extremely urbanised	75	7753	2757	NA	NA	NA	NA	NA	NA	46	44	556	2757	944	488	757	89	NA	593	82	969	68	NA	NA	330	NA	NA	56	119	49	88	78	61	89	62	57.5
1574	4184880	11	Sat	weekend	10	Male	41	147	1.5	Caucasian	Primary school	Yes	Extremely urbanised	75	10070	2788	NA	NA	7	NA	NA	NA	NA	61	54	246	2788	1268	515	NA	303	817	115	1125	272	1329	766	146	194	NA	54	116	48	121	79	60	89	61.14285714	65.25
1575	4184880	12	Sun	weekend	10	Male	41	147	1.5	Caucasian	Primary school	Yes	Extremely urbanised	75	4834	1073	NA	NA	NA	NA	NA	NA	NA	7	95	406	1073	666	837	8	412	127	186	NA	279	211	331	165	31	NA	53	106	49	93	74	58	81	59.83333333	55.14285714
1576	4184880	13	Mon	holiday	10	Male	41	147	1.5	Caucasian	Primary school	Yes	Extremely urbanised	75	9818	2406	NA	NA	NA	NA	NA	NA	NA	NA	521	2406	248	NA	923	515	382	31	451	808	585	1392	1419	137	NA	NA	54	116	53	111	76	58	82	NA	NA
1577	4184880	14	Tue	school	10	Male	41	147	1.5	Caucasian	Primary school	Yes	Extremely urbanised	75	9716	2894	NA	NA	NA	NA	NA	NA	NA	58	NA	391	445	875	NA	652	564	89	912	366	78	1420	2894	936	15	NA	54	106	50	84	76	58	84	55.85714286	58.5
1578	4184880	15	Wed	school	10	Male	41	147	1.5	Caucasian	Primary school	Yes	Extremely urbanised	75	10610	2185	NA	NA	NA	NA	NA	NA	117	31	26	23	33	943	1200	1795	541	1303	1031	359	137	2185	699	76	64	NA	56	124	51	107	77	59	85	64.16666667	60.42857143
1579	4184880	16	Thu	school	10	Male	41	147	1.5	Caucasian	Primary school	Yes	Extremely urbanised	75	6847	2392	NA	NA	NA	NA	NA	NA	NA	NA	39	14	285	579	743	212	774	57	32	563	891	2392	46	220	NA	NA	55	112	48	116	76	58	85	56.57142857	57.66666667
1580	4184880	17	Fri	school	10	Male	41	147	1.5	Caucasian	Primary school	Yes	Extremely urbanised	75	15956	2660	NA	NA	NA	NA	NA	NA	NA	NA	95	274	776	2660	1612	360	1536	2507	2255	955	372	1430	469	211	309	111	52	116	52	92	78	62	86	52.42857143	51.83333333
1581	4184880	18	Sat	holiday	10	Male	41	147	1.5	Caucasian	Primary school	Yes	Extremely urbanised	75	14723	2402	NA	NA	NA	NA	NA	NA	NA	177	885	804	977	1626	1391	1137	1919	459	740	523	78	9	2402	1236	253	NA	55	120	52	149	79	59	87	60	58
1582	4184880	19	Sun	holiday	10	Male	41	147	1.5	Caucasian	Primary school	Yes	Extremely urbanised	75	14206	4324	NA	NA	NA	NA	NA	NA	NA	NA	44	116	289	504	4324	802	742	850	1373	21	336	157	569	3074	953	NA	53	118	50	98	78	63	84	64	56.16666667
1583	4184880	20	Mon	holiday	10	Male	41	147	1.5	Caucasian	Primary school	Yes	Extremely urbanised	75	17752	3618	NA	NA	NA	NA	NA	NA	NA	NA	86	95	525	2539	2638	1458	723	1876	1239	39	151	1431	3618	1040	198	NA	53	130	49	93	79	57	88	62.85714286	56.66666667
1584	4184880	21	Tue	holiday	10	Male	41	147	1.5	Caucasian	Primary school	Yes	Extremely urbanised	75	19085	3495	NA	NA	NA	NA	NA	NA	NA	NA	83	67	430	684	3477	435	2435	3495	1217	40	495	3266	2506	68	352	NA	52	127	NA	NA	80	55	90	54.66666667	56.42857143
1585	5183626	0	Wed	school	9	Male	38	151	0.6	Caucasian	Secondary school	Yes	Extremely urbanised	84.7826086956522	6106	2589	NA	NA	NA	NA	NA	NA	NA	NA	NA	NA	NA	NA	NA	644	1702	148	600	2589	227	116	80	NA	NA	NA	76	118	68	122	97	NA	99	NA	NA
1586	5183626	1	Thu	school	9	Male	38	151	0.6	Caucasian	Secondary school	Yes	Extremely urbanised	84.7826086956522	6143	1142	NA	NA	NA	NA	NA	NA	57	476	448	223	1010	272	1142	165	235	560	168	626	511	136	114	NA	NA	NA	71	119	67	123	89	81	94	84.5	81
1587	5183626	2	Fri	school	9	Male	38	151	0.6	Caucasian	Secondary school	Yes	Extremely urbanised	84.7826086956522	14945	2638	NA	NA	NA	NA	NA	NA	65	467	1528	788	2440	2638	906	676	881	697	403	1943	272	1105	109	NA	NA	NA	69	124	65	106	90	80	95	86.28571429	82.25
1588	5183626	3	Sat	weekend	9	Male	38	151	0.6	Caucasian	Secondary school	Yes	Extremely urbanised	84.7826086956522	11135	3550	NA	NA	NA	NA	NA	NA	27	21	360	996	530	3550	1299	257	1214	1258	312	265	249	240	203	343	NA	NA	67	124	65	164	90	76	96	74.71428571	78
1589	5183626	4	Sun	weekend	9	Male	38	151	0.6	Caucasian	Secondary school	Yes	Extremely urbanised	84.7826086956522	5752	1732	NA	NA	NA	NA	NA	NA	NA	19	136	413	474	703	514	675	436	134	1732	153	245	42	76	NA	NA	NA	64	109	62	102	85	79	88	82.5	80.5
1590	5183626	5	Mon	school	9	Male	38	151	0.6	Caucasian	Secondary school	Yes	Extremely urbanised	84.7826086956522	11400	2613	NA	NA	NA	NA	NA	NA	19	751	638	278	1510	483	2021	24	91	1084	1214	2613	219	222	233	NA	NA	NA	64	116	69	121	88	69	95	74.33333333	67.66666667
1591	5183626	6	Tue	school	9	Male	38	151	0.6	Caucasian	Secondary school	Yes	Extremely urbanised	84.7826086956522	11263	2646	NA	NA	NA	NA	NA	NA	NA	376	669	74	1247	130	1549	174	151	1223	2646	2051	202	559	205	NA	NA	NA	70	119	68	117	90	75	96	73	75
1592	5183626	7	Wed	school	9	Male	38	151	0.6	Caucasian	Secondary school	Yes	Extremely urbanised	84.7826086956522	15674	3021	NA	NA	NA	NA	NA	34	37	95	2878	3021	1101	205	535	1335	273	1562	582	2703	665	161	327	160	NA	NA	68	118	61	95	90	79	94	75	80.8
1593	5183626	8	Thu	school	9	Male	38	151	0.6	Caucasian	Secondary school	Yes	Extremely urbanised	84.7826086956522	14398	2441	NA	NA	NA	NA	NA	NA	37	163	245	348	286	375	254	427	2212	2441	1805	675	1942	858	2033	192	92	NA	72	114	72	97	90	76	94	78.85714286	76.5
1594	5183626	9	Fri	holiday	9	Male	38	151	0.6	Caucasian	Secondary school	Yes	Extremely urbanised	84.7826086956522	10917	1959	NA	NA	NA	NA	NA	NA	NA	46	125	273	80	404	1959	1287	361	1023	862	1878	841	1385	263	109	NA	NA	72	116	66	109	89	82	94	89.14285714	82.83333333
1595	5183626	10	Sat	weekend	9	Male	38	151	0.6	Caucasian	Secondary school	Yes	Extremely urbanised	84.7826086956522	8879	2239	NA	NA	NA	NA	NA	NA	NA	41	94	789	1444	2239	265	401	587	333	59	1969	357	151	50	100	NA	NA	70	113	67	104	88	75	92	79.28571429	75
1596	5183626	11	Sun	weekend	9	Male	38	151	0.6	Caucasian	Secondary school	Yes	Extremely urbanised	84.7826086956522	14363	2866	NA	NA	NA	NA	NA	NA	12	107	30	27	257	2866	1101	1774	467	1095	560	2265	1350	173	1876	304	53	NA	68	120	63	104	89	77	95	86.16666667	72.42857143
1597	5183626	12	Mon	holiday	9	Male	38	151	0.6	Caucasian	Secondary school	Yes	Extremely urbanised	84.7826086956522	9407	2712	NA	NA	NA	NA	NA	NA	NA	34	81	59	363	216	649	786	431	409	341	772	411	1021	2712	1101	NA	NA	68	120	70	93	88	76	94	80.66666667	79
1598	5183626	13	Tue	school	9	Male	38	151	0.6	Caucasian	Secondary school	Yes	Extremely urbanised	84.7826086956522	7047	1273	NA	NA	NA	NA	NA	NA	169	8	65	171	628	38	314	17	281	625	1137	924	1273	957	343	88	NA	NA	73	114	64	98	88	79	92	80	78.2
1599	5183626	14	Wed	school	9	Male	38	151	0.6	Caucasian	Secondary school	Yes	Extremely urbanised	84.7826086956522	17245	2638	NA	NA	NA	NA	NA	NA	35	40	186	642	502	1846	2540	1857	2638	1352	478	1249	551	1279	1890	154	NA	NA	68	123	64	123	90	77	96	85	76.57142857
1600	5183626	15	Thu	school	9	Male	38	151	0.6	Caucasian	Secondary school	Yes	Extremely urbanised	84.7826086956522	7724	2316	NA	NA	NA	NA	NA	NA	50	34	112	347	169	479	145	348	1506	529	6	1128	2316	339	35	181	NA	NA	72	108	NA	NA	88	77	92	79.33333333	80.28571429
1601	5183626	16	Fri	school	9	Male	38	151	0.6	Caucasian	Secondary school	Yes	Extremely urbanised	84.7826086956522	6274	1281	NA	NA	NA	NA	NA	NA	NA	61	82	267	117	413	133	288	608	1281	341	665	302	927	604	160	NA	NA	71	113	69	113	89	78	94	80.14285714	77.16666667
1602	5183626	17	Sat	holiday	9	Male	38	151	0.6	Caucasian	Secondary school	Yes	Extremely urbanised	84.7826086956522	14683	2244	NA	NA	NA	NA	NA	NA	NA	196	826	892	1238	1319	1893	2244	665	196	1798	1531	728	605	145	373	NA	NA	72	124	53	125	91	76	98	74	75.16666667
1603	5183626	18	Sun	holiday	9	Male	38	151	0.6	Caucasian	Secondary school	Yes	Extremely urbanised	84.7826086956522	9142	1326	NA	NA	NA	NA	NA	NA	NA	25	50	215	620	1085	548	675	692	791	1326	1290	1002	535	264	NA	NA	NA	70	111	62	92	88	77	92	78.28571429	79.6
1604	5183626	19	Mon	holiday	9	Male	38	151	0.6	Caucasian	Secondary school	Yes	Extremely urbanised	84.7826086956522	9403	1235	NA	NA	NA	NA	NA	NA	21	56	207	535	610	629	486	1235	621	856	1108	985	503	734	748	69	NA	NA	66	123	64	94	87	74	94	74.83333333	76
1605	5183626	20	Tue	holiday	9	Male	38	151	0.6	Caucasian	Secondary school	Yes	Extremely urbanised	84.7826086956522	11582	2438	NA	NA	NA	NA	NA	NA	7	86	235	944	558	941	575	823	1676	2438	351	274	503	1369	385	87	202	45	71	114	58	93	92	76	97	72.66666667	75.66666667
1606	5183626	21	Wed	holiday	9	Male	38	151	0.6	Caucasian	Secondary school	Yes	Extremely urbanised	84.7826086956522	0	NA	NA	NA	NA	NA	NA	NA	NA	NA	NA	NA	NA	NA	NA	NA	NA	NA	NA	NA	NA	NA	NA	NA	NA	NA	64	88	NA	NA	75	77	72	86.83333333	81.57142857
1607	3564197	0	Wed	school	11	Female	41	160	-0.4	Caucasian	Primary school	Yes	Extremely urbanised	90.2173913043478	7512	1925	NA	NA	NA	NA	NA	NA	NA	NA	NA	NA	NA	NA	NA	682	1724	61	1186	1925	1383	296	187	37	NA	NA	65	115	52	80	83	NA	87	NA	NA
1608	3564197	1	Thu	school	11	Female	41	160	-0.4	Caucasian	Primary school	Yes	Extremely urbanised	90.2173913043478	4513	938	NA	NA	NA	NA	NA	NA	6	302	553	63	723	235	938	21	144	384	155	314	304	134	216	21	NA	NA	61	103	55	117	79	67	85	65.16666667	66.57142857
1609	3564197	2	Fri	school	11	Female	41	160	-0.4	Caucasian	Primary school	Yes	Extremely urbanised	90.2173913043478	9193	1954	NA	NA	NA	NA	NA	NA	NA	440	1954	1160	1794	116	587	50	496	293	291	527	206	540	506	218	NA	NA	62	123	57	109	87	70	94	70.8	65
1610	3564197	3	Sat	weekend	11	Female	41	160	-0.4	Caucasian	Primary school	Yes	Extremely urbanised	90.2173913043478	7210	1244	NA	NA	NA	NA	NA	NA	NA	120	115	543	744	330	936	863	1244	833	326	268	168	173	92	370	NA	NA	65	133	65	99	87	73	94	72	71
1611	3564197	4	Sun	weekend	11	Female	41	160	-0.4	Caucasian	Primary school	Yes	Extremely urbanised	90.2173913043478	3254	644	NA	NA	NA	NA	NA	NA	NA	6	267	125	372	290	262	644	203	222	222	31	436	NA	168	NA	NA	NA	68	116	59	89	82	75	85	74	76.71428571
1612	3564197	5	Mon	school	11	Female	41	160	-0.4	Caucasian	Primary school	Yes	Extremely urbanised	90.2173913043478	8641	2374	NA	NA	NA	NA	NA	NA	NA	502	390	33	432	165	609	177	780	573	957	2374	951	263	435	NA	NA	NA	62	112	55	112	83	73	88	69.71428571	73.33333333
1613	3564197	6	Tue	school	11	Female	41	160	-0.4	Caucasian	Primary school	Yes	Extremely urbanised	90.2173913043478	3982	1077	NA	NA	NA	NA	NA	NA	NA	379	300	9	639	25	561	115	1077	292	19	53	176	127	202	8	NA	NA	60	122	56	150	83	73	89	66.33333333	74.6
1614	3564197	7	Wed	school	11	Female	41	160	-0.4	Caucasian	Primary school	Yes	Extremely urbanised	90.2173913043478	5711	1022	NA	NA	NA	NA	NA	NA	NA	383	393	23	1022	166	523	346	876	337	438	150	229	149	291	358	27	NA	62	117	62	94	84	67	91	67.83333333	66.16666667
1615	3564197	8	Thu	school	11	Female	41	160	-0.4	Caucasian	Primary school	Yes	Extremely urbanised	90.2173913043478	9096	2084	NA	NA	NA	NA	NA	NA	NA	65	102	212	452	252	389	420	963	1386	2084	1109	220	347	551	131	182	231	63	117	61	93	84	76	86	77.33333333	74.42857143
1616	3564197	9	Fri	holiday	11	Female	41	160	-0.4	Caucasian	Primary school	Yes	Extremely urbanised	90.2173913043478	7209	1187	NA	NA	NA	NA	NA	NA	NA	21	129	302	506	318	749	301	645	1187	927	1147	217	349	157	216	15	NA	63	118	67	100	83	73	87	75.5	72.57142857
1617	3564197	10	Sat	weekend	11	Female	41	160	-0.4	Caucasian	Primary school	Yes	Extremely urbanised	90.2173913043478	3957	776	NA	NA	NA	NA	NA	NA	NA	NA	178	285	89	83	48	195	321	72	519	776	311	466	529	60	25	NA	65	122	62	112	85	80	86	82.71428571	83.16666667
1618	3564197	11	Sun	weekend	11	Female	41	160	-0.4	Caucasian	Primary school	Yes	Extremely urbanised	90.2173913043478	6056	1104	NA	NA	NA	NA	NA	NA	NA	94	47	54	347	532	237	455	364	513	345	234	951	219	1104	455	97	NA	62	118	66	105	86	79	89	77.66666667	83
1619	3564197	12	Mon	holiday	11	Female	41	160	-0.4	Caucasian	Primary school	Yes	Extremely urbanised	90.2173913043478	4771	1228	NA	NA	NA	NA	NA	NA	NA	35	85	188	97	118	403	666	354	151	259	715	61	249	1228	42	120	NA	67	136	65	106	90	73	96	75.83333333	73.85714286
1620	3564197	13	Tue	school	11	Female	41	160	-0.4	Caucasian	Primary school	Yes	Extremely urbanised	90.2173913043478	3557	674	NA	NA	NA	NA	NA	NA	NA	NA	52	167	241	21	51	NA	123	674	344	593	280	607	62	342	NA	NA	67	109	65	109	85	78	89	86.5	75.14285714
1621	3564197	14	Wed	school	11	Female	41	160	-0.4	Caucasian	Primary school	Yes	Extremely urbanised	90.2173913043478	9755	1928	NA	NA	NA	NA	NA	NA	NA	52	71	615	338	1928	685	970	1823	717	117	45	73	155	1625	320	221	NA	69	129	61	105	87	78	93	79.42857143	74
1622	3564197	15	Thu	school	11	Female	41	160	-0.4	Caucasian	Primary school	Yes	Extremely urbanised	90.2173913043478	2191	458	NA	NA	NA	NA	NA	NA	NA	80	98	166	81	235	6	91	155	343	126	14	458	148	76	114	NA	NA	63	104	52	109	76	74	78	75	70.5
1623	3564197	16	Fri	school	11	Female	41	160	-0.4	Caucasian	Primary school	Yes	Extremely urbanised	90.2173913043478	3163	661	NA	NA	NA	NA	NA	NA	NA	NA	46	172	661	37	48	133	179	147	300	241	203	471	242	121	162	NA	57	110	57	112	78	66	82	66.57142857	62.66666667
1624	3564197	17	Sat	holiday	11	Female	41	160	-0.4	Caucasian	Primary school	Yes	Extremely urbanised	90.2173913043478	8831	1832	NA	NA	NA	NA	NA	NA	NA	304	447	502	203	175	1832	1359	562	109	1011	1173	387	159	198	308	89	NA	60	120	52	110	84	66	91	64.16666667	70.42857143
1625	3564197	18	Sun	holiday	11	Female	41	160	-0.4	Caucasian	Primary school	Yes	Extremely urbanised	90.2173913043478	4019	1161	NA	NA	NA	NA	NA	NA	NA	NA	115	80	199	71	348	174	298	432	1161	187	226	111	347	209	NA	NA	61	111	61	116	80	73	84	68.4	72.66666667
1626	3564197	19	Mon	holiday	11	Female	41	160	-0.4	Caucasian	Primary school	Yes	Extremely urbanised	90.2173913043478	4886	1054	NA	NA	NA	NA	NA	NA	NA	NA	204	217	36	127	318	354	109	716	1054	830	39	253	163	305	74	NA	63	124	58	97	82	72	87	75.4	72
1627	3564197	20	Tue	holiday	11	Female	41	160	-0.4	Caucasian	Primary school	Yes	Extremely urbanised	90.2173913043478	7254	1318	NA	NA	NA	NA	NA	NA	NA	33	120	561	432	410	351	480	753	1318	396	170	419	876	241	264	338	92	62	112	62	102	83	69	88	62.57142857	69.83333333
1628	3564197	21	Wed	holiday	11	Female	41	160	-0.4	Caucasian	Primary school	Yes	Extremely urbanised	90.2173913043478	4808	1918	NA	NA	NA	NA	NA	NA	NA	17	240	480	86	64	142	84	1918	1111	78	16	191	133	232	NA	NA	NA	62	124	NA	NA	86	73	91	70	83.85714286
1629	4229468	0	Mon	holiday	10	Female	35	143	0.4	Caucasian	Primary school	Yes	Extremely urbanised	83.695652173913	871	610	NA	NA	NA	NA	NA	NA	NA	NA	NA	NA	8	NA	106	NA	NA	NA	73	NA	NA	36	610	24	14	NA	71	121	57	113	89	NA	93	NA	NA
1630	4229468	1	Tue	holiday	10	Female	35	143	0.4	Caucasian	Primary school	Yes	Extremely urbanised	83.695652173913	7046	1134	NA	NA	NA	NA	NA	NA	NA	NA	87	147	760	756	643	606	242	314	1134	749	363	940	211	60	NA	NA	67	113	58	110	87	79	91	82.2	78.42857143
1631	4229468	2	Wed	holiday	10	Female	35	143	0.4	Caucasian	Primary school	Yes	Extremely urbanised	83.695652173913	7039	1449	NA	NA	NA	NA	NA	NA	NA	NA	271	1361	1047	88	1449	15	NA	NA	624	745	634	240	474	60	NA	NA	61	133	57	163	85	68	93	65.5	70
1632	4229468	3	Thu	holiday	10	Female	35	143	0.4	Caucasian	Primary school	Yes	Extremely urbanised	83.695652173913	7035	2004	NA	NA	NA	NA	NA	NA	NA	NA	136	286	978	718	421	389	NA	198	349	845	2004	505	89	88	6	23	71	135	NA	NA	85	76	89	73.71428571	71.4
1633	4229468	4	Fri	holiday	10	Female	35	143	0.4	Caucasian	Primary school	Yes	Extremely urbanised	83.695652173913	6551	1871	NA	NA	NA	NA	NA	NA	NA	NA	36	128	178	1871	827	65	961	675	547	618	455	96	73	14	NA	NA	65	114	58	104	84	78	86	86.83333333	85.42857143
1634	4229468	5	Sat	holiday	10	Female	35	143	0.4	Caucasian	Primary school	Yes	Extremely urbanised	83.695652173913	8005	1371	NA	NA	NA	NA	NA	NA	NA	NA	262	315	314	1371	739	1027	1164	688	703	130	393	457	70	364	NA	NA	62	111	60	114	86	74	90	72	74.14285714
1635	4229468	6	Sun	holiday	10	Female	35	143	0.4	Caucasian	Primary school	Yes	Extremely urbanised	83.695652173913	4154	758	NA	NA	NA	NA	NA	NA	NA	NA	242	222	758	252	225	624	278	271	97	455	86	NA	103	NA	NA	NA	61	108	55	113	83	78	86	81.2	83.66666667
1636	4229468	7	Mon	school	10	Female	35	143	0.4	Caucasian	Primary school	Yes	Extremely urbanised	83.695652173913	10643	2154	NA	NA	NA	NA	NA	NA	NA	361	995	468	1007	803	874	75	295	1379	553	761	2154	781	69	25	NA	NA	65	124	53	96	87	75	94	71.33333333	74.14285714
1637	4229468	8	Tue	school	10	Female	35	143	0.4	Caucasian	Primary school	Yes	Extremely urbanised	83.695652173913	5594	1125	NA	NA	NA	NA	NA	NA	NA	222	1125	38	708	42	632	27	324	1034	249	581	455	29	75	53	NA	NA	62	115	55	102	82	76	87	76.5	67.85714286
1638	4229468	9	Wed	school	10	Female	35	143	0.4	Caucasian	Primary school	Yes	Extremely urbanised	83.695652173913	6534	1170	NA	NA	NA	NA	NA	NA	NA	218	978	36	832	45	1170	269	681	808	339	336	81	603	52	40	NA	NA	62	118	56	109	86	74	91	75.75	75
1639	4229468	10	Thu	school	10	Female	35	143	0.4	Caucasian	Primary school	Yes	Extremely urbanised	83.695652173913	6593	1190	NA	NA	NA	NA	NA	NA	NA	367	652	212	650	191	1190	31	401	617	148	424	1136	459	6	NA	NA	NA	65	125	59	101	89	71	97	73	70.8
1640	4229468	11	Fri	school	10	Female	35	143	0.4	Caucasian	Primary school	Yes	Extremely urbanised	83.695652173913	9505	1841	NA	NA	NA	NA	NA	NA	15	465	1025	51	709	49	1176	1841	1635	813	366	10	98	290	NA	116	259	587	62	123	68	125	86	73	91	73.5	70.8
1641	4229468	12	Sat	weekend	10	Female	35	143	0.4	Caucasian	Primary school	Yes	Extremely urbanised	83.695652173913	4953	1113	NA	NA	NA	NA	NA	NA	67	NA	54	109	195	394	885	795	1113	236	21	53	189	45	232	149	395	NA	65	122	57	105	87	83	89	86.83333333	77
1642	4229468	13	Sun	weekend	10	Female	35	143	0.4	Caucasian	Primary school	Yes	Extremely urbanised	83.695652173913	6049	1377	NA	NA	NA	NA	NA	NA	NA	11	84	190	83	211	222	499	560	1377	382	608	1198	503	121	NA	NA	NA	62	129	51	104	83	76	87	77.16666667	80.16666667
1643	4229468	14	Mon	school	10	Female	35	143	0.4	Caucasian	Primary school	Yes	Extremely urbanised	83.695652173913	10781	2232	NA	NA	NA	NA	NA	NA	NA	482	949	275	798	743	869	112	476	1407	578	860	2232	707	186	107	NA	NA	62	122	71	112	88	71	95	57	75.25
1644	4229468	15	Tue	school	10	Female	35	143	0.4	Caucasian	Primary school	Yes	Extremely urbanised	83.695652173913	7193	1268	NA	NA	NA	NA	NA	NA	NA	630	870	20	708	217	498	115	115	719	435	372	1268	1131	87	8	NA	NA	71	113	49	106	87	80	90	72.66666667	80
[truncated: 2,206 more rows]
[truncated: 61 more columns]
