# Supplementary material for: Towards remote monitoring in pediatric care and clinical trials—Tolerability, repeatability and reference values of candidate digital endpoints derived from physical activity, heart rate and sleep in healthy children
Source: PLoS One. 2021 Jan 7;16(1):e0244877. doi: 10.1371/journal.pone.0244877 (PMC7790377; doi:10.1371/journal.pone.0244877)
Supplement: S1 File — (R) [file pone.0244877.s012.R]

#################################################################################
############################ CODING BLOCK ########################################
##################################################################################
# Run-Time Environment:   R version 3.5,1
# Author:			            M.D. Kruizinga, CHDR/Juliana Children's Hospital
# Short title:			      Analysis of CHDR1817
# Version:			          Manuscript
##################################################################################
##################################################################################
##

## Clear workspace
rm (list = ls(all.names = TRUE))

### set library and load dataset
setwd("~/CHDR1817/")

library(readr)
library(ggplot2)
library(gdata)
library(dplyr)
library(RColorBrewer)
library(readxl)
library(ggpubr)
library(arsenal)
library(reshape2)
library(forcats)
library(ggeffects)
library(lme4)
library(lmerTest)
library(sjPlot)
library(sjmisc)
library(sjstats)
library(car)
library(splines)
library(emmeans)

### Load dataset
complete_dataset <- read_csv("~/CHDR1817/dataset_manuscript.csv", 
                             col_types = cols(steps00 = col_number(),SYSTOLIC_BLOOD_PRESSURE_MMHG = col_number(), DIASTOLIC_BLOOD_PRESSURE_MMHG = col_number(),
                                              fev1_percentage = col_number(), grade_fev1 = col_character(), grade_fvc = col_character(), fvc1_percentage = col_number(), fev1_ratio_percentage = col_number(), pef_best = col_number(),
                                              screentime = col_character(), WEIGHT_KG = col_number(), predicted_fvc_best = col_number(), 
                                              predicted_fev1_best= col_number(), predicted_fev1_ratio_best = col_number(), fvc_best = col_number(), fev1_best = col_number(), HEART_PULSE_BPM = col_number())) %>% dplyr::select(-X1)

## Data cleaning for model
complete_dataset <- complete_dataset[which(complete_dataset$DayNo != 0),] ## remove screening day
complete_dataset_model <- complete_dataset[which(complete_dataset$wear16H >= 50),] ## discard all days with wear time < 50%
complete_dataset_model$weekday2 <- as.factor(ifelse(complete_dataset_model$weekday == "Sun",1,0)) ## recode weekday sunday = 1
complete_dataset_model$urbanisation2 <- as.factor(ifelse(complete_dataset_model$urbanisation == "Extremely urbanised","High urbanisation","Low urbanisation")) # recode urbanisation

complete_dataset_model_noct <- complete_dataset[which(complete_dataset$wear05H >= 50),] ## discard all nights with wear time < 50% for analysis of nocturnal endpoints


##### 
#Order of analyses will follow the results section of the manuscript
#####

#### COMPLIANCE
compliance_all <- c(1:11) #placeholder

for(subject in unique(complete_dataset$SubjectNr)) {
  
  ## filter data for current subject
  ind_data <- complete_dataset[which(complete_dataset$SubjectNr == subject),]
  Age <- c(ind_data[1,5]) ## save Age for later
  
  ## calculate compliance for each subject
  # dataframe without screening day for compliance calculation
  ind_data_compliance <- ind_data[which(ind_data$DayNo != 0),] # discount first day
  ind_data_compliance$stepsTotalDaily <- ifelse(ind_data_compliance$wear16H < 50, 0,ind_data_compliance$stepsTotalDaily) # wear time < 50% = noncompliant
  ind_data_compliance$AVGHR_daily <- ifelse(ind_data_compliance$wear16H < 50, 0,ind_data_compliance$AVGHR_daily) # wear time < 50% = noncompliant
  
  ind_data_compliance_sleep <- ind_data_compliance[which(ind_data_compliance$DayNo != 21),] #discount first night and last night for sleep
  
  # daily assessment (amount of data > 0 divided by number of days. Day 0 filtered)
  compliance_steps <- sum(ind_data_compliance$stepsTotalDaily > 0,na.rm=TRUE) / nrow(ind_data_compliance)*100
  compliance_HR <- sum(ind_data_compliance$AVGHR_daily > 0, na.rm = TRUE) / nrow(ind_data_compliance)*100
  compliance_sleep <- sum(ind_data_compliance_sleep$lightSleepDuration > 0, na.rm = TRUE) / nrow(ind_data_compliance_sleep)*100
  compliance_bp <- sum(ind_data_compliance$SYSTOLIC_BLOOD_PRESSURE_MMHG > 0, na.rm = TRUE) / nrow(ind_data_compliance)*100
  compliance_questionnaire <- sum(ind_data_compliance$school_yes_no >= 0, na.rm = TRUE) / nrow(ind_data_compliance)*100
  
  compliance_weartime_16 <- mean(ind_data_compliance$wear16H)
  compliance_weartime_24 <- mean(ind_data_compliance$wear24H)
  
  # twice weekly assessment (+/- 1 day is considered compliant)
  # temperature
  compliance_temperature1 <- ifelse((ind_data$DayNo == 2 | ind_data$DayNo == 3 | ind_data$DayNo == 4) & ind_data$BODY_TEMPERATURE_DEG_C > 0, 1,0)
  compliance_temperature1 <- ifelse((1 %in% compliance_temperature1) == TRUE, 1,0)
  compliance_temperature2 <- ifelse((ind_data$DayNo == 6 | ind_data$DayNo == 7 | ind_data$DayNo == 8) & ind_data$BODY_TEMPERATURE_DEG_C > 0, 1,0)
  compliance_temperature2 <- ifelse((1 %in% compliance_temperature2) == TRUE, 1,0)
  compliance_temperature3 <- ifelse((ind_data$DayNo == 9 | ind_data$DayNo == 10 | ind_data$DayNo == 11) & ind_data$BODY_TEMPERATURE_DEG_C > 0, 1,0)
  compliance_temperature3 <- ifelse((1 %in% compliance_temperature3) == TRUE, 1,0)
  compliance_temperature4 <- ifelse((ind_data$DayNo == 13 | ind_data$DayNo == 14 | ind_data$DayNo == 15) & ind_data$BODY_TEMPERATURE_DEG_C > 0, 1,0)
  compliance_temperature4 <- ifelse((1 %in% compliance_temperature4) == TRUE, 1,0)
  compliance_temperature5 <- ifelse((ind_data$DayNo == 16 | ind_data$DayNo == 17 | ind_data$DayNo == 18) & ind_data$BODY_TEMPERATURE_DEG_C > 0, 1,0)
  compliance_temperature5 <- ifelse((1 %in% compliance_temperature5) == TRUE, 1,0)
  compliance_temperature6 <- ifelse((ind_data$DayNo == 20 | ind_data$DayNo == 21) & ind_data$BODY_TEMPERATURE_DEG_C > 0, 1,0)
  compliance_temperature6 <- ifelse((1 %in% compliance_temperature6) == TRUE, 1,0)
  
  compliance_temperature <- (compliance_temperature1 + compliance_temperature2 + compliance_temperature3 + compliance_temperature4 + compliance_temperature5 + compliance_temperature6) / 6 * 100
  
  # spirometry
  compliance_spirometry1 <- ifelse((ind_data$DayNo == 2 | ind_data$DayNo == 3 | ind_data$DayNo == 4) & ind_data$fev1_percentage > 0, 1,0)
  compliance_spirometry1 <- ifelse((1 %in% compliance_spirometry1) == TRUE, 1,0)
  compliance_spirometry2 <- ifelse((ind_data$DayNo == 6 | ind_data$DayNo == 7 | ind_data$DayNo == 8) & ind_data$fev1_percentage > 0, 1,0)
  compliance_spirometry2 <- ifelse((1 %in% compliance_spirometry2) == TRUE, 1,0)
  compliance_spirometry3 <- ifelse((ind_data$DayNo == 9 | ind_data$DayNo == 10 | ind_data$DayNo == 11) & ind_data$fev1_percentage > 0, 1,0)
  compliance_spirometry3 <- ifelse((1 %in% compliance_spirometry3) == TRUE, 1,0)
  compliance_spirometry4 <- ifelse((ind_data$DayNo == 13 | ind_data$DayNo == 14 | ind_data$DayNo == 15) & ind_data$fev1_percentage > 0, 1,0)
  compliance_spirometry4 <- ifelse((1 %in% compliance_spirometry4) == TRUE, 1,0)
  compliance_spirometry5 <- ifelse((ind_data$DayNo == 16 | ind_data$DayNo == 17 | ind_data$DayNo == 18) & ind_data$fev1_percentage > 0, 1,0)
  compliance_spirometry5 <- ifelse((1 %in% compliance_spirometry5) == TRUE, 1,0)
  compliance_spirometry6 <- ifelse((ind_data$DayNo == 20 | ind_data$DayNo == 21) & ind_data$fev1_percentage > 0, 1,0)
  compliance_spirometry6 <- ifelse((1 %in% compliance_spirometry6) == TRUE, 1,0)
  
  compliance_spirometry <- (compliance_spirometry1 + compliance_spirometry2 + compliance_spirometry3 + compliance_spirometry4 + compliance_spirometry5 + compliance_spirometry6) / 6 * 100
  
  # weekly assessment (+/- 2 days is considered compliant)
  compliance_weight1 <- ifelse((ind_data$DayNo == 7 | ind_data$DayNo == 6 | ind_data$DayNo == 8 | ind_data$DayNo == 9 | ind_data$DayNo == 5) & ind_data$WEIGHT_KG >= 0, 1,0)
  compliance_weight1 <- ifelse((1 %in% compliance_weight1) == TRUE, 1,0)
  compliance_weight2 <- ifelse((ind_data$DayNo == 14 | ind_data$DayNo == 13 | ind_data$DayNo == 15 | ind_data$DayNo == 12 | ind_data$DayNo == 16) & ind_data$WEIGHT_KG >= 0, 1,0)
  compliance_weight2 <- ifelse((1 %in% compliance_weight2) == TRUE, 1,0)
  compliance_weight3 <- ifelse((ind_data$DayNo == 21 | ind_data$DayNo == 20 | ind_data$DayNo == 19) & ind_data$WEIGHT_KG >= 0, 1,0)
  compliance_weight3 <- ifelse((1 %in% compliance_weight3) == TRUE, 1,0)
  compliance_weight <- (compliance_weight1 + compliance_weight2 + compliance_weight3) / 3 * 100
  
  ##
  
  ## save summary in vector / dataframe
  compliance_summary <- c(subject, Age, compliance_questionnaire, compliance_steps, compliance_HR, compliance_sleep, compliance_bp, compliance_temperature, compliance_spirometry, compliance_weight,compliance_weartime_24)
  compliance_all <- rbind(compliance_all, compliance_summary)
  
}

compliance_final <- as.data.frame(compliance_all)
colnames(compliance_final) <- c("SubjectNr","Age", "compliance_questionnaire", "compliance_steps", "compliance_HR", "compliance_sleep", 
                                "compliance_bp", "compliance_temperature", "compliance_spirometry", "compliance_weight", "compliance_wear24H")

comp_all <- compliance_final[-1,]
comp_all[] <- lapply(comp_all, function(x) as.numeric(as.character(x)))


## calculate final compliance for subjects in group 1 and group 2+3
comp_all$compliance_complete = ifelse(comp_all$Age > 5,(((comp_all$compliance_questionnaire * 21 / 100) + 
                                                                   (comp_all$compliance_steps * 21 / 100) + 
                                                                   (comp_all$compliance_HR * 21 / 100) +
                                                                   (comp_all$compliance_sleep * 20 / 100) + 
                                                                   (comp_all$compliance_bp * 21 / 100) + 
                                                                   (comp_all$compliance_weight * 3 / 100) +
                                                                   (comp_all$compliance_temperature * 6 / 100) + 
                                                                   (comp_all$compliance_spirometry * 6 / 100)) / 119 * 100), (((comp_all$compliance_questionnaire * 21 / 100) + 
                                                                                                                                 (comp_all$compliance_steps * 21 / 100) + 
                                                                                                                                 (comp_all$compliance_HR * 21 / 100) +
                                                                                                                                 (comp_all$compliance_sleep * 20 / 100) + 
                                                                                                                                 (comp_all$compliance_temperature * 6 / 100)) / 89 * 100)) 


## compliance 
comp_6_16 <- comp_all[which(comp_all$Age > 6),]

median(comp_all$compliance_questionnaire)
quantile(comp_all$compliance_questionnaire, probs = 0.25)
quantile(comp_all$compliance_questionnaire, probs = 0.75)

median(comp_all$compliance_steps)
quantile(comp_all$compliance_steps, probs = 0.25)
quantile(comp_all$compliance_steps, probs = 0.75)

median(comp_all$compliance_HR)
quantile(comp_all$compliance_HR, probs = 0.25)
quantile(comp_all$compliance_HR, probs = 0.75)

median(comp_all$compliance_sleep)
quantile(comp_all$compliance_sleep, probs = 0.25)
quantile(comp_all$compliance_sleep, probs = 0.75)

median(comp_all$compliance_temperature)
quantile(comp_all$compliance_temperature, probs = 0.25)
quantile(comp_all$compliance_temperature, probs = 0.75)

median(comp_6_16$compliance_weight)
quantile(comp_6_16$compliance_weight, probs = 0.25)
quantile(comp_6_16$compliance_weight, probs = 0.75)

median(comp_6_16$compliance_spirometry)
quantile(comp_6_16$compliance_spirometry, probs = 0.25)
quantile(comp_6_16$compliance_spirometry, probs = 0.75)

median(comp_6_16$compliance_bp)
quantile(comp_6_16$compliance_bp, probs = 0.25)
quantile(comp_6_16$compliance_bp, probs = 0.75)

median(comp_all$compliance_wear24H)/100*24
quantile(comp_all$compliance_wear24H, probs = 0.25)/100*24
quantile(comp_all$compliance_wear24H, probs = 0.75)/100*24

median(comp_all$compliance_complete)
quantile(comp_all$compliance_complete, probs = 0.25)
quantile(comp_all$compliance_complete, probs = 0.75)

### Compliance over time

steps_c <- c(1:3)
hr_c <- c(1:3)
sleep_c <- c(1:3)
BP_c <- c(1:3)
quest_c <- c(1:3)

for(day in 1:21) {
  
  day_data <- complete_dataset[which(complete_dataset$DayNo == day),]
  day_data_steps <- day_data[which(day_data$stepsTotalDaily > 0 & day_data$wear16H > 50),]
  steps_compliance <- nrow(day_data_steps) / 175
  
  day_data_hr <- day_data[which(day_data$AVGHR_daily > 0 & day_data$wear16H > 50),]
  hr_compliance <- nrow(day_data_hr) / 175
  
  day_data_quest <- day_data[!(is.na(day_data$school_yes_no)),]
  quest_compliance <- nrow(day_data_quest) / 175
  
  day_data_BP <- day_data[which(day_data$SYSTOLIC_BLOOD_PRESSURE_MMHG > 0),]
  BP_compliance <- nrow(day_data_BP) / 128 ## subject > 5 yr old
  
  day_data_sleep <- day_data[which(day_data$lightSleepDuration > 0),]
  sleep_compliance <- nrow(day_data_sleep) / 175
  
  steps <- c(day, steps_compliance,"Physical activity") 
  steps_c <- rbind(steps_c,steps)
  
  hr <- c(day, hr_compliance,"Heart rate") 
  hr_c <- rbind(hr_c,hr)
  
  quest <- c(day, quest_compliance,"Questionnaire") 
  quest_c <- rbind(quest_c,quest)
  
  BP <- c(day, BP_compliance,"Blood pressure") 
  BP_c <- rbind(BP_c,BP)
  
  sleep <- c(day, sleep_compliance,"Sleep") 
  sleep_c <- rbind(sleep_c,sleep)
  
}

quest_c <- as.data.frame(quest_c)[-1,]
colnames(quest_c) <- c("Day","Compliance","Assessment")
hr_c <- as.data.frame(hr_c)[-1,]
colnames(hr_c) <- c("Day","Compliance","Assessment")
sleep_c <- as.data.frame(sleep_c)[-1,]
colnames(sleep_c) <- c("Day","Compliance","Assessment")
BP_c <- as.data.frame(BP_c)[-1,]
colnames(BP_c) <- c("Day","Compliance","Assessment")
steps_c <- as.data.frame(steps_c)[-1,]
colnames(steps_c) <- c("Day","Compliance","Assessment")

x <- rbind(steps_c, hr_c, sleep_c,BP_c, quest_c)

compliance_time <- ggplot(data=x, aes(x=as.numeric(as.character(Day)), y=(as.numeric(as.character(Compliance))*100))) + 
  geom_point() + theme_bw(base_size = 16) + geom_smooth(colour="darkblue")+ ylim(70,100) + facet_wrap(~ Assessment) + xlab("Day") + ylab("Compliance (%)")

ggsave("compliance_time.png", plot = compliance_time, dpi=300)


#### MIXED MODELS 

### Daily physical activity / Figure 1
complete_dataset_model$urbanisation2 <- as.factor(ifelse(complete_dataset_model$urbanisation == "Extremely urbanised","High urbanisation","Low urbanisation"))

model_healthy_final <- lmer(sqrt(stepsTotalDaily) ~ ns(Age,df=3)*sex + wear16H + DR + ns(TG,df=3) + weekday + urbanisation2 + (1|SubjectNr), data=complete_dataset_model, REML = T) 
plot(model_healthy_final)
summary(model_healthy_final)
qqPlot(resid(model_healthy_final))
tab_model(model_healthy_final)

### added value of age compared to final model
model_healthy_final_noAge <- lmer(sqrt(stepsTotalDaily) ~ sex + wear16H + DR + ns(TG,df=3) + weekday + urbanisation2 + (1|SubjectNr), data=complete_dataset_model, REML = T) 
anova(model_healthy_final, model_healthy_final_noAge)

### added value of temperature compared to final model
model_healthy_final_noTG <- lmer(sqrt(stepsTotalDaily) ~ ns(Age,df=3)*sex + wear16H + DR + weekday + urbanisation2 + (1|SubjectNr), data=complete_dataset_model, REML = T) 
anova(model_healthy_final, model_healthy_final_noTG)

### added value of rain duration compared to final model
model_healthy_final_noDR  <- lmer(sqrt(stepsTotalDaily) ~ ns(Age,df=3)*sex + wear16H +  ns(TG,df=3) + weekday + urbanisation2 + (1|SubjectNr), data=complete_dataset_model, REML = T) 
anova(model_healthy_final, model_healthy_final_noDR)

### added value of wear time compared to final model
model_healthy_final_noWT  <- lmer(sqrt(stepsTotalDaily) ~ ns(Age,df=3)*sex + DR + ns(TG,df=3) + weekday + urbanisation2 + (1|SubjectNr), data=complete_dataset_model, REML = T) 
anova(model_healthy_final, model_healthy_final_noWT)

## estimated sample size necessary to detect 15% difference 
model_pwr <- model_healthy_final
intrasubject_variance <- as.data.frame(VarCorr(model_pwr))[2,4]  ## Residual variance
intersubject_variance <- as.data.frame(VarCorr(model_pwr))[1,4]  ## Random effect inter-subject variance
observations <- 21 ## approximation
SD_inter <- sqrt(intersubject_variance+(intrasubject_variance/observations)) ## 9.7
pop_mean <- as.data.frame(emmeans(model_pwr,"Age"))[,2] ## 88.2
effect_size <-  0.15 # 15%
absolute_effect <- sqrt(pop_mean^2 + (pop_mean^2 * effect_size)) - pop_mean

## final sample calculation
pwr.t.test(d=absolute_effect/SD_inter,power=.8,sig.level=.05,type="two.sample",alternative="two.sided")

# intrasubject CV
sqrt(intrasubject_variance) / pop_mean * 100

## model2 (only for honest overall comparison male vs female without interaction term)
model_healthy_final2 <- lmer(sqrt(stepsTotalDaily) ~ ns(Age,df=3) + sex + wear16H + DR + ns(TG,df=3) + weekday + urbanisation2 + (1|SubjectNr), data=complete_dataset_model, REML = T) 

model_effects_age <- ggemmeans(model_healthy_final,terms = c("Age[all]","wear16H[100]"))
fig1a <- ggplot() + 
  geom_line(data = model_effects_age, aes(x=x, y=predicted^2), size=3) +
  geom_ribbon(data = model_effects_age, aes(x=x, ymax=conf.high^2, ymin=conf.low^2, fill=group), alpha=0.2) +
  theme_bw(base_size = 20) + scale_fill_manual(values=c("darkgreen")) + xlim(2,16) + scale_x_continuous(expand = c(0,0), breaks = c(2,4,6,8,10,12,14,16)) +
  ylab ("Activity (step count per day)") + xlab("Age (years)") + theme(legend.position = "none", plot.title = element_text(hjust = 0.5)) + ggtitle("Age")

sexemm <- emmeans(model_healthy_final2, "sex")
df <- summary(sexemm, infer = TRUE, type = "response")
pairs(regrid(sexemm), adjust = "none",infer=T, type="response")
compare <- as.data.frame(pairs(regrid(sexemm), adjust = "none", type = "response"))
compare$group1 <- c("Male")
compare$group2 <- c("Female")
compare <- compare[which(compare$p.value < 0.051),]
compare$p.value <- round(compare$p.value, 3)
compare$p.value <- ifelse(compare$p.value < 0.001, "< 0.001", compare$p.value)
compare$p.value <- ifelse(compare$p.value == "< 0.001", paste0("p ",compare$p.value), paste0("p = ",compare$p.value))

fig1b <-  ggplot() + 
  geom_point(data = df, aes(x=sex, y=response, col=sex), size=6) +
  geom_linerange(data = df, aes(x=sex, ymax=asymp.UCL, ymin=asymp.LCL, col=sex), alpha=1, size=3) + 
  theme_bw(base_size = 20) + scale_color_manual(values=c("blue","red"), guide=F) +
  ylab ("Activity (step count per day)") + xlab(" ") + theme(legend.position = "none", plot.title = element_text(hjust = 0.5)) + ggtitle("Sex")  + 
  stat_pvalue_manual(compare, label = "p.value", tip.length = 0.04, y.position = c(9600), bracket.size = 1.5, size=5) + ylim(6500,10000)

emtrends(model_healthy_final, pairwise ~ Age, var = "DR", infer = T, type="response")
model_effects_DR <- ggemmeans(model_healthy_final,terms = c("DR","wear16H[100]"))
fig1c <- ggplot() + 
  geom_line(data = model_effects_DR, aes(x=x, y=predicted^2),size=3) +
  geom_ribbon(data = model_effects_DR, aes(x=x, ymax=conf.high^2, ymin=conf.low^2, fill=group), alpha=0.2) +
  theme_bw(base_size = 20) + scale_color_manual(values=c("blue"), guide=F) + scale_fill_manual(values=c("blue")) + xlim(2,16) + scale_x_continuous(expand = c(0,0)) +
  ylab ("Activity (step count per day)") + xlab("Rain duration per day (hours)") + theme(legend.position = "none", plot.title = element_text(hjust = 0.5)) + ggtitle("Rain duration")         

model_effects_TG <- ggemmeans(model_healthy_final,terms = c("TG[all]","wear16H[100]"))
fig1d <-  ggplot() + 
  geom_line(data = model_effects_TG, aes(x=x, y=predicted^2), size=3) +
  geom_ribbon(data = model_effects_TG, aes(x=x, ymax=conf.high^2, ymin=conf.low^2, fill=group), alpha=0.2) + 
  theme_bw(base_size = 20) + scale_color_manual(values=c("blue"), guide=F) + scale_fill_manual(values=c("red")) + xlim(2,16) + scale_x_continuous(expand = c(0,0)) +
  ylab ("Activity (step count per day)") + xlab("Mean temperature per day (°C)") + theme(legend.position = "none", plot.title = element_text(hjust = 0.5)) + ggtitle("Temperature")   

model_effects_weekday <- ggemmeans(model_healthy_final,terms = c("weekday","wear16H[100]"))
model_effects_weekday$x <- factor(model_effects_weekday$x, levels = c("Mon","Tue","Wed","Thu","Fri","Sat","Sun"))
fig1e <-  ggplot() + 
  geom_point(data = model_effects_weekday, aes(x=x, y=predicted^2, col=x), size=6) +
  geom_linerange(data = model_effects_weekday, aes(x=x, ymax=conf.high^2, ymin=conf.low^2, col=x), alpha=1, size=3) + 
  theme_bw(base_size = 20) +
  ylab ("Activity (step count per day)") + xlab(" ") + theme(legend.position = "none", plot.title = element_text(hjust = 0.5)) + scale_color_hue(c=90, l=45) + ggtitle("Day of the week")

model_effects_urb <- ggemmeans(model_healthy_final,terms = c("urbanisation2", "wear16H[100]"))
urbemm <- emmeans(model_healthy_final, "urbanisation2")
contrast(urbemm)
summary(urbemm, infer = TRUE, type = "response")
pairs(regrid(urbemm), adjust = "none", infer=T)
compare <- as.data.frame(pairs(regrid(urbemm), adjust = "none", type = "response"))
compare$group1 <- c("Low urbanisation")
compare$group2 <- c("High urbanisation")
compare <- compare[which(compare$p.value < 0.051),]
compare$p.value <- round(compare$p.value, 3)
compare$p.value <- ifelse(compare$p.value < 0.001, "< 0.001", compare$p.value)
compare$p.value <- ifelse(compare$p.value == "< 0.001", paste0("p ",compare$p.value), paste0("p = ",compare$p.value))

fig1f <- ggplot() + 
  geom_point(data = model_effects_urb, aes(x=x, y=predicted^2, col=x), size=6) +
  geom_linerange(data = model_effects_urb, aes(x=x, ymax=conf.high^2, ymin=conf.low^2, col=x), alpha=1, size=3) + 
  theme_bw(base_size = 20) + scale_color_manual(values=c("brown","darkgreen"), guide=F)  +
  ylab ("Activity (step count per day)") + xlab(" ") + theme(legend.position = "none", plot.title = element_text(hjust = 0.5)) + ggtitle("Population density") +
  stat_pvalue_manual(compare, label = "p.value", tip.length = 0.04, y.position = c(9300), bracket.size = 1.5, size=5) + ylim(6000,9400) + 
  scale_x_discrete(labels=c("Low urbanisation" = parse(text=("'\u003c'*2500 / km^2")), "High urbanisation" = parse(text=("'\u2265'*2500 / km^2"))))

model_effects_agesex2 <- ggemmeans(model_healthy_final,terms = c("Age[all]","sex", "wear16H[100]","DR[2]"), type = "re", ci.lvl = 0.90) ## type="re" is considered a prediction interval

fig1g <- ggplot() + 
  geom_line(data = model_effects_agesex2, aes(x=x, y=predicted^2, col=group), size=3) +
  geom_ribbon(data = model_effects_agesex2, aes(x=x, ymax=conf.high^2, ymin=conf.low^2, fill=group), alpha=0.1) + labs(col = "Sex") +
  theme_bw(base_size = 20) + scale_color_manual(values=c("blue","red")) + scale_fill_manual(values=c("blue","red"), guide=F) + xlim(2,17) + scale_x_continuous(expand = c(0,0), breaks = c(2,4,6,8,10,12,14,16)) +
  ylab ("Activity (step count per day)") + xlab("Age (years)") + 
  theme(legend.position = c(0.9, 0.8), 
        legend.background = element_rect(linetype="solid", colour ="black"), plot.title = element_text(hjust = 0.5)) + 
  ggtitle("90% Prediction interval")

##3 Arrange figure 1
part1 <- ggarrange(fig1a, fig1b, labels = c("A","B"), ncol=2, font.label = list(size=20))
part2 <- ggarrange(fig1c, fig1d, labels = c("C","D"), ncol=2, font.label = list(size=20))
part3 <- ggarrange(fig1e, fig1f, labels = c("E","F"), ncol=2, font.label = list(size=20))
part4 <- ggarrange(fig1g, labels = c("G"), font.label = list(size=20))
ggarrange(part1, part2, part3, part4, ncol=1, nrow=4) %>% 
  ggexport(filename = "figure1.png", pointsize = 1, res = 300, width = 4000, height = 6000)


################ Figure 2

## Average physical activity per day within each week

### summarize average steps per subject per week
complete_dataset_model$week <- ifelse(complete_dataset_model$DayNo < 8, 1, 
                                      ifelse(complete_dataset_model$DayNo < 15 & complete_dataset_model$DayNo > 7, 2,3))
df1817_summary_week <- complete_dataset_model %>% group_by(SubjectNr, week, sex, Age, urbanisation2,) %>% dplyr::summarise(Mean_steps=mean(stepsTotalDaily, na.rm = T),
                                                                                                                                                                     Mean_DR=mean(DR, na.rm = TRUE), 
                                                                                                                                                                     Mean_TG=mean(TG,na.rm=T),
                                                                                                                                                                     Mean_SP=mean(SP,na.rm=T),
                                                                                                                                                                     Mean_wear16H=mean(wear16H,na.rm=T),
                                                                                                                                                                     Mean_RH=mean(RH,na.rm=T),
                                                                                                                                                                     Mean_FG=mean(FG,na.rm=T),
                                                                                                                                                                     Perc90_steps=quantile(stepsTotalDaily,probs=0.90,na.rm =T),
                                                                                                                                                                     Perc10_steps=quantile(stepsTotalDaily,probs=0.10,na.rm =T),
                                                                                                                                                                     Mean_HR95=mean(HR95Perc,na.rm=T),
                                                                                                                                                                     Mean_HR05=mean(HR05Perc,na.rm=T))

model_healthy_weekly11 <- lmer(sqrt(Mean_steps) ~ ns(Age,df=3)*sex + ns(Mean_TG,df=3) + Mean_DR + Mean_wear16H + urbanisation2 + (1|SubjectNr), data=df1817_summary_week, REML = T)
tab_model(model_healthy_weekly11)
summary(model_healthy_weekly11)
plot(model_healthy_weekly11)
qqPlot(resid(model_healthy_weekly11))

## Estimated sample size necessary to detect 15% difference
model_pwr <- model_healthy_weekly11
intrasubject_variance <- as.data.frame(VarCorr(model_pwr))[2,4]  
intersubject_variance <- as.data.frame(VarCorr(model_pwr))[1,4] 
observations <- 3 ## approximation
SD_inter <- sqrt(intersubject_variance+(intrasubject_variance/observations)) 
pop_mean <- as.data.frame(emmeans(model_pwr,"Age"))[,2]
effect_size <-  0.15 # 15%
absolute_effect <- sqrt(pop_mean^2 + (pop_mean^2 * effect_size)) - pop_mean
pwr.t.test(d=absolute_effect/SD_inter,power=.8,sig.level=.05,type="two.sample",alternative="two.sided")

## Intrasubject CV
sqrt(intrasubject_variance) / pop_mean * 100

predint_weeklymean <- ggemmeans(model_healthy_weekly11, terms = c("Age[all]","sex","Mean_wear16H[100]"), type = "re", ci.lvl = 0.90)
fig2a <- ggplot() + 
  geom_line(data = predint_weeklymean, aes(x=x, y=predicted^2, col=group), size=3) +
  geom_ribbon(data = predint_weeklymean, aes(x=x, ymax=conf.high^2, ymin=conf.low^2, fill=group), alpha=0.1) + labs(col = "Sex") +
  theme_bw(base_size = 20) + scale_color_manual(values=c("blue","red")) + scale_fill_manual(values=c("blue","red"), guide=F) + xlim(2,17) + 
  scale_x_continuous(expand = c(0.03,0), breaks = c(2,4,6,8,10,12,14,16)) +
  ylab ("Activity (step count)") + xlab("Age (years)") + 
  theme(legend.position = "none", plot.title = element_text(hjust = 0.5)) + 
  ggtitle("Daily PA (averaged per week)")

#### Maximum amount of steps per hour per day
# correlation with step count per day
cor.test(complete_dataset_model$stepsTotalDaily, complete_dataset_model$steps_hour_max)

model_max13 <- lmer(sqrt(steps_hour_max) ~ ns(Age,df=3)*sex + wear16H + DR + ns(TG,df=3) + weekday2 + urbanisation2 + (1|SubjectNr), data=complete_dataset_model, REML = T)

summary(model_max13)
plot(model_max13)
qqPlot(resid(model_max13))
tab_model(model_max13)

## Estimated sample size necessary to detect 15% difference
model_pwr <- model_max13
intrasubject_variance <- as.data.frame(VarCorr(model_pwr))[2,4] 
intersubject_variance <- as.data.frame(VarCorr(model_pwr))[1,4] 
observations <- 21 ## approximation
SD_inter <- sqrt(intersubject_variance+(intrasubject_variance/observations)) 
pop_mean <- as.data.frame(emmeans(model_pwr,"Age"))[,2]
effect_size <-  0.15 # 15%
absolute_effect <- sqrt(pop_mean^2 + (pop_mean^2 * effect_size)) - pop_mean
pwr.t.test(d=absolute_effect/SD_inter,power=.8,sig.level=.05,type="two.sample",alternative="two.sided")

## Intrasubject CV
sqrt(intrasubject_variance) / pop_mean * 100

predint_hour_max <- ggemmeans(model_max13,terms = c("Age[all]","sex","wear16H[100]"), type = "re", ci.lvl = 0.90)
fig2b <- ggplot() + 
  geom_line(data = predint_hour_max, aes(x=x, y=predicted^2, col=group), size=3) +
  geom_ribbon(data = predint_hour_max, aes(x=x, ymax=conf.high^2, ymin=conf.low^2, fill=group), alpha=0.1) + labs(col = "Sex") +
  theme_bw(base_size = 20) + scale_color_manual(values=c("blue","red")) + scale_fill_manual(values=c("blue","red"), guide=F) + xlim(2,17) + 
  scale_x_continuous(expand = c(0.03,0), breaks = c(2,4,6,8,10,12,14,16)) +
  ylab ("Activity (step count)") + xlab("Age (years)") + 
  theme(legend.position = "none", plot.title = element_text(hjust = 0.5)) + ggtitle("Most active hour per day")

### 90th percentile of steps per day within each week
model_healthy_90th_11 <- lmer(sqrt(Perc90_steps) ~ ns(Age,df=3)*sex + ns(Mean_TG,df=3) + Mean_DR + Mean_wear16H + urbanisation2 + (1|SubjectNr), data=df1817_summary_week, REML = T)

plot(model_healthy_90th_11)
qqPlot(resid(model_healthy_90th_11))
tab_model(model_healthy_90th_11)

## Estimated sample size necessary to detect 15% difference
model_pwr <- model_healthy_90th_11
intrasubject_variance <- as.data.frame(VarCorr(model_pwr))[2,4]  
intersubject_variance <- as.data.frame(VarCorr(model_pwr))[1,4] 
observations <- 3 ## approximation
SD_inter <- sqrt(intersubject_variance+(intrasubject_variance/observations))
pop_mean <- as.data.frame(emmeans(model_pwr,"Age"))[,2] 
effect_size <-  0.15 # 15%
absolute_effect <- sqrt(pop_mean^2 + (pop_mean^2 * effect_size)) - pop_mean
pwr.t.test(d=absolute_effect/SD_inter,power=.8,sig.level=.05,type="two.sample",alternative="two.sided")

## intrasubject CV
sqrt(intrasubject_variance) / pop_mean * 100

predint_daily90th <- ggemmeans(model_healthy_90th_11, terms = c("Age[all]","sex","Mean_wear16H[100]"), type = "re", ci.lvl = 0.90)
fig2c <- ggplot() + 
  geom_line(data = predint_daily90th, aes(x=x, y=predicted^2, col=group), size=3) +
  geom_ribbon(data = predint_daily90th, aes(x=x, ymax=conf.high^2, ymin=conf.low^2, fill=group), alpha=0.1) + labs(col = "Sex") +
  theme_bw(base_size = 20) + scale_color_manual(values=c("blue","red")) + scale_fill_manual(values=c("blue","red"), guide=F) + xlim(2,17) + 
  scale_x_continuous(expand = c(0.03,0), breaks = c(2,4,6,8,10,12,14,16)) +
  ylab ("Activity (step count)") + xlab("Age (years)") + 
  theme(legend.position = "none", plot.title = element_text(hjust = 0.5)) + ggtitle("Daily PA (90th centile)")

fig2c


### 10th percentile of steps per day within each week
model_healthy_10th_12 <- lmer(sqrt(Perc10_steps) ~ ns(Age,df=3) + sex + Mean_TG + Mean_DR + Mean_wear16H + urbanisation2 + (1|SubjectNr), data=df1817_summary_week, REML = T)

summary(model_healthy_10th_12)
plot(model_healthy_10th_12)
qqPlot(resid(model_healthy_10th_12))
tab_model(model_healthy_10th_12)

## Estimated sample size necessary to detect 15% difference
model_pwr <- model_healthy_10th_12
intrasubject_variance <- as.data.frame(VarCorr(model_pwr))[2,4] 
intersubject_variance <- as.data.frame(VarCorr(model_pwr))[1,4] 
observations <- 3 ## approximation
SD_inter <- sqrt(intersubject_variance+(intrasubject_variance/observations)) 
pop_mean <- as.data.frame(emmeans(model_pwr,"Age"))[,2] 
effect_size <-  0.15 # 15%
absolute_effect <- sqrt(pop_mean^2 + (pop_mean^2 * effect_size)) - pop_mean
pwr.t.test(d=absolute_effect/SD_inter,power=.8,sig.level=.05,type="two.sample",alternative="two.sided")

## Intra subject CV
sqrt(intrasubject_variance) / pop_mean * 100

predint_daily10th <- ggemmeans(model_healthy_10th_12, terms = c("Age[all]","sex","Mean_wear16H[100]"), type = "re", ci.lvl = 0.90)
fig2d <- ggplot() + 
  geom_line(data = predint_daily10th, aes(x=x, y=predicted^2, col=group), size=3) +
  geom_ribbon(data = predint_daily10th, aes(x=x, ymax=conf.high^2, ymin=conf.low^2, fill=group), alpha=0.1) + labs(col = "Sex") +
  theme_bw(base_size = 20) + scale_color_manual(values=c("blue","red")) + scale_fill_manual(values=c("blue","red"), guide=F) + xlim(2,17) + 
  scale_x_continuous(expand = c(0.03,0), breaks = c(2,4,6,8,10,12,14,16)) +
  ylab ("Activity (step count)") + xlab("Age (years)") + 
  theme(legend.position = "none", plot.title = element_text(hjust = 0.5)) + ggtitle("Daily PA (10th centile)")


#### DATA PER HOUR
data_hour_HR_2 <- complete_dataset_model %>% dplyr::select(SubjectNr, DayNo, HR00:HR23)
data_hour_steps_2 <- complete_dataset_model %>% dplyr::select(SubjectNr, DayNo, steps00:steps23, Age,sex, urbanisation2,wear16H,DR,TG)

data_hour_long_HR_2 <- reshape2::melt(data_hour_HR_2, id.vars=c("DayNo", "SubjectNr"))
data_hour_long_steps_2 <- reshape2::melt(data_hour_steps_2, id.vars=c("DayNo", "SubjectNr","Age","sex","urbanisation2", "wear16H","DR","TG")) 

colnames(data_hour_long_HR_2) <- c("DayNo1", "SubjectNr1", "variable1", "HR")
colnames(data_hour_long_steps_2) <- c("DayNo2", "SubjectNr2","Age","sex","urbanisation2","wear16H","DR","TG","variable2","steps")

data_hour_long_HR_2$hour <- as.numeric(as.factor(data_hour_long_HR_2$variable1))-1 # make hour numeric
data_hour_long_steps_2$hour2 <- as.numeric(as.factor(data_hour_long_steps_2$variable2))-1 # make hour numeric
data_hour_long_steps_2$steps[is.na(data_hour_long_steps_2$steps)] <- 0 # change NA to 0 (zero steps taken during that hour, adjusting for non-wear below)

steps_HR_comparison <- cbind(data_hour_long_steps_2, data_hour_long_HR_2)


## dataframe excluding hours without steps NOR HR data (hours during which the watch hasnt been worn)
steps_HR_hour_data_1817 <- steps_HR_comparison[which(steps_HR_comparison$steps > 0 | !is.na(steps_HR_comparison$HR)),]
steps_HR_hour_data_1817$hour <- as.factor(steps_HR_hour_data_1817$hour)
steps_HR_hour_data_1817$SubjectNr1 <- as.factor(steps_HR_hour_data_1817$SubjectNr1)
steps_HR_hour_data_1817$schoolage <- as.factor(ifelse(steps_HR_hour_data_1817$Age < 6, "2-5 years old", ifelse(steps_HR_hour_data_1817$Age > 5 & steps_HR_hour_data_1817$Age < 13, "6-12 years old", "13-16 years old")))
steps_HR_hour_data_1817$schoolage <- factor(steps_HR_hour_data_1817$schoolage, levels=c("2-5 years old","6-12 years old","13-16 years old"))
steps_HR_hour_data_1817$week <- ifelse(steps_HR_hour_data_1817$DayNo1 < 8, 1, 
                                      ifelse(steps_HR_hour_data_1817$DayNo1 < 15 & steps_HR_hour_data_1817$DayNo1 > 7, 2,3))


## 90th percentile of steps per hour within each week
steps_hour_90th <- steps_HR_hour_data_1817
steps_hour_90th$hour <- as.numeric(as.character(steps_hour_90th$hour))
steps_hour_90th <- steps_hour_90th[which(steps_hour_90th$hour > 5 & steps_hour_90th$hour < 23),] ## exclude usual sleeping hours
steps_hour_90th$hour <- as.factor(as.character(steps_hour_90th$hour))
steps_hour_90th <- steps_hour_90th %>% group_by(SubjectNr1, week, Age, sex, urbanisation2) %>% dplyr::summarise(Mean_wear16H=mean(wear16H, na.rm=T), high_perc=quantile(steps,probs=0.90, na.rm=T), Mean_TG=mean(TG,na.rm=T), Mean_DR=mean(DR))

steps_hour_90th_m12 <- lmer(sqrt(high_perc) ~ ns(Age,df=2)*sex + Mean_DR + ns(Mean_TG,df=3) + urbanisation2 + Mean_wear16H + (1|SubjectNr1), data=steps_hour_90th)

plot(steps_hour_90th_m12)
qqPlot(resid(steps_hour_90th_m12))
tab_model(steps_hour_90th_m12)

## Estimated sample size necessary to detect 15% difference
model_pwr <- steps_hour_90th_m12
intrasubject_variance <- as.data.frame(VarCorr(model_pwr))[2,4]  
intersubject_variance <- as.data.frame(VarCorr(model_pwr))[1,4]  
observations <- 3 ## approximation
SD_inter <- sqrt(intersubject_variance+(intrasubject_variance/observations)) 
pop_mean <- as.data.frame(emmeans(model_pwr,"Mean_DR"))[,2]
effect_size <-  0.15 # 15%
absolute_effect <- sqrt(pop_mean^2 + (pop_mean^2 * effect_size)) - pop_mean
pwr.t.test(d=absolute_effect/SD_inter,power=.8,sig.level=.05,type="two.sample",alternative="two.sided")

## intrasubject CV
sqrt(intrasubject_variance) / pop_mean * 100

predint_hour_90th <- ggemmeans(steps_hour_90th_m12,terms = c("Age[all]","sex","Mean_wear16H[100]"), type = "re", ci.lvl = 0.90)
fig2e <- ggplot() + 
  geom_line(data = predint_hour_90th, aes(x=x, y=predicted^2, col=group), size=3) +
  geom_ribbon(data = predint_hour_90th, aes(x=x, ymax=conf.high^2, ymin=conf.low^2, fill=group), alpha=0.1) + labs(col = "Sex") +
  theme_bw(base_size = 20) + scale_color_manual(values=c("blue","red")) + scale_fill_manual(values=c("blue","red"), guide=F) + xlim(2,17) + 
  scale_x_continuous(expand = c(0.03,0), breaks = c(2,4,6,8,10,12,14,16)) +
  ylab ("Activity (step count)") + xlab("Age (years)") + 
  theme(legend.position = "none", plot.title = element_text(hjust = 0.5)) + 
  ggtitle("Hourly PA (90th centile)")

## 50th percentile of steps per hour within each week
steps_hour_10th <- steps_HR_hour_data_1817
steps_hour_10th$hour <- as.numeric(as.character(steps_hour_10th$hour))
steps_hour_10th <- steps_hour_10th[which(steps_hour_10th$hour > 5 & steps_hour_10th$hour < 23),] 
steps_hour_10th$hour <- as.factor(as.character(steps_hour_10th$hour))
steps_hour_10th <- steps_hour_10th %>% group_by(SubjectNr1, week, Age, sex, urbanisation2) %>% dplyr::summarise(Mean_wear16H=mean(wear16H, na.rm=T), low_perc=quantile(steps,probs=0.50, na.rm=T), Mean_TG=mean(TG,na.rm=T), Mean_DR=mean(DR))

steps_hour_50th_m6 <- lmer(log(low_perc) ~ ns(Age,df=3) + sex + Mean_wear16H + (1|SubjectNr1), data=steps_hour_10th, REML = T)

summary(steps_hour_50th_m6)
tab_model(steps_hour_50th_m6)
plot(steps_hour_50th_m6)
qqPlot(resid(steps_hour_50th_m6))

## Estimated sample size necessary to detect 15% difference
model_pwr <- steps_hour_50th_m6
intrasubject_variance <- as.data.frame(VarCorr(model_pwr))[2,4]  
intersubject_variance <- as.data.frame(VarCorr(model_pwr))[1,4] 
observations <- 3 ## approximation
SD_inter <- sqrt(intersubject_variance+(intrasubject_variance/observations)) 
pop_mean <- as.data.frame(emmeans(model_pwr,"Age"))[,2] 
effect_size <-  0.15 # 10%
absolute_effect <- log(exp(pop_mean) + (exp(pop_mean) * effect_size)) - pop_mean
pwr.t.test(d=absolute_effect/SD_inter,power=.8,sig.level=.05,type="two.sample",alternative="two.sided")

## Instrasubject CV
sqrt(intrasubject_variance) / pop_mean * 100

predint_hour_50th <- ggemmeans(steps_hour_50th_m6,terms = c("Age[all]","sex","Mean_wear16H[100]"), type = "re", ci.lvl = 0.90)
fig2f <- ggplot() + 
  geom_line(data = predint_hour_50th, aes(x=x, y=predicted, col=group), size=3) +
  geom_ribbon(data = predint_hour_50th, aes(x=x, ymax=conf.high, ymin=conf.low, fill=group), alpha=0.1) + labs(col = "Sex") +
  theme_bw(base_size = 20) + scale_color_manual(values=c("blue","red")) + scale_fill_manual(values=c("blue","red"), guide=F) + xlim(2,17) + 
  scale_x_continuous(expand = c(0.03,0), breaks = c(2,4,6,8,10,12,14,16)) +
  ylab ("Activity (step count)") + xlab("Age (years)") + 
  theme(legend.position = "none", plot.title = element_text(hjust = 0.5)) + 
  ggtitle("Hourly PA (50th centile)")

## arrange figure2
ggarrange(fig2b, fig2a, fig2c, fig2d, fig2e, fig2f, labels = c("A","B","C","D","E","F"), ncol=3, nrow=2,font.label = list(size=20)) %>% 
  ggexport(filename = "figure2.png",  pointsize = 1, res = 300, width = 6000, height = 3000)


###### Heart Rate data

## literature data ## source: lancet ## 10th - 90th centile
age_data <- c(2,3,5,7,10,14,16)
hr_data <- c(110,104,98,91,84,78,73)
hr_data_10 <- c(92,86,81,74,67,62,58)
hr_data_90 <- c(128,123,117,111,103,96,92)
dfHR <- as.data.frame(cbind(age_data, hr_data, hr_data_10, hr_data_90))

# HR during the day
model_HR5 <- lmer(AVGHR_daily ~ ns(Age,df=3) + sex + (1|SubjectNr), data = complete_dataset_model, REML = T)
plot(model_HR5)
qqPlot(resid(model_HR5))
summary(model_HR5)
tab_model(model_HR5)

sex <- emmeans(model_HR5, "sex")
summary(sex, infer = TRUE, type = "response")
pairs(regrid(sex), adjust = "none", type = "response", infer=T)

intrasubject_variance <- as.data.frame(VarCorr(model_HR5))[2,4] 
pop_mean <- as.data.frame(emmeans(model_HR5,"Age"))[,2] 
sqrt(intrasubject_variance) / pop_mean * 100 ## intra-subject CV


# HR during the night
model_HR8 <- lmer(AVGHR_sleep ~ ns(Age,df=3) + (1|SubjectNr), data = complete_dataset_model_noct, REML = T)

tab_model(model_HR8)
plot(model_HR8)
qqPlot(resid(model_HR8))
summary(model_HR8)

intrasubject_variance <- as.data.frame(VarCorr(model_HR8))[2,4]
pop_mean <- as.data.frame(emmeans(model_HR8,"Age"))[,2]
sqrt(intrasubject_variance) / pop_mean * 100 ## intra-subject CV

HRplot <- ggemmeans(model_HR5, terms = c("Age[all]"), type = "re", pred.interval=0.9)
HRplot2 <- ggemmeans(model_HR8, terms = c("Age[all]"), type = "fe")

FigureHR1A <- ggplot() + labs(col="Legend") +
  geom_ribbon(data=HRplot2, aes(x=x, ymin=conf.low, ymax=conf.high, fill="nighttime"), alpha=0.2) +
  geom_ribbon(data=dfHR, inherit.aes = F, aes(ymin=hr_data_10, ymax=hr_data_90, x=age_data), fill="green", alpha=0.10) +
  geom_line(data=HRplot, aes(x=x, y=predicted, col="Average daytime HR"), size=3) +
  geom_ribbon(data=HRplot, aes(x=x, ymin=conf.low, ymax=conf.high, fill="daytime"), alpha=0.2) +
  geom_line(data=HRplot2, aes(x=x, y=predicted, col="Average nocturnal HR"), size=1, linetype = 2) +
  theme_bw(base_size = 20) + xlab("Age (years)") + ylab ("Average daytime heart rate (bpm)") + 
  scale_color_manual(values=c("darkblue","red","darkgreen")) + scale_x_continuous(expand = c(0.03,0), breaks = c(2,4,6,8,10,12,14,16)) + 
  scale_fill_manual(values=c("darkblue","red","Green"), guide=F) + ylim(45, 130) +  
  theme(legend.position = c(0.7, 0.85), legend.background = element_rect(linetype="solid", colour ="black"),legend.margin = margin(t=10,r=25,b=10,l=10), plot.title = element_text(hjust = 0.5)) 


#### CORR HR / STEPS
complete_dataset_model$stepsTotalDaily1000 <- complete_dataset_model$stepsTotalDaily/1000
model_healthy_stepHR <- lmer(AVGHR_daily ~ stepsTotalDaily1000*Age + (stepsTotalDaily1000|SubjectNr), data=complete_dataset_model, REML = F, control = lmerControl(optimizer = "Nelder_Mead"))
tab_model(model_healthy_stepHR)
plot(model_healthy_stepHR)
qqPlot(resid(model_healthy_stepHR))
summary(model_healthy_stepHR)

HRplot3 <- ggemmeans(model_healthy_stepHR, terms = c("stepsTotalDaily1000[0:20]","Age[2,8,12,16]"), type = "fe")

## for manuscript
emtrends(model_healthy_stepHR, pairwise ~ Age, var="stepsTotalDaily1000", at=list(variety="Age", Age=c(4,8,12,16)))

##figure         
FigureHR1C <- ggplot() + labs(col="Age") +
  geom_line(data=HRplot3, aes(x=x, y=predicted, col=group), size=2) +
  geom_ribbon(data=HRplot3, aes(x=x, ymin=conf.low, ymax=conf.high, fill=group),  alpha=0.2) +
  geom_point(data=(subset(complete_dataset_model, Age %in% 4)), inherit.aes = F, aes(y=AVGHR_daily, x=stepsTotalDaily1000), alpha=0.5, size=0.4, colour="red")+ 
  geom_point(data=(subset(complete_dataset_model, Age %in% 8)), inherit.aes = F, aes(y=AVGHR_daily, x=stepsTotalDaily1000), alpha=0.5, size=0.4, colour="blue") +  
  geom_point(data=(subset(complete_dataset_model, Age %in% 12)), inherit.aes = F, aes(y=AVGHR_daily, x=stepsTotalDaily1000), alpha=0.5, size=0.4, colour="darkgreen") + 
  geom_point(data=(subset(complete_dataset_model, Age %in% 16)), inherit.aes = F, aes(y=AVGHR_daily, x=stepsTotalDaily1000), alpha=0.5, size=0.4, colour="purple") + theme_bw(base_size = 20) +
  xlab("Physical activity (1000 steps)") + ylab ("Average daytime heart rate (bpm)") + labs(fill="Age") +
  theme(legend.position = c(0.9, 0.2), legend.background = element_rect(linetype="solid", colour ="black"), plot.title = element_text(hjust = 0.5)) + 
  scale_color_manual(values=c("red","darkgreen","blue","purple"), guide=F) + scale_x_continuous(expand = c(0.03,0), limits = c(0,20)) + 
  scale_fill_manual(values=c("red","darkgreen","blue","purple"))


### HR / hour
model_HR_hour4 <- lmer(HR ~ hour*schoolage + (1|SubjectNr1), data=steps_HR_hour_data_1817, REML = T)

plot(model_HR_hour4)
qqPlot(resid(model_HR_hour4))
hist(resid(model_HR_hour4), breaks=300)

summary(model_HR_hour4)
tab_model(model_HR_hour4)

HRplot4 <- ggemmeans(model_HR_hour4, type="fe", terms=c("hour","schoolage"))
FigureHR1B <- ggplot() + labs(col="Age") +
  geom_jitter(data=steps_HR_hour_data_1817, inherit.aes=F, aes(x=hour, y=HR, col=schoolage), alpha=0.01) +  
  geom_point(data=HRplot4, aes(x=x, y=predicted, col=group), size=3) +  ylim(30,150) + geom_line(data=HRplot4, aes(as.numeric(x), y=predicted, col=group), size=1.5) +
  geom_linerange(data=HRplot4, aes(x=x, ymin=conf.low, ymax=conf.high, col=group), size=1) +
  theme_bw(base_size = 20) + scale_x_discrete(breaks = c(0,2,4,6,8,10,12,14,16,18,20,22), expand= c(0,0))  +
  theme(legend.position = c(0.7, 0.2),legend.background = element_rect(linetype="solid", colour ="black"), legend.margin = margin(t=10,r=20,b=10,l=10) , plot.title = element_text(hjust = 0.5)) +
  xlab("Hour of the day") + ylab ("Heart rate (bpm)") 

## export HR plot
ggarrange(FigureHR1A, FigureHR1B, FigureHR1C, labels = c("A","B","C"), ncol=3, nrow=1) %>% 
  ggexport(filename = "figure3.tiff", pointsize = 1, res = 300, width = 6000, height = 1800)


######### SLEEP
complete_dataset_model_noct$totalSleepDuration <- (complete_dataset_model_noct$lightSleepDuration + complete_dataset_model_noct$deepSleepDuration)/3600


## remove implausible sleep durations from dataset
complete_dataset_model_sleep <- complete_dataset_model_noct[which(complete_dataset_model_noct$totalSleepDuration > 3 & complete_dataset_model_noct$totalSleepDuration < 16),]
complete_dataset_model_sleep$depth_perc <- (complete_dataset_model_sleep$lightSleepDuration/3600) / complete_dataset_model_sleep$totalSleepDuration * 100


## sleep duration 
sleep_duration_model5 <- lmer(totalSleepDuration ~ ns(Age,df=2) + sex + (1|SubjectNr), data=complete_dataset_model_sleep)

### compare model with age to model without age for manuscript
sleep_duration_model_noAge <- lmer(totalSleepDuration ~ sex + (1|SubjectNr), data=complete_dataset_model_sleep)
anova(sleep_duration_model5, sleep_duration_model_noAge)

plot(sleep_duration_model5)
summary(sleep_duration_model5)
qqPlot(resid(sleep_duration_model5))
tab_model(sleep_duration_model5)

## figure
sleepplotA <- ggemmeans(sleep_duration_model5, type="fe", terms=c("Age[all]","sex"))
Figure4A <- ggplot() +
  #geom_jitter(data=data_hour_long_HR, inherit.aes=F, aes(x=hour, y=value), alpha=0.01) +  
  geom_ribbon(data=sleepplotA, aes(x=x, ymax=conf.high, ymin=conf.low, fill=group), alpha=0.2) + 
  geom_line(data=sleepplotA, aes(x=x, y=predicted, col=group), size=3) +
  theme_bw() +
  xlab("Age (years)") + ylab ("Sleep duration (hours)") + labs(col = "Sex") + scale_x_continuous(breaks = c(2,4,6,8,10,12,14,16), expand = c(0.03,0)) +
  theme_bw(base_size = 20) + scale_color_manual(values=c("blue","red")) + scale_fill_manual(values=c("blue","red"), guide=F) +
  theme(legend.position = c(0.2, 0.2), 
        legend.background = element_rect(linetype="solid", colour ="black"), plot.title = element_text(hjust = 0.5)) + 
  ggtitle("Sleep duration")


## sleep depth

depth1 <- lmer(depth_perc ~ Age + sex + (1|SubjectNr), data=complete_dataset_model_sleep, REML = T)
summary(depth1)
plot(depth1)
qqPlot(resid(depth1))
tab_model(depth1)

sleepplotB <- ggemmeans(depth1, type="fe", terms=c("Age","sex"))
Figure4B <- ggplot() +
  geom_ribbon(data=sleepplotB, aes(x=x, ymax=conf.high, ymin=conf.low, fill=group), alpha=0.2) + 
  geom_line(data=sleepplotB, aes(x=x, y=predicted, col=group), size=3) +
  theme_bw() + scale_x_continuous(breaks = c(2,4,6,8,10,12,14,16), expand = c(0.03,0))  +
  xlab("Age (years)") + ylab ("Light sleep (%)") + labs(col = "Sex") +
  theme_bw(base_size = 20) + scale_color_manual(values=c("blue","red")) + scale_fill_manual(values=c("blue","red"), guide=F) +
  theme(legend.position = c(0.8, 0.2), 
        legend.background = element_rect(linetype="solid", colour ="black"), plot.title = element_text(hjust = 0.5)) + ggtitle("Sleep depth")


### wakeup count
wakeup_model <- glmer.nb(wakeUpCount ~ Age + (1|SubjectNr), data=complete_dataset_model_sleep, control = glmerControl(optimizer = "Nelder_Mead", optCtrl=list(maxfun=1000000)))
summary(wakeup_model)

tab_model(wakeup_model)
plot(wakeup_model)
qqnorm(resid(wakeup_model))
qqline(resid(wakeup_model))

## for manuscript
## sex included: not better
wakeup_model2 <- glmer.nb(wakeUpCount ~ Age + sex + (1|SubjectNr), data=complete_dataset_model_sleep)
sex <- emmeans(wakeup_model2, "sex")
summary(sex, infer = TRUE, type = "response")
pairs(regrid(sex), adjust = "none", type = "response", infer=T)

sleepplotC <- ggemmeans(wakeup_model, type="fe", terms=c("Age"))
Figure4C <- ggplot() +
  #geom_jitter(data=data_hour_long_HR, inherit.aes=F, aes(x=hour, y=value), alpha=0.01) +  
  geom_ribbon(data=sleepplotC, aes(x=x, ymax=conf.high, ymin=conf.low, fill="col"), alpha=0.2) + 
  geom_line(data=sleepplotC, aes(as.numeric(x), y=predicted), size=3) +
  theme_bw(base_size = 20) + scale_x_continuous(breaks = c(2,4,6,8,10,12,14,16), expand = c(0.03,0))  +
  xlab("Age (years)") + ylab ("Wake up count (n)") + ylim(0.5,3.5) + scale_fill_manual(values=c("blue"), guide=F) + 
  theme(plot.title = element_text(hjust = 0.5)) +
  ggtitle("Wakeup count")

### summaryplot
ggarrange(Figure4A, Figure4B, Figure4C, labels = c("A","B","C"), ncol=3, nrow=1, font.label = list(size=20)) %>% 
  ggexport(filename = "figure4.tiff", pointsize = 1, res = 300, width = 6000, height = 1800)
